# Supplementary material for: Dynamics of the Equine Placental DNA Methylome and Transcriptome from Mid- to Late Gestation
Source: Int J Mol Sci. 2023 Apr 11;24(8):7084. doi: 10.3390/ijms24087084 (PMC10139181; doi:10.3390/ijms24087084)
Supplement: Supplementary file 1 [file ijms-24-07084-s001.zip]

Archive with 22 entries (20 files):
- Suplemmentary figures/
- __MACOSX/._Suplemmentary figures
- Suplemmentary figures/.DS_Store
- __MACOSX/Suplemmentary figures/._.DS_Store
- Suplemmentary figures/SupFigure1.png
- __MACOSX/Suplemmentary figures/._SupFigure1.png
- Suplemmentary figures/SupFigure3.png
- __MACOSX/Suplemmentary figures/._SupFigure3.png
- Suplemmentary figures/SupFigure2.png
- __MACOSX/Suplemmentary figures/._SupFigure2.png
- Supplemmentary tables/
- __MACOSX/._Supplemmentary tables
- Supplemmentary tables/.DS_Store
- __MACOSX/Supplemmentary tables/._.DS_Store
- Supplemmentary tables/Supplementary table 1.xlsx
- __MACOSX/Supplemmentary tables/._Supplementary table 1.xlsx
- Supplemmentary tables/Supplementary table 3.xlsx
- __MACOSX/Supplemmentary tables/._Supplementary table 3.xlsx
- Supplemmentary tables/Supplementary table 2.xlsx
- __MACOSX/Supplemmentary tables/._Supplementary table 2.xlsx
- Supplemmentary tables/Supplementary table 4.xlsx
- __MACOSX/Supplemmentary tables/._Supplementary table 4.xlsx
