# Supplementary material for: Dynamics of the Equine Placental DNA Methylome and Transcriptome from Mid- to Late Gestation
Source: Int J Mol Sci. 2023 Apr 11;24(8):7084. doi: 10.3390/ijms24087084 (PMC10139181; doi:10.3390/ijms24087084)
Supplement: Supplementary file 1 [file ijms-24-07084-s001.zip › Supplemmentary tables/Supplementary table 1.xlsx]

## Sheet: Sheet1
Suplemmentary table 1. Reduced representation bisulfite sequencing data quality and mapping information.
Timepoint	Sample	Sex	Raw_reads	clean_reads	Q20(%)	Q30(%)	GC(%)	BS conversion rate(%)*	Mapped reads	Mapping rate(%)	Mspl digestion efficiency	Total mCs #	mCs in CG	mCs in CHG	mCs in CHH
4M	1	Female	37997924	37227946	97.97	93.54	33.74	99.345	18599081	49.96	0.954195	54732	54298 (99.2%)	140 (0.26%)	294 (0.54%)
	2	Male	38879990	37978219	97.90	93.36	33.57	99.355	18343479	48.3	0.960527	55983	55522 (99.1%)	129 (0.23%)	332 (0.59%)
	3	Female	39253696	38407657	98.01	93.63	33.86	99.348	19157739	49.88	0.954031	52429	52002 (99.2%)	131 (0.25%)	296 (0.56%)
	Average		3.87105e+07	37871274					1.87001e+07	49.38	0.956251	54381.3	53940.7	133.333	307.333
	SD		644807	597082					416423	0.936162	0.0037043	1802.76	1787	5.85947	21.3854
6M	1	Male	40235826	39285947	97.85	93.24	33.57	99.368	20436549	52.02	0.948907	67811	67224 (99.1%)	180 (0.27%)	407 (0.60%)
	2	Male	32509762	31796983	98.06	93.77	34.19	99.380	15526466	48.83	0.963924	49039	48297 (98.5%)	232 (0.47%)	510 (1.04%)
	3	Female	31653363	30880148	97.95	93.47	33.85	99.350	15004663	48.59	0.964687	43595	43294 (99.3%)	81 (0.19%)	220 (0.50%)
	Average		3.47997e+07	3.39877e+07					16989226	49.8133	0.959173	53481.7	52938.3	164.333	379
	SD		4.7273e+06	4.61127e+06					2.99685e+06	1.91479	0.00889844	12704.6	12622.1	76.7094	147.014
10M	1	Male	59426305	58796810	98.20	93.97	33.22	99.501	32714545	55.64	0.952659	114518	112295 (98.1%)	648 (0.57%)	1575 (1.38%)
	2	Female	46967061	46467892	98.15	93.84	33.16	99.547	27374235	58.91	0.944623	77858	76189 (97.9%)	481 (0.62%)	1188 (1.53%)
	3	Female	54000158	53363035	98.15	93.85	33.49	99.502	33309206	62.42	0.95295	78755	77199 (98.0%)	460 (0.58%)	1096 (1.39%)
	Average		53464508	5.28759e+07					31132662	58.99	0.950077	90377	88561	529.667	1286.33
	SD		6.24687e+06	6.17888e+06					3.26845e+06	3.39071	0.00472576	20911.5	20560.4	103.016	254.19
* the Bisulfite conversion rate for C converting to T
# the total number of methylated cytosines
