# Supplementary material for: Dynamics of the Equine Placental DNA Methylome and Transcriptome from Mid- to Late Gestation
Source: Int J Mol Sci. 2023 Apr 11;24(8):7084. doi: 10.3390/ijms24087084 (PMC10139181; doi:10.3390/ijms24087084)
Supplement: Supplementary file 1 [file ijms-24-07084-s001.zip › Supplemmentary tables/Supplementary table 3.xlsx]

## Sheet: Sheet1
Supplementary table 3. Differnetially methylated genes acroos gestation (4M, 6M, and 10M).
Chromosome	Start	End	DMR length (bP)	Context	Gene ID	region	Gene name	First Timepoint_meanMethy	Second Timepoint_meanMethy	diff.Methy	LOG2 FoldC hange	Gene description	Comparison
9	23838067	23838156	90	CG	ENSECAG00000000059	intron	CLVS1	0.661287	0.268818	0.392469	1.29865	clavesin 1 [Source:VGNC Symbol;Acc:VGNC:16645]	4M vs. 6M
17	28041994	28042061	68	CHH	ENSECAG00000000237	intron	DGKH	0.0702896	0.00632621	0.0639634	3.4739	diacylglycerol kinase eta [Source:VGNC Symbol;Acc:VGNC:17151]	4M vs. 6M
21	4578833	4578925	93	CG	ENSECAG00000000250	exon	CILP2	0.869277	0.684735	0.184541	0.344269	cartilage intermediate layer protein 2 [Source:HGNC Symbol;Acc:HGNC:24213]	4M vs. 6M
X	56881006	56881141	136	CG	ENSECAG00000000364	exon	PIN4	0.627245	0.168627	0.458618	1.89519	peptidylprolyl cis/trans isomerase, NIMA-interacting 4 [Source:VGNC Symbol;Acc:VGNC:56740]	4M vs. 6M
X	56881006	56881141	136	CG	ENSECAG00000000364	intron	PIN4	0.627245	0.168627	0.458618	1.89519	peptidylprolyl cis/trans isomerase, NIMA-interacting 4 [Source:VGNC Symbol;Acc:VGNC:56740]	4M vs. 6M
X	56881006	56881141	136	CG	ENSECAG00000000364	promoter	PIN4	0.627245	0.168627	0.458618	1.89519	peptidylprolyl cis/trans isomerase, NIMA-interacting 4 [Source:VGNC Symbol;Acc:VGNC:56740]	4M vs. 6M
X	56881006	56881141	136	CG	ENSECAG00000000364	TSS	PIN4	0.627245	0.168627	0.458618	1.89519	peptidylprolyl cis/trans isomerase, NIMA-interacting 4 [Source:VGNC Symbol;Acc:VGNC:56740]	4M vs. 6M
X	124519343	124519417	75	CG	ENSECAG00000000587	exon	PRRG3	0.455921	0.161715	0.294207	1.49533	proline rich and Gla domain 3 [Source:VGNC Symbol;Acc:VGNC:21910]	4M vs. 6M
X	124519343	124519417	75	CG	ENSECAG00000000587	utr5	PRRG3	0.455921	0.161715	0.294207	1.49533	proline rich and Gla domain 3 [Source:VGNC Symbol;Acc:VGNC:21910]	4M vs. 6M
X	112383855	112383906	52	CG	ENSECAG00000000644	intron	MAP7D3	0.348999	0.0880978	0.260902	1.98605	MAP7 domain containing 3 [Source:VGNC Symbol;Acc:VGNC:51986]	4M vs. 6M
X	125555961	125556110	150	CG	ENSECAG00000000796	intron	CETN2	0.371386	0.162408	0.208978	1.19329	centrin 2 [Source:VGNC Symbol;Acc:VGNC:16447]	4M vs. 6M
X	125516174	125516282	109	CHH	ENSECAG00000000796	intron	CETN2	0.0621146	0.00133722	0.0607774	5.53762	centrin 2 [Source:VGNC Symbol;Acc:VGNC:16447]	4M vs. 6M
5	91257551	91257745	195	CG	ENSECAG00000000808	exon	TCTEX1D1	0.773721	0.467204	0.306517	0.727761	Tctex1 domain containing 1 [Source:VGNC Symbol;Acc:VGNC:50894]	4M vs. 6M
5	91257551	91257745	195	CG	ENSECAG00000000808	intron	TCTEX1D1	0.773721	0.467204	0.306517	0.727761	Tctex1 domain containing 1 [Source:VGNC Symbol;Acc:VGNC:50894]	4M vs. 6M
5	91257551	91257745	195	CG	ENSECAG00000000808	promoter	TCTEX1D1	0.773721	0.467204	0.306517	0.727761	Tctex1 domain containing 1 [Source:VGNC Symbol;Acc:VGNC:50894]	4M vs. 6M
5	91257551	91257745	195	CG	ENSECAG00000000808	TSS	TCTEX1D1	0.773721	0.467204	0.306517	0.727761	Tctex1 domain containing 1 [Source:VGNC Symbol;Acc:VGNC:50894]	4M vs. 6M
5	91257551	91257745	195	CG	ENSECAG00000000808	utr5	TCTEX1D1	0.773721	0.467204	0.306517	0.727761	Tctex1 domain containing 1 [Source:VGNC Symbol;Acc:VGNC:50894]	4M vs. 6M
2	73230037	73230147	111	CG	ENSECAG00000000973	intron	FSTL5	0.86366	0.60274	0.26092	0.518929	follistatin like 5 [Source:VGNC Symbol;Acc:VGNC:58629]	4M vs. 6M
X	125660715	125660831	117	CG	ENSECAG00000000991	promoter	PNMA3	0.335685	0.126313	0.209372	1.41011	PNMA family member 3 [Source:VGNC Symbol;Acc:VGNC:21626]	4M vs. 6M
31	16114578	16114694	117	CHH	ENSECAG00000001166	intron	MTHFD1L	0.0968787	0.00467469	0.092204	4.37324	methylenetetrahydrofolate dehydrogenase (NADP+ dependent) 1 like [Source:VGNC Symbol;Acc:VGNC:55402]	4M vs. 6M
13	754192	754300	109	CG	ENSECAG00000001312	intron	GPR146	0.603108	0.361264	0.241844	0.739363	G protein-coupled receptor 146 [Source:VGNC Symbol;Acc:VGNC:18516]	4M vs. 6M
13	751077	751172	96	CG	ENSECAG00000001312	promoter	GPR146	0.621681	0.339839	0.281842	0.871322	G protein-coupled receptor 146 [Source:VGNC Symbol;Acc:VGNC:18516]	4M vs. 6M
9	84531977	84532035	59	CG	ENSECAG00000001411	exon	FAM83H	0.518994	0.314707	0.204287	0.721707	family with sequence similarity 83 member H [Source:HGNC Symbol;Acc:HGNC:24797]	4M vs. 6M
2	21279444	21279649	206	CG	ENSECAG00000001581	exon	MAP7D1	0.632196	0.303434	0.328762	1.05899	MAP7 domain containing 1 [Source:VGNC Symbol;Acc:VGNC:19951]	4M vs. 6M
2	21279444	21279649	206	CG	ENSECAG00000001581	intron	MAP7D1	0.632196	0.303434	0.328762	1.05899	MAP7 domain containing 1 [Source:VGNC Symbol;Acc:VGNC:19951]	4M vs. 6M
1	82739268	82739409	142	CHH	ENSECAG00000001649	intron	WDFY4	0.120108	0.0194659	0.100642	2.62532	WDFY family member 4 [Source:HGNC Symbol;Acc:HGNC:29323]	4M vs. 6M
1	107457326	107457436	111	CHH	ENSECAG00000001688	intron	PCSK6	0.077702	0.00742777	0.0702743	3.38695	proprotein convertase subtilisin/kexin type 6 [Source:VGNC Symbol;Acc:VGNC:51631]	4M vs. 6M
X	15126300	15126473	174	CG	ENSECAG00000001964	exon	PDHA1	0.319377	0.10735	0.212027	1.57294	pyruvate dehydrogenase E1 alpha 1 subunit [Source:VGNC Symbol;Acc:VGNC:55508]	4M vs. 6M
X	15126300	15126473	174	CG	ENSECAG00000001964	intron	PDHA1	0.319377	0.10735	0.212027	1.57294	pyruvate dehydrogenase E1 alpha 1 subunit [Source:VGNC Symbol;Acc:VGNC:55508]	4M vs. 6M
X	15126300	15126473	174	CG	ENSECAG00000001964	promoter	PDHA1	0.319377	0.10735	0.212027	1.57294	pyruvate dehydrogenase E1 alpha 1 subunit [Source:VGNC Symbol;Acc:VGNC:55508]	4M vs. 6M
16	4450660	4450759	100	CHH	ENSECAG00000002378	intron	CHCHD4	0.145788	0.0231916	0.122596	2.65219	coiled-coil-helix-coiled-coil-helix domain containing 4 [Source:VGNC Symbol;Acc:VGNC:56724]	4M vs. 6M
9	82366218	82366367	150	CG	ENSECAG00000002520	exon	SLC45A4	0.839485	0.540608	0.298876	0.63492	solute carrier family 45 member 4 [Source:VGNC Symbol;Acc:VGNC:23226]	4M vs. 6M
9	82366218	82366367	150	CG	ENSECAG00000002520	utr3	SLC45A4	0.839485	0.540608	0.298876	0.63492	solute carrier family 45 member 4 [Source:VGNC Symbol;Acc:VGNC:23226]	4M vs. 6M
11	24674572	24674695	124	CG	ENSECAG00000002707	exon	HOXB3	0.561902	0.303184	0.258718	0.890125	homeobox B3 [Source:VGNC Symbol;Acc:VGNC:18844]	4M vs. 6M
X	126401518	126401607	90	CG	ENSECAG00000002810	exon	L1CAM	0.286549	0.0741322	0.212417	1.95061	L1 cell adhesion molecule [Source:VGNC Symbol;Acc:VGNC:19557]	4M vs. 6M
X	126401518	126401607	90	CG	ENSECAG00000002810	utr5	L1CAM	0.286549	0.0741322	0.212417	1.95061	L1 cell adhesion molecule [Source:VGNC Symbol;Acc:VGNC:19557]	4M vs. 6M
12	30767853	30767968	116	CG	ENSECAG00000002944	intron	GRK2	0.770811	0.363188	0.407623	1.08566	G protein-coupled receptor kinase 2 [Source:VGNC Symbol;Acc:VGNC:18594]	4M vs. 6M
30	11449916	11449996	81	CG	ENSECAG00000003025	intron	HLX	0.479664	0.0612328	0.418431	2.96965	H2.0 like homeobox [Source:VGNC Symbol;Acc:VGNC:58173]	4M vs. 6M
2	21778943	21779009	67	CG	ENSECAG00000003027	intron	TFAP2E	0.375333	0.125695	0.249639	1.57825	transcription factor AP-2 epsilon [Source:VGNC Symbol;Acc:VGNC:50776]	4M vs. 6M
30	4297942	4298004	63	CG	ENSECAG00000003167	exon	GREM2	0.667077	0.341768	0.325309	0.964837	gremlin 2, DAN family BMP antagonist [Source:VGNC Symbol;Acc:VGNC:18573]	4M vs. 6M
30	4297942	4298004	63	CG	ENSECAG00000003167	TES	GREM2	0.667077	0.341768	0.325309	0.964837	gremlin 2, DAN family BMP antagonist [Source:VGNC Symbol;Acc:VGNC:18573]	4M vs. 6M
2	42366242	42366324	83	CG	ENSECAG00000003345	intron	ENO1	0.822139	0.548605	0.273534	0.583614	enolase 1 [Source:NCBI gene;Acc:100051879]	4M vs. 6M
11	61425139	61425230	92	CG	ENSECAG00000003561	intron	TMEM11	0.815589	0.388552	0.427038	1.06974	transmembrane protein 11 [Source:VGNC Symbol;Acc:VGNC:24182]	4M vs. 6M
3	52093419	52093558	140	CG	ENSECAG00000003619	intron	AFF1	0.644928	0.25368	0.391249	1.34613	AF4/FMR2 family member 1 [Source:VGNC Symbol;Acc:VGNC:15144]	4M vs. 6M
3	52113997	52114108	112	CHH	ENSECAG00000003619	intron	AFF1	0.122721	0.00774401	0.114977	3.98616	AF4/FMR2 family member 1 [Source:VGNC Symbol;Acc:VGNC:15144]	4M vs. 6M
3	36104694	36104764	71	CG	ENSECAG00000003668	exon	CBFA2T3	0.745833	0.534499	0.211334	0.480665	CBFA2/RUNX1 translocation partner 3 [Source:VGNC Symbol;Acc:VGNC:58454]	4M vs. 6M
3	36104694	36104764	71	CG	ENSECAG00000003668	intron	CBFA2T3	0.745833	0.534499	0.211334	0.480665	CBFA2/RUNX1 translocation partner 3 [Source:VGNC Symbol;Acc:VGNC:58454]	4M vs. 6M
X	110133564	110133937	374	CG	ENSECAG00000003966	promoter	GPC4	0.389071	0.140783	0.248288	1.46656	glypican 4 [Source:VGNC Symbol;Acc:VGNC:55476]	4M vs. 6M
6	65943730	65943805	76	CG	ENSECAG00000004390	intron	PCED1B	0.57751	0.218533	0.358977	1.40199	PC-esterase domain containing 1B [Source:VGNC Symbol;Acc:VGNC:21195]	4M vs. 6M
X	14837086	14837151	66	CG	ENSECAG00000004868	promoter	PHKA2	0.307429	0.117029	0.1904	1.39339	phosphorylase kinase regulatory subunit alpha 2 [Source:VGNC Symbol;Acc:VGNC:21391]	4M vs. 6M
28	43674418	43674516	99	CG	ENSECAG00000004944	intron	CERK	0.783452	0.410598	0.372854	0.932118	ceramide kinase [Source:VGNC Symbol;Acc:VGNC:16437]	4M vs. 6M
28	41591470	41591734	265	CG	ENSECAG00000006269	intron	SHISAL1	0.614202	0.248437	0.365765	1.30583	shisa like 1 [Source:VGNC Symbol;Acc:VGNC:19386]	4M vs. 6M
28	41591470	41591734	265	CG	ENSECAG00000006269	utr3	SHISAL1	0.614202	0.248437	0.365765	1.30583	shisa like 1 [Source:VGNC Symbol;Acc:VGNC:19386]	4M vs. 6M
13	29775841	29775917	77	CG	ENSECAG00000006315	exon	XYLT1	0.83723	0.462422	0.374808	0.856413	xylosyltransferase 1 [Source:VGNC Symbol;Acc:VGNC:58277]	4M vs. 6M
13	29775841	29775917	77	CG	ENSECAG00000006315	intron	XYLT1	0.83723	0.462422	0.374808	0.856413	xylosyltransferase 1 [Source:VGNC Symbol;Acc:VGNC:58277]	4M vs. 6M
13	29789662	29789774	113	CG	ENSECAG00000006315	intron	XYLT1	0.903741	0.652067	0.251674	0.470889	xylosyltransferase 1 [Source:VGNC Symbol;Acc:VGNC:58277]	4M vs. 6M
14	94236626	94236719	94	CG	ENSECAG00000006335	intron	IBA57	0.69325	0.464326	0.228924	0.578236	iron-sulfur cluster assembly factor IBA57 [Source:HGNC Symbol;Acc:HGNC:27302]	4M vs. 6M
6	18598494	18598605	112	CG	ENSECAG00000006840	intron	B3GNT7	0.620581	0.202869	0.417712	1.61307	UDP-GlcNAc:betaGal beta-1,3-N-acetylglucosaminyltransferase 7 [Source:VGNC Symbol;Acc:VGNC:56538]	4M vs. 6M
25	2938791	2938884	94	CG	ENSECAG00000006857	intron	DCAF10	0.757075	0.381132	0.375943	0.990145	DDB1 and CUL4 associated factor 10 [Source:VGNC Symbol;Acc:VGNC:17026]	4M vs. 6M
13	9108077	9108199	123	CHH	ENSECAG00000006898	intron	ACHE	0.0919013	0.00619374	0.0857076	3.8912	acetylcholinesterase (Cartwright blood group) [Source:HGNC Symbol;Acc:HGNC:108]	4M vs. 6M
12	35123406	35123501	96	CG	ENSECAG00000006973	promoter	PHLDA2	0.456895	0.213884	0.243011	1.09503	pleckstrin homology like domain family A member 2 [Source:VGNC Symbol;Acc:VGNC:21395]	4M vs. 6M
7	2719251	2719403	153	CG	ENSECAG00000007090	intron	ZFR2	0.852954	0.620989	0.231965	0.457901	zinc finger RNA binding protein 2 [Source:VGNC Symbol;Acc:VGNC:25226]	4M vs. 6M
22	38972284	38972490	207	CG	ENSECAG00000007234	exon	SPATA2	0.665732	0.252194	0.413538	1.40041	spermatogenesis associated 2 [Source:VGNC Symbol;Acc:VGNC:23486]	4M vs. 6M
22	38972284	38972490	207	CG	ENSECAG00000007234	utr3	SPATA2	0.665732	0.252194	0.413538	1.40041	spermatogenesis associated 2 [Source:VGNC Symbol;Acc:VGNC:23486]	4M vs. 6M
10	16266430	16266497	68	CG	ENSECAG00000007818	intron	VASP	0.759994	0.409289	0.350705	0.892868	vasodilator stimulated phosphoprotein [Source:VGNC Symbol;Acc:VGNC:24885]	4M vs. 6M
4	109204879	109204974	96	CG	ENSECAG00000007939	intron	VIPR2	0.748748	0.455528	0.29322	0.71694	vasoactive intestinal peptide receptor 2 [Source:VGNC Symbol;Acc:VGNC:58269]	4M vs. 6M
6	26229500	26229598	99	CHH	ENSECAG00000008006	intron	AGXT	0.130532	0.00148198	0.12905	6.46073	alanine--glyoxylate and serine--pyruvate aminotransferase [Source:VGNC Symbol;Acc:VGNC:15176]	4M vs. 6M
6	28646817	28646902	86	CG	ENSECAG00000008033	promoter	SLC25A18	0.578868	0.3048	0.274068	0.925374	solute carrier family 25 member 18 [Source:VGNC Symbol;Acc:VGNC:56603]	4M vs. 6M
10	10319290	10319342	53	CHH	ENSECAG00000008138	promoter	LRFN1	0.0767166	0.00985126	0.0668653	2.96116	leucine rich repeat and fibronectin type III domain containing 1 [Source:VGNC Symbol;Acc:VGNC:19748]	4M vs. 6M
26	38632299	38632470	172	CG	ENSECAG00000008330	intron	RIPK4	0.571491	0.253661	0.31783	1.17183	receptor interacting serine/threonine kinase 4 [Source:VGNC Symbol;Acc:VGNC:22400]	4M vs. 6M
1	58062389	58062488	100	CG	ENSECAG00000008609	intron	TACR2	0.587245	0.34753	0.239715	0.756826	tachykinin receptor 2 [Source:VGNC Symbol;Acc:VGNC:23842]	4M vs. 6M
3	32450719	32450805	87	CG	ENSECAG00000008644	intron	MEAK7	0.459934	0.0548653	0.405069	3.06746	MTOR associated protein, eak-7 homolog [Source:VGNC Symbol;Acc:VGNC:24127]	4M vs. 6M
16	22313381	22313490	110	CG	ENSECAG00000008774	intron	ARL6IP5	0.719284	0.144349	0.574936	2.31701	ADP ribosylation factor like GTPase 6 interacting protein 5 [Source:VGNC Symbol;Acc:VGNC:15523]	4M vs. 6M
25	35298002	35298070	69	CG	ENSECAG00000008808	intron	NTNG2	0.373967	0.17245	0.201517	1.11674	netrin G2 [Source:VGNC Symbol;Acc:VGNC:56891]	4M vs. 6M
16	34137424	34137521	98	CG	ENSECAG00000008830	intron	WNT5A	0.798213	0.243886	0.554328	1.71057	Wnt family member 5A [Source:VGNC Symbol;Acc:VGNC:56825]	4M vs. 6M
1	5464574	5464637	64	CG	ENSECAG00000008876	intron	PTPRE	0.422652	0.160486	0.262166	1.39702	protein tyrosine phosphatase receptor type E [Source:VGNC Symbol;Acc:VGNC:22030]	4M vs. 6M
6	80359568	80359707	140	CG	ENSECAG00000008975	intron	PPM1H	0.880815	0.44544	0.435375	0.983608	protein phosphatase, Mg2+/Mn2+ dependent 1H [Source:VGNC Symbol;Acc:VGNC:21745]	4M vs. 6M
9	45241083	45241148	66	CG	ENSECAG00000009322	exon	TSPYL5	0.378221	0.085456	0.292765	2.14598	TSPY like 5 [Source:VGNC Symbol;Acc:VGNC:56320]	4M vs. 6M
20	43617166	43617301	136	CG	ENSECAG00000009402	intron	VEGFA	0.773374	0.449157	0.324217	0.783945	vascular endothelial growth factor A [Source:VGNC Symbol;Acc:VGNC:56700]	4M vs. 6M
30	3594312	3594441	130	CHH	ENSECAG00000009422	promoter	RGS7	0.0907028	0.00348172	0.0872211	4.70328	regulator of G protein signaling 7 [Source:VGNC Symbol;Acc:VGNC:22355]	4M vs. 6M
X	18678330	18678528	199	CG	ENSECAG00000009607	exon	PTCHD1	0.316047	0.0936028	0.222444	1.75552	patched domain containing 1 [Source:VGNC Symbol;Acc:VGNC:21981]	4M vs. 6M
X	18678330	18678528	199	CG	ENSECAG00000009607	promoter	PTCHD1	0.316047	0.0936028	0.222444	1.75552	patched domain containing 1 [Source:VGNC Symbol;Acc:VGNC:21981]	4M vs. 6M
X	18678330	18678528	199	CG	ENSECAG00000009607	TSS	PTCHD1	0.316047	0.0936028	0.222444	1.75552	patched domain containing 1 [Source:VGNC Symbol;Acc:VGNC:21981]	4M vs. 6M
X	18678330	18678528	199	CG	ENSECAG00000009607	utr5	PTCHD1	0.316047	0.0936028	0.222444	1.75552	patched domain containing 1 [Source:VGNC Symbol;Acc:VGNC:21981]	4M vs. 6M
5	962136	962260	125	CG	ENSECAG00000009660	intron	PLEKHA6	0.627378	0.150952	0.476425	2.05524	pleckstrin homology domain containing A6 [Source:VGNC Symbol;Acc:VGNC:21561]	4M vs. 6M
12	28677470	28677534	65	CG	ENSECAG00000009712	exon	CDC42BPG	0.79285	0.536263	0.256587	0.564107	CDC42 binding protein kinase gamma [Source:VGNC Symbol;Acc:VGNC:58145]	4M vs. 6M
12	11288997	11289116	120	CG	ENSECAG00000009844	exon	ARHGAP1	0.77387	0.397397	0.376473	0.96151	Rho GTPase activating protein 1 [Source:VGNC Symbol;Acc:VGNC:15456]	4M vs. 6M
12	11288997	11289116	120	CG	ENSECAG00000009844	intron	ARHGAP1	0.77387	0.397397	0.376473	0.96151	Rho GTPase activating protein 1 [Source:VGNC Symbol;Acc:VGNC:15456]	4M vs. 6M
X	85036893	85036988	96	CG	ENSECAG00000009895	intron	ARMCX5	0.434783	0.103864	0.330919	2.0656	armadillo repeat containing X-linked 5 [Source:VGNC Symbol;Acc:VGNC:55422]	4M vs. 6M
19	38696766	38696844	79	CG	ENSECAG00000009948	intron	ADCY5	0.680691	0.230443	0.450248	1.56259	adenylate cyclase 5 [Source:VGNC Symbol;Acc:VGNC:15090]	4M vs. 6M
11	51121977	51122125	149	CG	ENSECAG00000009956	exon	TMEM88	0.348484	0.14459	0.203894	1.26912	transmembrane protein 88 [Source:VGNC Symbol;Acc:VGNC:24322]	4M vs. 6M
8	16526319	16526502	184	CHH	ENSECAG00000010078	intron	CIT	0.15113	0.00467934	0.146451	5.01334	citron rho-interacting serine/threonine kinase [Source:VGNC Symbol;Acc:VGNC:49361]	4M vs. 6M
X	125555961	125556110	150	CG	ENSECAG00000010142	intron	ZNF185	0.371386	0.162408	0.208978	1.19329	zinc finger protein 185 with LIM domain [Source:VGNC Symbol;Acc:VGNC:55553]	4M vs. 6M
7	1778995	1779082	88	CG	ENSECAG00000010203	intron	SLC39A3	0.675704	0.352893	0.322811	0.937161	solute carrier family 39 member 3 [Source:VGNC Symbol;Acc:VGNC:59424]	4M vs. 6M
X	107346630	107346740	111	CG	ENSECAG00000010263	intron	SASH3	0.450609	0.180029	0.27058	1.32364	SAM and SH3 domain containing 3 [Source:VGNC Symbol;Acc:VGNC:22696]	4M vs. 6M
22	36331662	36331763	102	CG	ENSECAG00000010298	intron	SLC13A3	0.77846	0.555247	0.223213	0.487492	solute carrier family 13 member 3 [Source:VGNC Symbol;Acc:VGNC:23028]	4M vs. 6M
14	35292007	35292083	77	CG	ENSECAG00000010377	intron	PCDHAC2	0.478715	0.215132	0.263583	1.15394	protocadherin alpha subfamily C, 2 [Source:HGNC Symbol;Acc:HGNC:8677]	4M vs. 6M
29	3903587	3903712	126	CG	ENSECAG00000010378	intron	CCNY	0.764371	0.337008	0.427363	1.18149	cyclin Y [Source:VGNC Symbol;Acc:VGNC:55372]	4M vs. 6M
10	4488244	4488421	178	CG	ENSECAG00000010409	exon	LRP3	0.711472	0.420767	0.290704	0.757784	LDL receptor related protein 3 [Source:VGNC Symbol;Acc:VGNC:19762]	4M vs. 6M
25	1345536	1345660	125	CHH	ENSECAG00000010426	intron	RECK	0.0871906	0.00483864	0.0823519	4.1715	reversion inducing cysteine rich protein with kazal motifs [Source:VGNC Symbol;Acc:VGNC:22285]	4M vs. 6M
10	19616242	19616406	165	CG	ENSECAG00000010512	exon	RCN3	0.334493	0.0908374	0.243655	1.88062	reticulocalbin 3 [Source:VGNC Symbol;Acc:VGNC:51070]	4M vs. 6M
X	31196559	31196682	124	CG	ENSECAG00000010517	intron	PRRG1	0.447399	0.168779	0.27862	1.40643	proline rich and Gla domain 1 [Source:VGNC Symbol;Acc:VGNC:21909]	4M vs. 6M
13	42555247	42555337	91	CG	ENSECAG00000010641	intron	UNKL	0.810204	0.559533	0.250671	0.534063	unk like zinc finger [Source:VGNC Symbol;Acc:VGNC:55247]	4M vs. 6M
12	29475125	29475206	82	CG	ENSECAG00000010694	intron	MAP3K11	0.761881	0.311897	0.449984	1.28849	mitogen-activated protein kinase kinase kinase 11 [Source:VGNC Symbol;Acc:VGNC:69320]	4M vs. 6M
2	101538629	101538692	64	CG	ENSECAG00000010831	promoter	SLC25A31	0.628743	0.443765	0.184978	0.502675	solute carrier family 25 member 31 [Source:VGNC Symbol;Acc:VGNC:23104]	4M vs. 6M
11	1465005	1465117	113	CHH	ENSECAG00000010874	exon	HGS	0.0718283	0.00396611	0.0678622	4.17875	hepatocyte growth factor-regulated tyrosine kinase substrate [Source:VGNC Symbol;Acc:VGNC:18770]	4M vs. 6M
6	70989027	70989189	163	CG	ENSECAG00000010909	exon	TNS2	0.527702	0.196164	0.331538	1.42766	tensin 2 [Source:VGNC Symbol;Acc:VGNC:24401]	4M vs. 6M
6	70989027	70989189	163	CG	ENSECAG00000010909	intron	TNS2	0.527702	0.196164	0.331538	1.42766	tensin 2 [Source:VGNC Symbol;Acc:VGNC:24401]	4M vs. 6M
7	82042386	82042488	103	CG	ENSECAG00000010969	exon	CTR9	0.498242	0.148945	0.349297	1.74207	CTR9 homolog, Paf1/RNA polymerase II complex component [Source:VGNC Symbol;Acc:VGNC:16945]	4M vs. 6M
2	17852598	17852773	176	CG	ENSECAG00000010971	exon	COL9A2	0.765714	0.345604	0.420109	1.14768	collagen type IX alpha 2 chain [Source:VGNC Symbol;Acc:VGNC:16752]	4M vs. 6M
2	17852598	17852773	176	CG	ENSECAG00000010971	intron	COL9A2	0.765714	0.345604	0.420109	1.14768	collagen type IX alpha 2 chain [Source:VGNC Symbol;Acc:VGNC:16752]	4M vs. 6M
13	36449181	36449284	104	CHH	ENSECAG00000011022	intron	METTL22	0.083359	0.0041717	0.0791873	4.32063	methyltransferase like 22 [Source:VGNC Symbol;Acc:VGNC:20125]	4M vs. 6M
5	23254365	23254468	104	CG	ENSECAG00000011042	exon	BATF3	0.659371	0.308015	0.351356	1.09809	basic leucine zipper ATF-like transcription factor 3 [Source:VGNC Symbol;Acc:VGNC:15772]	4M vs. 6M
13	43285831	43285975	145	CG	ENSECAG00000011148	exon	CAPN15	0.812723	0.353738	0.458985	1.20008	calpain 15 [Source:VGNC Symbol;Acc:VGNC:58135]	4M vs. 6M
13	43285831	43285975	145	CG	ENSECAG00000011148	intron	CAPN15	0.812723	0.353738	0.458985	1.20008	calpain 15 [Source:VGNC Symbol;Acc:VGNC:58135]	4M vs. 6M
28	44013752	44013905	154	CG	ENSECAG00000011150	intron	TBC1D22A	0.892159	0.63987	0.252289	0.479523	TBC1 domain family member 22A [Source:VGNC Symbol;Acc:VGNC:56401]	4M vs. 6M
24	21783671	21783749	79	CG	ENSECAG00000011167	intron	ESRRB	0.904437	0.535086	0.369352	0.75725	estrogen related receptor beta [Source:VGNC Symbol;Acc:VGNC:17687]	4M vs. 6M
X	15933277	15933367	91	CG	ENSECAG00000011322	exon	RPS6KA3	0.370213	0.117544	0.252669	1.65515	ribosomal protein S6 kinase A3 [Source:VGNC Symbol;Acc:VGNC:22559]	4M vs. 6M
X	15933277	15933367	91	CG	ENSECAG00000011322	intron	RPS6KA3	0.370213	0.117544	0.252669	1.65515	ribosomal protein S6 kinase A3 [Source:VGNC Symbol;Acc:VGNC:22559]	4M vs. 6M
X	15933277	15933367	91	CG	ENSECAG00000011322	promoter	RPS6KA3	0.370213	0.117544	0.252669	1.65515	ribosomal protein S6 kinase A3 [Source:VGNC Symbol;Acc:VGNC:22559]	4M vs. 6M
X	15933277	15933367	91	CG	ENSECAG00000011322	TSS	RPS6KA3	0.370213	0.117544	0.252669	1.65515	ribosomal protein S6 kinase A3 [Source:VGNC Symbol;Acc:VGNC:22559]	4M vs. 6M
4	92423103	92423213	111	CG	ENSECAG00000011659	exon	KIAA1549	0.641967	0.205425	0.436542	1.64389	KIAA1549 [Source:VGNC Symbol;Acc:VGNC:19382]	4M vs. 6M
4	92423103	92423213	111	CG	ENSECAG00000011659	intron	KIAA1549	0.641967	0.205425	0.436542	1.64389	KIAA1549 [Source:VGNC Symbol;Acc:VGNC:19382]	4M vs. 6M
12	28117861	28117961	101	CG	ENSECAG00000011700	exon	PLCB3	0.891144	0.54898	0.342164	0.698904	phospholipase C beta 3 [Source:VGNC Symbol;Acc:VGNC:21537]	4M vs. 6M
12	28118476	28118755	280	CG	ENSECAG00000011700	exon	PLCB3	0.842088	0.620486	0.221601	0.440571	phospholipase C beta 3 [Source:VGNC Symbol;Acc:VGNC:21537]	4M vs. 6M
12	28117861	28117961	101	CG	ENSECAG00000011700	intron	PLCB3	0.891144	0.54898	0.342164	0.698904	phospholipase C beta 3 [Source:VGNC Symbol;Acc:VGNC:21537]	4M vs. 6M
12	28118476	28118755	280	CG	ENSECAG00000011700	intron	PLCB3	0.842088	0.620486	0.221601	0.440571	phospholipase C beta 3 [Source:VGNC Symbol;Acc:VGNC:21537]	4M vs. 6M
7	424604	424685	82	CG	ENSECAG00000011779	intron	ARID3A	0.398642	0.146448	0.252195	1.44471	AT-rich interaction domain 3A [Source:HGNC Symbol;Acc:HGNC:3031]	4M vs. 6M
2	44704266	44704398	133	CG	ENSECAG00000011806	intron	KCNAB2	0.616243	0.241885	0.374357	1.34918	potassium voltage-gated channel subfamily A regulatory beta subunit 2 [Source:VGNC Symbol;Acc:VGNC:19264]	4M vs. 6M
7	1834879	1834954	76	CG	ENSECAG00000011882	exon	THOP1	0.641542	0.39055	0.250993	0.716039	thimet oligopeptidase 1 [Source:VGNC Symbol;Acc:VGNC:24088]	4M vs. 6M
25	36320911	36321010	100	CG	ENSECAG00000011887	exon	ADAMTSL2	0.755819	0.49334	0.26248	0.61546	ADAMTS like 2 [Source:VGNC Symbol;Acc:VGNC:15076]	4M vs. 6M
25	36320911	36321010	100	CG	ENSECAG00000011887	intron	ADAMTSL2	0.755819	0.49334	0.26248	0.61546	ADAMTS like 2 [Source:VGNC Symbol;Acc:VGNC:15076]	4M vs. 6M
30	30492882	30493043	162	CHH	ENSECAG00000011934	intron	LGR6	0.0713225	0.010983	0.0603395	2.69909	leucine rich repeat containing G protein-coupled receptor 6 [Source:HGNC Symbol;Acc:HGNC:19719]	4M vs. 6M
13	12166980	12167123	144	CG	ENSECAG00000011939	exon	CLIP2	0.684265	0.425303	0.258962	0.686063	CAP-Gly domain containing linker protein 2 [Source:VGNC Symbol;Acc:VGNC:49400]	4M vs. 6M
13	12166980	12167123	144	CG	ENSECAG00000011939	intron	CLIP2	0.684265	0.425303	0.258962	0.686063	CAP-Gly domain containing linker protein 2 [Source:VGNC Symbol;Acc:VGNC:49400]	4M vs. 6M
26	31650190	31650370	181	CG	ENSECAG00000012054	exon	ITSN1	0.875841	0.245073	0.630768	1.83746	intersectin 1 [Source:VGNC Symbol;Acc:VGNC:19199]	4M vs. 6M
26	31650190	31650370	181	CG	ENSECAG00000012054	intron	ITSN1	0.875841	0.245073	0.630768	1.83746	intersectin 1 [Source:VGNC Symbol;Acc:VGNC:19199]	4M vs. 6M
7	4792891	4792978	88	CG	ENSECAG00000012075	exon	SH2D3A	0.557014	0.267557	0.289456	1.05786	SH2 domain containing 3A [Source:VGNC Symbol;Acc:VGNC:22928]	4M vs. 6M
24	42868790	42868945	156	CG	ENSECAG00000012103	exon	BEGAIN	0.79007	0.578787	0.211283	0.448947	brain enriched guanylate kinase associated [Source:HGNC Symbol;Acc:HGNC:24163]	4M vs. 6M
24	42868790	42868945	156	CG	ENSECAG00000012103	intron	BEGAIN	0.79007	0.578787	0.211283	0.448947	brain enriched guanylate kinase associated [Source:HGNC Symbol;Acc:HGNC:24163]	4M vs. 6M
X	53986994	53987149	156	CG	ENSECAG00000012319	exon	EFNB1	0.363417	0.0885136	0.274904	2.03765	ephrin B1 [Source:VGNC Symbol;Acc:VGNC:55469]	4M vs. 6M
X	53986994	53987149	156	CG	ENSECAG00000012319	promoter	EFNB1	0.363417	0.0885136	0.274904	2.03765	ephrin B1 [Source:VGNC Symbol;Acc:VGNC:55469]	4M vs. 6M
X	53986994	53987149	156	CG	ENSECAG00000012319	TSS	EFNB1	0.363417	0.0885136	0.274904	2.03765	ephrin B1 [Source:VGNC Symbol;Acc:VGNC:55469]	4M vs. 6M
X	53986994	53987149	156	CG	ENSECAG00000012319	utr5	EFNB1	0.363417	0.0885136	0.274904	2.03765	ephrin B1 [Source:VGNC Symbol;Acc:VGNC:55469]	4M vs. 6M
2	47891156	47891256	101	CG	ENSECAG00000012543	intron	SKI	0.569663	0.20377	0.365893	1.48317	SKI proto-oncogene [Source:VGNC Symbol;Acc:VGNC:58651]	4M vs. 6M
5	95005033	95005127	95	CG	ENSECAG00000012602	intron	KANK4	0.614774	0.260934	0.35384	1.23637	KN motif and ankyrin repeat domains 4 [Source:VGNC Symbol;Acc:VGNC:50846]	4M vs. 6M
2	14785088	14785249	162	CG	ENSECAG00000012668	promoter	PTPRF	0.857666	0.0939739	0.763693	3.19008	protein tyrosine phosphatase receptor type F [Source:VGNC Symbol;Acc:VGNC:49527]	4M vs. 6M
2	21331566	21331657	92	CG	ENSECAG00000012799	intron	COL8A2	0.750914	0.370992	0.379923	1.01726	collagen type VIII alpha 2 chain [Source:VGNC Symbol;Acc:VGNC:16750]	4M vs. 6M
21	58401412	58401490	79	CHH	ENSECAG00000013115	intron	BRD9	0.142913	0.000972114	0.141941	7.1998	bromodomain containing 9 [Source:VGNC Symbol;Acc:VGNC:58128]	4M vs. 6M
11	1963922	1964025	104	CG	ENSECAG00000013118	intron	SLC38A10	0.70088	0.186415	0.514465	1.91065	solute carrier family 38 member 10 [Source:VGNC Symbol;Acc:VGNC:23189]	4M vs. 6M
3	116043872	116043942	71	CG	ENSECAG00000013126	promoter	WFS1	0.775868	0.526336	0.249532	0.559827	wolframin ER transmembrane glycoprotein [Source:VGNC Symbol;Acc:VGNC:25031]	4M vs. 6M
2	46816186	46816297	112	CG	ENSECAG00000013176	exon	MEGF6	0.801795	0.545131	0.256664	0.556631	multiple EGF like domains 6 [Source:VGNC Symbol;Acc:VGNC:50718]	4M vs. 6M
2	46785484	46785595	112	CG	ENSECAG00000013176	intron	MEGF6	0.853221	0.255731	0.59749	1.73829	multiple EGF like domains 6 [Source:VGNC Symbol;Acc:VGNC:50718]	4M vs. 6M
2	46843737	46843803	67	CG	ENSECAG00000013176	intron	MEGF6	0.779726	0.519254	0.260472	0.586527	multiple EGF like domains 6 [Source:VGNC Symbol;Acc:VGNC:50718]	4M vs. 6M
2	46816186	46816297	112	CG	ENSECAG00000013176	intron	MEGF6	0.801795	0.545131	0.256664	0.556631	multiple EGF like domains 6 [Source:VGNC Symbol;Acc:VGNC:50718]	4M vs. 6M
13	41734254	41734384	131	CHH	ENSECAG00000013242	exon	ABCA3	0.0975289	0.00462481	0.0929041	4.39836	ATP binding cassette subfamily A member 3 [Source:VGNC Symbol;Acc:VGNC:14902]	4M vs. 6M
13	41734254	41734384	131	CHH	ENSECAG00000013242	intron	ABCA3	0.0975289	0.00462481	0.0929041	4.39836	ATP binding cassette subfamily A member 3 [Source:VGNC Symbol;Acc:VGNC:14902]	4M vs. 6M
3	29892776	29892861	86	CG	ENSECAG00000013542	intron	CMIP	0.654492	0.330013	0.324479	0.987852	c-Maf inducing protein [Source:VGNC Symbol;Acc:VGNC:51156]	4M vs. 6M
16	5822234	5822347	114	CG	ENSECAG00000013614	exon		0.832473	0.531048	0.301426	0.648563		4M vs. 6M
16	5822234	5822347	114	CG	ENSECAG00000013614	promoter		0.832473	0.531048	0.301426	0.648563		4M vs. 6M
16	5822234	5822347	114	CG	ENSECAG00000013614	TSS		0.832473	0.531048	0.301426	0.648563		4M vs. 6M
13	2036724	2036824	101	CG	ENSECAG00000013671	intron	EIF3B	0.784191	0.517343	0.266849	0.600085	eukaryotic translation initiation factor 3 subunit B [Source:VGNC Symbol;Acc:VGNC:17489]	4M vs. 6M
8	46804850	46804961	112	CG	ENSECAG00000013739	exon	DLGAP1	0.858947	0.58524	0.273708	0.553542	DLG associated protein 1 [Source:VGNC Symbol;Acc:VGNC:17212]	4M vs. 6M
3	117396400	117396560	161	CG	ENSECAG00000013779	intron	AFAP1	0.737677	0.294673	0.443003	1.32387	actin filament associated protein 1 [Source:VGNC Symbol;Acc:VGNC:15141]	4M vs. 6M
3	117361289	117361445	157	CHH	ENSECAG00000013779	intron	AFAP1	0.0812864	0.00475361	0.0765327	4.09592	actin filament associated protein 1 [Source:VGNC Symbol;Acc:VGNC:15141]	4M vs. 6M
5	2514233	2514297	65	CG	ENSECAG00000014082	intron	-	0.705694	0.465709	0.239985	0.599614	SLIT-ROBO Rho GTPase activating protein 2 [Source:NCBI gene;Acc:100050923]	4M vs. 6M
1	86403555	86403660	106	CG	ENSECAG00000014169	exon	CCSER2	0.793173	0.507534	0.285639	0.644131	coiled-coil serine rich protein 2 [Source:VGNC Symbol;Acc:VGNC:16234]	4M vs. 6M
1	86403555	86403660	106	CG	ENSECAG00000014169	intron	CCSER2	0.793173	0.507534	0.285639	0.644131	coiled-coil serine rich protein 2 [Source:VGNC Symbol;Acc:VGNC:16234]	4M vs. 6M
22	19583261	19583404	144	CG	ENSECAG00000014218	exon	SIGLEC1	0.558838	0.303008	0.25583	0.883075	sialic acid binding Ig like lectin 1 [Source:VGNC Symbol;Acc:VGNC:22977]	4M vs. 6M
9	85256304	85256364	61	CG	ENSECAG00000014256	exon	PPP1R16A	0.658301	0.431467	0.226833	0.609495	protein phosphatase 1 regulatory subunit 16A [Source:VGNC Symbol;Acc:VGNC:56330]	4M vs. 6M
9	85256304	85256364	61	CG	ENSECAG00000014256	intron	PPP1R16A	0.658301	0.431467	0.226833	0.609495	protein phosphatase 1 regulatory subunit 16A [Source:VGNC Symbol;Acc:VGNC:56330]	4M vs. 6M
6	21984540	21984639	100	CG	ENSECAG00000014269	intron	AGAP1	0.851505	0.603831	0.247675	0.495872	ArfGAP with GTPase domain, ankyrin repeat and PH domain 1 [Source:VGNC Symbol;Acc:VGNC:15153]	4M vs. 6M
4	58455126	58455229	104	CG	ENSECAG00000014337	exon	EVX1	0.430834	0.161823	0.269011	1.41272	even-skipped homeobox 1 [Source:VGNC Symbol;Acc:VGNC:55968]	4M vs. 6M
9	82366218	82366367	150	CG	ENSECAG00000014691	intron	DENND3	0.839485	0.540608	0.298876	0.63492	DENN domain containing 3 [Source:VGNC Symbol;Acc:VGNC:17123]	4M vs. 6M
6	7516120	7516242	123	CG	ENSECAG00000014711	intron	TNS1	0.35255	0.0859264	0.266624	2.03666	tensin 1 [Source:VGNC Symbol;Acc:VGNC:56615]	4M vs. 6M
2	14112195	14112282	88	CHH	ENSECAG00000014960	intron	ERI3	0.0711086	0.0041012	0.0670074	4.11591	ERI1 exoribonuclease family member 3 [Source:VGNC Symbol;Acc:VGNC:50691]	4M vs. 6M
7	2946162	2946270	109	CG	ENSECAG00000015101	intron	CREB3L3	0.804193	0.383651	0.420542	1.06775	cAMP responsive element binding protein 3 like 3 [Source:VGNC Symbol;Acc:VGNC:59384]	4M vs. 6M
25	36673962	36674072	111	CG	ENSECAG00000015126	intron	VAV2	0.70719	0.490714	0.216477	0.527218	vav guanine nucleotide exchange factor 2 [Source:VGNC Symbol;Acc:VGNC:24889]	4M vs. 6M
13	3898667	3898759	93	CG	ENSECAG00000015133	intron	FOXK1	0.493809	0.147725	0.346085	1.74105	forkhead box K1 [Source:VGNC Symbol;Acc:VGNC:18106]	4M vs. 6M
13	3913701	3913767	67	CG	ENSECAG00000015133	intron	FOXK1	0.280591	0.0938135	0.186777	1.5806	forkhead box K1 [Source:VGNC Symbol;Acc:VGNC:18106]	4M vs. 6M
12	34293919	34294007	89	CG	ENSECAG00000015487	intron	LSP1	0.601378	0.18862	0.412759	1.67279	lymphocyte specific protein 1 [Source:VGNC Symbol;Acc:VGNC:69317]	4M vs. 6M
12	34228199	34228322	124	CG	ENSECAG00000015487	intron	LSP1	0.744493	0.531497	0.212996	0.486196	lymphocyte specific protein 1 [Source:VGNC Symbol;Acc:VGNC:69317]	4M vs. 6M
X	59395636	59395813	178	CG	ENSECAG00000015489	promoter	UPRT	0.307724	0.101011	0.206713	1.60712	uracil phosphoribosyltransferase homolog [Source:VGNC Symbol;Acc:VGNC:24813]	4M vs. 6M
2	46843737	46843803	67	CG	ENSECAG00000015621	intron	ARHGEF16	0.779726	0.519254	0.260472	0.586527	Rho guanine nucleotide exchange factor 16 [Source:VGNC Symbol;Acc:VGNC:15486]	4M vs. 6M
10	24791225	24791356	132	CG	ENSECAG00000015657	exon	TNNT1	0.662983	0.235425	0.427558	1.4937	troponin T1, slow skeletal type [Source:VGNC Symbol;Acc:VGNC:24392]	4M vs. 6M
10	24791225	24791356	132	CG	ENSECAG00000015657	intron	TNNT1	0.662983	0.235425	0.427558	1.4937	troponin T1, slow skeletal type [Source:VGNC Symbol;Acc:VGNC:24392]	4M vs. 6M
3	32874372	32874554	183	CHH	ENSECAG00000015676	intron	KIAA0513	0.116039	0.00389387	0.112145	4.89726	KIAA0513 [Source:VGNC Symbol;Acc:VGNC:19361]	4M vs. 6M
3	32881601	32881712	112	CHH	ENSECAG00000015676	intron	KIAA0513	0.14398	0.019752	0.124228	2.8658	KIAA0513 [Source:VGNC Symbol;Acc:VGNC:19361]	4M vs. 6M
X	91901259	91901414	156	CG	ENSECAG00000015727	promoter	PAK3	0.343707	0.0990292	0.244677	1.79525	p21 (RAC1) activated kinase 3 [Source:VGNC Symbol;Acc:VGNC:55506]	4M vs. 6M
X	108307426	108307561	136	CG	ENSECAG00000015764	exon	ARHGAP36	0.408436	0.148414	0.260021	1.46048	Rho GTPase activating protein 36 [Source:VGNC Symbol;Acc:VGNC:15473]	4M vs. 6M
X	108307426	108307561	136	CG	ENSECAG00000015764	intron	ARHGAP36	0.408436	0.148414	0.260021	1.46048	Rho GTPase activating protein 36 [Source:VGNC Symbol;Acc:VGNC:15473]	4M vs. 6M
X	108307426	108307561	136	CG	ENSECAG00000015764	promoter	ARHGAP36	0.408436	0.148414	0.260021	1.46048	Rho GTPase activating protein 36 [Source:VGNC Symbol;Acc:VGNC:15473]	4M vs. 6M
1	1273264	1273344	81	CG	ENSECAG00000015981	intron	INPP5A	0.452386	0.133452	0.318934	1.76124	inositol polyphosphate-5-phosphatase A [Source:VGNC Symbol;Acc:VGNC:19072]	4M vs. 6M
X	125976699	125976835	137	CG	ENSECAG00000016027	exon	HAUS7	0.315428	0.0828158	0.232613	1.92933	HAUS augmin like complex subunit 7 [Source:VGNC Symbol;Acc:VGNC:55477]	4M vs. 6M
X	125976699	125976835	137	CG	ENSECAG00000016027	intron	HAUS7	0.315428	0.0828158	0.232613	1.92933	HAUS augmin like complex subunit 7 [Source:VGNC Symbol;Acc:VGNC:55477]	4M vs. 6M
21	3051234	3051335	102	CG	ENSECAG00000016039	exon	SLC27A1	0.778539	0.516635	0.261904	0.591624	solute carrier family 27 member 1 [Source:VGNC Symbol;Acc:VGNC:23130]	4M vs. 6M
26	41860639	41860813	175	CG	ENSECAG00000016361	exon	COL18A1	0.660354	0.36947	0.290884	0.837784	collagen type XVIII alpha 1 chain [Source:VGNC Symbol;Acc:VGNC:16728]	4M vs. 6M
26	41860639	41860813	175	CG	ENSECAG00000016361	intron	COL18A1	0.660354	0.36947	0.290884	0.837784	collagen type XVIII alpha 1 chain [Source:VGNC Symbol;Acc:VGNC:16728]	4M vs. 6M
14	94125215	94125302	88	CG	ENSECAG00000016373	intron	TRIM11	0.815802	0.584993	0.230809	0.4798	tripartite motif containing 11 [Source:VGNC Symbol;Acc:VGNC:58262]	4M vs. 6M
16	25004208	25004294	87	CG	ENSECAG00000016431	intron	MAGI1	0.823896	0.444342	0.379555	0.890794	membrane associated guanylate kinase, WW and PDZ domain containing 1 [Source:VGNC Symbol;Acc:VGNC:19895]	4M vs. 6M
2	25362758	25362859	102	CG	ENSECAG00000016649	exon	NKAIN1	0.501403	0.301855	0.199547	0.732113	sodium/potassium transporting ATPase interacting 1 [Source:VGNC Symbol;Acc:VGNC:50723]	4M vs. 6M
2	25362758	25362859	102	CG	ENSECAG00000016649	utr3	NKAIN1	0.501403	0.301855	0.199547	0.732113	sodium/potassium transporting ATPase interacting 1 [Source:VGNC Symbol;Acc:VGNC:50723]	4M vs. 6M
3	18327296	18327541	246	CG	ENSECAG00000016708	promoter	HSF4	0.328128	0.136032	0.192096	1.27031	heat shock transcription factor 4 [Source:VGNC Symbol;Acc:VGNC:18895]	4M vs. 6M
14	94125215	94125302	88	CG	ENSECAG00000016720	exon	OBSCN	0.815802	0.584993	0.230809	0.4798	obscurin, cytoskeletal calmodulin and titin-interacting RhoGEF [Source:HGNC Symbol;Acc:HGNC:15719]	4M vs. 6M
7	54864534	54864626	93	CG	ENSECAG00000016782	intron	MYO1F	0.735068	0.393474	0.341594	0.90161	myosin IF [Source:VGNC Symbol;Acc:VGNC:56767]	4M vs. 6M
31	9617889	9618007	119	CG	ENSECAG00000017213	exon	TULP4	0.803909	0.435516	0.368393	0.884306	TUB like protein 4 [Source:HGNC Symbol;Acc:HGNC:15530]	4M vs. 6M
26	40232728	40232799	72	CG	ENSECAG00000017282	exon	HSF2BP	0.566215	0.167574	0.398641	1.75655	heat shock transcription factor 2 binding protein [Source:VGNC Symbol;Acc:VGNC:18894]	4M vs. 6M
26	40232728	40232799	72	CG	ENSECAG00000017282	intron	HSF2BP	0.566215	0.167574	0.398641	1.75655	heat shock transcription factor 2 binding protein [Source:VGNC Symbol;Acc:VGNC:18894]	4M vs. 6M
26	40232728	40232799	72	CG	ENSECAG00000017282	utr5	HSF2BP	0.566215	0.167574	0.398641	1.75655	heat shock transcription factor 2 binding protein [Source:VGNC Symbol;Acc:VGNC:18894]	4M vs. 6M
7	6031286	6031519	234	CG	ENSECAG00000017445	exon	KANK3	0.713585	0.44149	0.272094	0.692703	KN motif and ankyrin repeat domains 3 [Source:VGNC Symbol;Acc:VGNC:59403]	4M vs. 6M
7	6031286	6031519	234	CG	ENSECAG00000017445	intron	KANK3	0.713585	0.44149	0.272094	0.692703	KN motif and ankyrin repeat domains 3 [Source:VGNC Symbol;Acc:VGNC:59403]	4M vs. 6M
15	89836261	89836355	95	CHH	ENSECAG00000017488	intron	COLEC11	0.11777	0.0137517	0.104018	3.09828	collectin subfamily member 11 [Source:VGNC Symbol;Acc:VGNC:16755]	4M vs. 6M
23	36120591	36120684	94	CHH	ENSECAG00000017503	intron	BNC2	0.0933262	0.0106854	0.0826407	3.12664	basonuclin 2 [Source:VGNC Symbol;Acc:VGNC:15856]	4M vs. 6M
X	126800879	126800953	75	CG	ENSECAG00000017687	promoter	GDI1	0.276931	0.0812104	0.195721	1.76979	GDP dissociation inhibitor 1 [Source:VGNC Symbol;Acc:VGNC:18294]	4M vs. 6M
31	20639227	20639326	100	CG	ENSECAG00000017721	intron	EPM2A	0.874615	0.702398	0.172217	0.316359	EPM2A glucan phosphatase, laforin [Source:HGNC Symbol;Acc:HGNC:3413]	4M vs. 6M
21	58774783	58774908	126	CG	ENSECAG00000017812	intron	AHRR	0.747739	0.485992	0.261747	0.621603	aryl-hydrocarbon receptor repressor [Source:VGNC Symbol;Acc:VGNC:15180]	4M vs. 6M
30	6700637	6700767	131	CG	ENSECAG00000017881	intron	CDC42BPA	0.846809	0.577883	0.268926	0.551258	CDC42 binding protein kinase alpha [Source:VGNC Symbol;Acc:VGNC:16296]	4M vs. 6M
10	19693578	19693678	101	CHH	ENSECAG00000017909	intron	-	0.0598836	0.00180585	0.0580778	5.05141	SR-related CTD associated factor 1 [Source:NCBI gene;Acc:100055821]	4M vs. 6M
8	5295301	5295359	59	CG	ENSECAG00000018008	exon	-	0.305757	0.127904	0.177854	1.25733	RIMS-binding protein 3A [Source:NCBI gene;Acc:100146960]	4M vs. 6M
26	40232728	40232799	72	CG	ENSECAG00000018018	promoter	RRP1B	0.566215	0.167574	0.398641	1.75655	ribosomal RNA processing 1B [Source:VGNC Symbol;Acc:VGNC:22589]	4M vs. 6M
10	16266430	16266497	68	CG	ENSECAG00000018032	intron	EML2	0.759994	0.409289	0.350705	0.892868	EMAP like 2 [Source:VGNC Symbol;Acc:VGNC:17565]	4M vs. 6M
28	42622595	42622682	88	CG	ENSECAG00000018101	exon	FBLN1	0.666164	0.402541	0.263623	0.726743	fibulin 1 [Source:VGNC Symbol;Acc:VGNC:17930]	4M vs. 6M
28	42622595	42622682	88	CG	ENSECAG00000018101	intron	FBLN1	0.666164	0.402541	0.263623	0.726743	fibulin 1 [Source:VGNC Symbol;Acc:VGNC:17930]	4M vs. 6M
21	3296634	3296744	111	CG	ENSECAG00000018212	promoter	JAK3	0.406282	0.128745	0.277537	1.65797	Janus kinase 3 [Source:VGNC Symbol;Acc:VGNC:19214]	4M vs. 6M
18	78267397	78267710	314	CG	ENSECAG00000018236	intron	ABI2	0.414476	0.13103	0.283445	1.66139	abl interactor 2 [Source:VGNC Symbol;Acc:VGNC:58113]	4M vs. 6M
18	78267875	78268019	145	CG	ENSECAG00000018236	intron	ABI2	0.449526	0.215994	0.233532	1.05741	abl interactor 2 [Source:VGNC Symbol;Acc:VGNC:58113]	4M vs. 6M
11	50778157	50778293	137	CG	ENSECAG00000018353	exon	ZBTB4	0.821665	0.530394	0.291271	0.631485	zinc finger and BTB domain containing 4 [Source:VGNC Symbol;Acc:VGNC:25148]	4M vs. 6M
24	46887751	46887836	86	CG	ENSECAG00000018468	intron	BRF1	0.652287	0.369718	0.282569	0.819083	BRF1 RNA polymerase III transcription initiation factor subunit [Source:VGNC Symbol;Acc:VGNC:15888]	4M vs. 6M
20	45801664	45801722	59	CG	ENSECAG00000018543	intron	RCAN2	0.608765	0.158396	0.450369	1.94235	regulator of calcineurin 2 [Source:VGNC Symbol;Acc:VGNC:22263]	4M vs. 6M
20	45801664	45801722	59	CG	ENSECAG00000018543	promoter	RCAN2	0.608765	0.158396	0.450369	1.94235	regulator of calcineurin 2 [Source:VGNC Symbol;Acc:VGNC:22263]	4M vs. 6M
11	35816898	35817007	110	CG	ENSECAG00000018702	intron	USP32	0.752467	0.388278	0.364189	0.954537	ubiquitin specific peptidase 32 [Source:VGNC Symbol;Acc:VGNC:24841]	4M vs. 6M
X	112156454	112156522	69	CG	ENSECAG00000018757	exon	SLC9A6	0.394871	0.0927622	0.302109	2.08977	solute carrier family 9 member A6 [Source:VGNC Symbol;Acc:VGNC:23282]	4M vs. 6M
X	112156454	112156522	69	CG	ENSECAG00000018757	utr5	SLC9A6	0.394871	0.0927622	0.302109	2.08977	solute carrier family 9 member A6 [Source:VGNC Symbol;Acc:VGNC:23282]	4M vs. 6M
30	29501937	29502056	120	CG	ENSECAG00000018762	intron	CACNA1S	0.872594	0.439517	0.433077	0.989392	calcium voltage-gated channel subunit alpha1 S [Source:VGNC Symbol;Acc:VGNC:15987]	4M vs. 6M
19	4692834	4692899	66	CG	ENSECAG00000018831	intron	-	0.92678	0.542356	0.384424	0.772987	major facilitator superfamily domain containing 1 [Source:NCBI gene;Acc:100054604]	4M vs. 6M
3	10124672	10124794	123	CG	ENSECAG00000018864	intron	CPNE2	0.83403	0.378864	0.455166	1.13842	copine 2 [Source:VGNC Symbol;Acc:VGNC:51162]	4M vs. 6M
7	46824866	46824967	102	CG	ENSECAG00000018970	promoter	DNASE2	0.493174	0.227356	0.265818	1.11715	deoxyribonuclease 2, lysosomal [Source:VGNC Symbol;Acc:VGNC:17248]	4M vs. 6M
1	148699535	148699631	97	CG	ENSECAG00000018981	exon	ITPKA	0.439241	0.174702	0.264539	1.33011	inositol-trisphosphate 3-kinase A [Source:VGNC Symbol;Acc:VGNC:57210]	4M vs. 6M
1	148699535	148699631	97	CG	ENSECAG00000018981	intron	ITPKA	0.439241	0.174702	0.264539	1.33011	inositol-trisphosphate 3-kinase A [Source:VGNC Symbol;Acc:VGNC:57210]	4M vs. 6M
10	25066964	25067069	106	CHH	ENSECAG00000019043	exon	SSC5D	0.10702	0.0014182	0.105602	6.23768	scavenger receptor cysteine rich family member with 5 domains [Source:VGNC Symbol;Acc:VGNC:58783]	4M vs. 6M
10	25066964	25067069	106	CHH	ENSECAG00000019043	intron	SSC5D	0.10702	0.0014182	0.105602	6.23768	scavenger receptor cysteine rich family member with 5 domains [Source:VGNC Symbol;Acc:VGNC:58783]	4M vs. 6M
10	25066964	25067069	106	CHH	ENSECAG00000019043	promoter	SSC5D	0.10702	0.0014182	0.105602	6.23768	scavenger receptor cysteine rich family member with 5 domains [Source:VGNC Symbol;Acc:VGNC:58783]	4M vs. 6M
25	38291350	38291461	112	CG	ENSECAG00000019156	intron	CCDC187	0.564668	0.341243	0.223424	0.726602	coiled-coil domain containing 187 [Source:VGNC Symbol;Acc:VGNC:58716]	4M vs. 6M
6	70121023	70121190	168	CG	ENSECAG00000019169	intron	ATG101	0.8448	0.51112	0.333679	0.724947	autophagy related 101 [Source:VGNC Symbol;Acc:VGNC:15616]	4M vs. 6M
1	94652643	94652717	75	CG	ENSECAG00000019184	promoter		0.57371	0.165227	0.408483	1.79587		4M vs. 6M
X	39333034	39333128	95	CG	ENSECAG00000019227	exon	SLC9A7	0.424626	0.227209	0.197417	0.902173	solute carrier family 9 member A7 [Source:VGNC Symbol;Acc:VGNC:23283]	4M vs. 6M
3	116306265	116306319	55	CG	ENSECAG00000019297	intron	MAN2B2	0.763614	0.485327	0.278287	0.653886	mannosidase alpha class 2B member 2 [Source:VGNC Symbol;Acc:VGNC:19911]	4M vs. 6M
10	31189118	31189200	83	CG	ENSECAG00000019440	intron	IMPG1	0.679854	0.287513	0.392342	1.2416	interphotoreceptor matrix proteoglycan 1 [Source:VGNC Symbol;Acc:VGNC:19054]	4M vs. 6M
1	94652643	94652717	75	CG	ENSECAG00000019462	exon	KIF7	0.57371	0.165227	0.408483	1.79587	kinesin family member 7 [Source:HGNC Symbol;Acc:HGNC:30497]	4M vs. 6M
22	35767008	35767113	106	CG	ENSECAG00000019465	promoter	PLTP	0.299399	0.0774577	0.221942	1.95059	phospholipid transfer protein [Source:VGNC Symbol;Acc:VGNC:21597]	4M vs. 6M
6	19955544	19955613	70	CG	ENSECAG00000019497	intron	INPP5D	0.628409	0.251656	0.376753	1.32025	inositol polyphosphate-5-phosphatase D [Source:VGNC Symbol;Acc:VGNC:19074]	4M vs. 6M
21	2142204	2142304	101	CG	ENSECAG00000019502	intron	AP1M1	0.572388	0.286847	0.285541	0.996711	adaptor related protein complex 1 subunit mu 1 [Source:VGNC Symbol;Acc:VGNC:15375]	4M vs. 6M
29	11936631	11936768	138	CG	ENSECAG00000019687	exon	-	0.228875	0.0540666	0.174809	2.08175	ankyrin repeat domain-containing protein 26 [Source:NCBI gene;Acc:100055504]	4M vs. 6M
29	11936631	11936768	138	CG	ENSECAG00000019687	promoter	-	0.228875	0.0540666	0.174809	2.08175	ankyrin repeat domain-containing protein 26 [Source:NCBI gene;Acc:100055504]	4M vs. 6M
29	11936631	11936768	138	CG	ENSECAG00000019687	TSS	-	0.228875	0.0540666	0.174809	2.08175	ankyrin repeat domain-containing protein 26 [Source:NCBI gene;Acc:100055504]	4M vs. 6M
13	3964823	3965342	520	CG	ENSECAG00000019718	intron	RADIL	0.721143	0.363454	0.357689	0.988514	Rap associating with DIL domain [Source:VGNC Symbol;Acc:VGNC:22152]	4M vs. 6M
22	39463397	39463497	101	CG	ENSECAG00000019772	intron	PTPN1	0.820277	0.543965	0.276312	0.592597	protein tyrosine phosphatase non-receptor type 1 [Source:VGNC Symbol;Acc:VGNC:22010]	4M vs. 6M
8	14813301	14813499	199	CG	ENSECAG00000019805	exon	WSCD2	0.826047	0.442629	0.383418	0.900126	WSC domain containing 2 [Source:VGNC Symbol;Acc:VGNC:58275]	4M vs. 6M
8	14813301	14813499	199	CG	ENSECAG00000019805	intron	WSCD2	0.826047	0.442629	0.383418	0.900126	WSC domain containing 2 [Source:VGNC Symbol;Acc:VGNC:58275]	4M vs. 6M
28	29004599	29004707	109	CG	ENSECAG00000019904	intron	CHST11	0.819707	0.498159	0.321549	0.718503	carbohydrate sulfotransferase 11 [Source:VGNC Symbol;Acc:VGNC:16534]	4M vs. 6M
12	9407776	9407892	117	CG	ENSECAG00000020051	intron	CD82	0.818976	0.321499	0.497477	1.34901	CD82 molecule [Source:VGNC Symbol;Acc:VGNC:16280]	4M vs. 6M
12	9407320	9407464	145	CHH	ENSECAG00000020051	intron	CD82	0.0843963	0.00541271	0.0789835	3.96276	CD82 molecule [Source:VGNC Symbol;Acc:VGNC:16280]	4M vs. 6M
10	24668914	24669020	107	CHH	ENSECAG00000020087	exon	NLRP2	0.0579079	0.00522325	0.0526847	3.47074	NLR family pyrin domain containing 2 [Source:HGNC Symbol;Acc:HGNC:22948]	4M vs. 6M
9	85168531	85168620	90	CG	ENSECAG00000020394	exon	SLC39A4	0.827452	0.533151	0.294301	0.634131	solute carrier family 39 member 4 [Source:VGNC Symbol;Acc:VGNC:23204]	4M vs. 6M
6	66358681	66358781	101	CG	ENSECAG00000020424	intron	HDAC7	0.518952	0.157964	0.360988	1.716	histone deacetylase 7 [Source:VGNC Symbol;Acc:VGNC:50596]	4M vs. 6M
6	66358681	66358781	101	CG	ENSECAG00000020424	promoter	HDAC7	0.518952	0.157964	0.360988	1.716	histone deacetylase 7 [Source:VGNC Symbol;Acc:VGNC:50596]	4M vs. 6M
8	70847372	70847493	122	CG	ENSECAG00000020473	intron	CTIF	0.701109	0.325499	0.37561	1.10699	cap binding complex dependent translation initiation factor [Source:VGNC Symbol;Acc:VGNC:58685]	4M vs. 6M
7	2946162	2946270	109	CG	ENSECAG00000020547	intron	EEF2	0.804193	0.383651	0.420542	1.06775	eukaryotic translation elongation factor 2 [Source:VGNC Symbol;Acc:VGNC:17432]	4M vs. 6M
7	2719251	2719403	153	CG	ENSECAG00000020547	intron	EEF2	0.852954	0.620989	0.231965	0.457901	eukaryotic translation elongation factor 2 [Source:VGNC Symbol;Acc:VGNC:17432]	4M vs. 6M
22	49068264	49068445	182	CG	ENSECAG00000020567	promoter	MTG2	0.223752	0.0671079	0.156644	1.73735	mitochondrial ribosome associated GTPase 2 [Source:VGNC Symbol;Acc:VGNC:20413]	4M vs. 6M
11	60678797	60678897	101	CG	ENSECAG00000020584	intron	PEMT	0.826911	0.418571	0.40834	0.982259	phosphatidylethanolamine N-methyltransferase [Source:VGNC Symbol;Acc:VGNC:21310]	4M vs. 6M
13	34460158	34460295	138	CG	ENSECAG00000020814	intron	CLEC16A	0.818475	0.553518	0.264958	0.56431	C-type lectin domain containing 16A [Source:VGNC Symbol;Acc:VGNC:16599]	4M vs. 6M
2	25186901	25187059	159	CG	ENSECAG00000020956	exon	SERINC2	0.63147	0.22319	0.408281	1.50044	serine incorporator 2 [Source:VGNC Symbol;Acc:VGNC:22840]	4M vs. 6M
2	25186901	25187059	159	CG	ENSECAG00000020956	intron	SERINC2	0.63147	0.22319	0.408281	1.50044	serine incorporator 2 [Source:VGNC Symbol;Acc:VGNC:22840]	4M vs. 6M
X	121797986	121798116	131	CG	ENSECAG00000021132	promoter	AFF2	0.389712	0.167866	0.221847	1.2151	AF4/FMR2 family member 2 [Source:VGNC Symbol;Acc:VGNC:15145]	4M vs. 6M
25	5813148	5813257	110	CG	ENSECAG00000021211	intron	COL15A1	0.85047	0.449548	0.400923	0.919787	collagen type XV alpha 1 chain [Source:VGNC Symbol;Acc:VGNC:16725]	4M vs. 6M
12	27687708	27687797	90	CG	ENSECAG00000021359	intron	RTN3	0.907972	0.403583	0.504389	1.16978	reticulon 3 [Source:VGNC Symbol;Acc:VGNC:58580]	4M vs. 6M
11	1963922	1964025	104	CG	ENSECAG00000021405	exon	AATK	0.70088	0.186415	0.514465	1.91065	apoptosis associated tyrosine kinase [Source:VGNC Symbol;Acc:VGNC:58508]	4M vs. 6M
11	1963922	1964025	104	CG	ENSECAG00000021405	intron	AATK	0.70088	0.186415	0.514465	1.91065	apoptosis associated tyrosine kinase [Source:VGNC Symbol;Acc:VGNC:58508]	4M vs. 6M
30	30228412	30228496	85	CG	ENSECAG00000021583	intron	LMOD1	0.542812	0.265157	0.277655	1.03361	leiomodin 1 [Source:VGNC Symbol;Acc:VGNC:19713]	4M vs. 6M
X	45082392	45082587	196	CG	ENSECAG00000021698	exon	IQSEC2	0.366999	0.160477	0.206523	1.19341	IQ motif and Sec7 domain 2 [Source:VGNC Symbol;Acc:VGNC:55482]	4M vs. 6M
13	2174185	2174283	99	CHH	ENSECAG00000021768	intron	IQCE	0.0786196	0.00136414	0.0772554	5.84882	IQ motif containing E [Source:VGNC Symbol;Acc:VGNC:19116]	4M vs. 6M
10	9821902	9822003	102	CG	ENSECAG00000021777	exon	ACTN4	0.835761	0.440779	0.394982	0.923034	actinin alpha 4 [Source:VGNC Symbol;Acc:VGNC:15024]	4M vs. 6M
10	9821902	9822003	102	CG	ENSECAG00000021777	intron	ACTN4	0.835761	0.440779	0.394982	0.923034	actinin alpha 4 [Source:VGNC Symbol;Acc:VGNC:15024]	4M vs. 6M
6	18598494	18598605	112	CG	ENSECAG00000021868	intron	NCL	0.620581	0.202869	0.417712	1.61307	nucleolin [Source:VGNC Symbol;Acc:VGNC:20593]	4M vs. 6M
11	9226702	9226796	95	CG	ENSECAG00000022037	intron	SOX9	0.648955	0.270274	0.378681	1.2637	SRY-box 9 [Source:VGNC Symbol;Acc:VGNC:56489]	4M vs. 6M
7	99890300	99890364	65	CG	ENSECAG00000022068	intron	RCN1	0.745653	0.139984	0.605669	2.41324	reticulocalbin 1 [Source:VGNC Symbol;Acc:VGNC:22272]	4M vs. 6M
7	99842191	99842246	56	CG	ENSECAG00000022068	intron	RCN1	0.753365	0.463858	0.289507	0.699667	reticulocalbin 1 [Source:VGNC Symbol;Acc:VGNC:22272]	4M vs. 6M
12	33605045	33605150	106	CG	ENSECAG00000022208	intron	SHANK2	0.78608	0.499891	0.286189	0.653062	SH3 and multiple ankyrin repeat domains 2 [Source:VGNC Symbol;Acc:VGNC:22952]	4M vs. 6M
18	78267397	78267710	314	CG	ENSECAG00000022376	intron	-	0.414476	0.13103	0.283445	1.66139	Ras association (RalGDS/AF-6) and pleckstrin homology domains 1 [Source:NCBI gene;Acc:100067740]	4M vs. 6M
18	78267875	78268019	145	CG	ENSECAG00000022376	intron	-	0.449526	0.215994	0.233532	1.05741	Ras association (RalGDS/AF-6) and pleckstrin homology domains 1 [Source:NCBI gene;Acc:100067740]	4M vs. 6M
26	42688045	42688158	114	CG	ENSECAG00000022455	exon	PCNT	0.868566	0.580187	0.28838	0.582119	pericentrin [Source:VGNC Symbol;Acc:VGNC:58209]	4M vs. 6M
1	8021473	8021620	148	CG	ENSECAG00000022504	intron	CTBP2	0.839806	0.221234	0.618572	1.92448	C-terminal binding protein 2 [Source:VGNC Symbol;Acc:VGNC:16925]	4M vs. 6M
3	33266301	33266405	105	CG	ENSECAG00000022532	intron	GSE1	0.581513	0.237175	0.344338	1.29386	Gse1 coiled-coil protein [Source:VGNC Symbol;Acc:VGNC:51195]	4M vs. 6M
7	4515335	4515435	101	CG	ENSECAG00000022714	exon	TNFSF9	0.744286	0.517731	0.226555	0.523655	TNF superfamily member 9 [Source:VGNC Symbol;Acc:VGNC:52031]	4M vs. 6M
4	96453956	96454029	74	CG	ENSECAG00000022803	exon	GSTK1	0.19977	0.0717847	0.127986	1.4766	glutathione S-transferase kappa 1 [Source:VGNC Symbol;Acc:VGNC:18626]	4M vs. 6M
25	25629985	25630081	97	CG	ENSECAG00000022868	intron	-	0.736196	0.204021	0.532175	1.85137	N-acetyllactosaminide alpha-1,3-galactosyltransferase [Source:NCBI gene;Acc:100067589]	4M vs. 6M
27	39914785	39914868	84	CG	ENSECAG00000022877	intron	ERICH1	0.495568	0.26824	0.227328	0.885558	glutamate rich 1 [Source:VGNC Symbol;Acc:VGNC:58975]	4M vs. 6M
13	751077	751172	96	CG	ENSECAG00000022930	intron	C13H7orf50	0.621681	0.339839	0.281842	0.871322	chromosome 13 C7orf50 homolog [Source:VGNC Symbol;Acc:VGNC:51115]	4M vs. 6M
13	754192	754300	109	CG	ENSECAG00000022930	intron	C13H7orf50	0.603108	0.361264	0.241844	0.739363	chromosome 13 C7orf50 homolog [Source:VGNC Symbol;Acc:VGNC:51115]	4M vs. 6M
1	123200615	123200673	59	CG	ENSECAG00000022944	promoter	THSD4	0.882691	0.498857	0.383833	0.823281	thrombospondin type 1 domain containing 4 [Source:VGNC Symbol;Acc:VGNC:51434]	4M vs. 6M
X	107663295	107663420	126	CG	ENSECAG00000023074	exon	SLC25A14	0.547083	0.075948	0.471135	2.84868	solute carrier family 25 member 14 [Source:VGNC Symbol;Acc:VGNC:23093]	4M vs. 6M
X	107663295	107663420	126	CG	ENSECAG00000023074	intron	SLC25A14	0.547083	0.075948	0.471135	2.84868	solute carrier family 25 member 14 [Source:VGNC Symbol;Acc:VGNC:23093]	4M vs. 6M
X	107663295	107663420	126	CG	ENSECAG00000023074	utr5	SLC25A14	0.547083	0.075948	0.471135	2.84868	solute carrier family 25 member 14 [Source:VGNC Symbol;Acc:VGNC:23093]	4M vs. 6M
8	5295301	5295359	59	CG	ENSECAG00000023152	intron	PI4KA	0.305757	0.127904	0.177854	1.25733	phosphatidylinositol 4-kinase alpha [Source:VGNC Symbol;Acc:VGNC:50961]	4M vs. 6M
8	5295301	5295359	59	CG	ENSECAG00000023152	promoter	PI4KA	0.305757	0.127904	0.177854	1.25733	phosphatidylinositol 4-kinase alpha [Source:VGNC Symbol;Acc:VGNC:50961]	4M vs. 6M
11	1465005	1465117	113	CHH	ENSECAG00000023250	promoter	-	0.0718283	0.00396611	0.0678622	4.17875	solute carrier family 25 member 10 [Source:NCBI gene;Acc:100055445]	4M vs. 6M
6	19366890	19366988	99	CG	ENSECAG00000023375	intron	DIS3L2	0.833046	0.631412	0.201634	0.399815	DIS3 like 3'-5' exoribonuclease 2 [Source:VGNC Symbol;Acc:VGNC:17196]	4M vs. 6M
X	59103202	59103364	163	CG	ENSECAG00000023442	exon	NEXMIF	0.336677	0.147824	0.188853	1.18749	neurite extension and migration factor [Source:VGNC Symbol;Acc:VGNC:20696]	4M vs. 6M
X	59103202	59103364	163	CG	ENSECAG00000023442	utr5	NEXMIF	0.336677	0.147824	0.188853	1.18749	neurite extension and migration factor [Source:VGNC Symbol;Acc:VGNC:20696]	4M vs. 6M
3	7325698	7325840	143	CG	ENSECAG00000023496	promoter	IRX3	0.330008	0.111328	0.21868	1.56768	iroquois homeobox 3 [Source:VGNC Symbol;Acc:VGNC:19144]	4M vs. 6M
2	35579535	35579705	171	CG	ENSECAG00000023604	exon	KLHDC7A	0.649616	0.304922	0.344694	1.09115	kelch domain containing 7A [Source:VGNC Symbol;Acc:VGNC:19454]	4M vs. 6M
2	35579037	35579181	145	CHH	ENSECAG00000023604	exon	KLHDC7A	0.0883203	0.00379965	0.0845207	4.53881	kelch domain containing 7A [Source:VGNC Symbol;Acc:VGNC:19454]	4M vs. 6M
2	54189667	54189769	103	CG	ENSECAG00000023607	intron	DOCK5	0.729637	0.454506	0.275131	0.68288	dedicator of cytokinesis 5 [Source:VGNC Symbol;Acc:VGNC:17267]	4M vs. 6M
22	19686272	19686370	99	CG	ENSECAG00000023637	exon	ADAM33	0.601653	0.323677	0.277976	0.894377	ADAM metallopeptidase domain 33 [Source:VGNC Symbol;Acc:VGNC:15057]	4M vs. 6M
22	19686272	19686370	99	CG	ENSECAG00000023637	intron	ADAM33	0.601653	0.323677	0.277976	0.894377	ADAM metallopeptidase domain 33 [Source:VGNC Symbol;Acc:VGNC:15057]	4M vs. 6M
8	21268698	21268845	148	CHH	ENSECAG00000023716	intron	RBM19	0.0604083	0.00389936	0.0565089	3.95344	RNA binding motif protein 19 [Source:VGNC Symbol;Acc:VGNC:22237]	4M vs. 6M
11	3419241	3419398	158	CHH	ENSECAG00000023811	intron	RBFOX3	0.110118	0.00969178	0.100426	3.50614	RNA binding fox-1 homolog 3 [Source:VGNC Symbol;Acc:VGNC:22227]	4M vs. 6M
7	54947582	54947646	65	CG	ENSECAG00000023868	intron	HNRNPM	0.608594	0.18816	0.420434	1.69352	heterogeneous nuclear ribonucleoprotein M [Source:VGNC Symbol;Acc:VGNC:56633]	4M vs. 6M
25	33217385	33217492	108	CHH	ENSECAG00000023890	intron	PRRX2	0.080944	0.0078284	0.0731156	3.37014	paired related homeobox 2 [Source:VGNC Symbol;Acc:VGNC:21913]	4M vs. 6M
6	24066791	24066876	86	CG	ENSECAG00000023960	promoter	KLHL30	0.611656	0.307138	0.304518	0.993832	kelch like family member 30 [Source:VGNC Symbol;Acc:VGNC:19472]	4M vs. 6M
X	98245857	98245963	107	CG	ENSECAG00000024139	intron	LONRF3	0.434465	0.198891	0.235574	1.12726	LON peptidase N-terminal domain and ring finger 3 [Source:VGNC Symbol;Acc:VGNC:19722]	4M vs. 6M
9	30457654	30457737	84	CG	ENSECAG00000024159	intron	ATP6V1H	0.892839	0.695591	0.197248	0.360161	ATPase H+ transporting V1 subunit H [Source:VGNC Symbol;Acc:VGNC:15683]	4M vs. 6M
9	81470259	81470396	138	CG	ENSECAG00000024191	intron	TRAPPC9	0.81819	0.54302	0.27517	0.59143	trafficking protein particle complex 9 [Source:VGNC Symbol;Acc:VGNC:24478]	4M vs. 6M
24	17487566	17487644	79	CG	ENSECAG00000024286	intron	SIPA1L1	0.915621	0.490558	0.425063	0.900326	signal induced proliferation associated 1 like 1 [Source:VGNC Symbol;Acc:VGNC:22985]	4M vs. 6M
25	26290884	26291024	141	CG	ENSECAG00000024502	intron	LHX6	0.486847	0.151681	0.335166	1.68243	LIM homeobox 6 [Source:HGNC Symbol;Acc:HGNC:21735]	4M vs. 6M
1	84618516	84618652	137	CG	ENSECAG00000024538	intron	LDB3	0.636056	0.305411	0.330645	1.0584	LIM domain binding 3 [Source:VGNC Symbol;Acc:VGNC:51551]	4M vs. 6M
3	32687027	32687099	73	CG	ENSECAG00000024636	intron	CRISPLD2	0.5647	0.305768	0.258932	0.885048	cysteine rich secretory protein LCCL domain containing 2 [Source:VGNC Symbol;Acc:VGNC:16868]	4M vs. 6M
3	32687027	32687099	73	CG	ENSECAG00000024636	promoter	CRISPLD2	0.5647	0.305768	0.258932	0.885048	cysteine rich secretory protein LCCL domain containing 2 [Source:VGNC Symbol;Acc:VGNC:16868]	4M vs. 6M
6	24066791	24066876	86	CG	ENSECAG00000024661	intron	ILKAP	0.611656	0.307138	0.304518	0.993832	ILK associated serine/threonine phosphatase [Source:VGNC Symbol;Acc:VGNC:19044]	4M vs. 6M
7	51445569	51445668	100	CG	ENSECAG00000024723	exon	ICAM3	0.65365	0.354938	0.298712	0.880953	intercellular adhesion molecule 3 [Source:VGNC Symbol;Acc:VGNC:18929]	4M vs. 6M
7	51445569	51445668	100	CG	ENSECAG00000024723	intron	ICAM3	0.65365	0.354938	0.298712	0.880953	intercellular adhesion molecule 3 [Source:VGNC Symbol;Acc:VGNC:18929]	4M vs. 6M
14	27143102	27143226	125	CG	ENSECAG00000024772	promoter	CDX1	0.656073	0.386393	0.26968	0.763787	caudal type homeobox 1 [Source:HGNC Symbol;Acc:HGNC:1805]	4M vs. 6M
8	24634341	24634399	59	CG	ENSECAG00000024780	exon	RHOF	0.650658	0.264852	0.385806	1.29671	ras homolog family member F, filopodia associated [Source:VGNC Symbol;Acc:VGNC:22376]	4M vs. 6M
25	25807446	25807529	84	CHH	ENSECAG00000024868	intron	DAB2IP	0.0846606	0.00111602	0.0835446	6.24525	DAB2 interacting protein [Source:VGNC Symbol;Acc:VGNC:52375]	4M vs. 6M
23	53394203	53394357	155	CG	ENSECAG00000024876	exon	NXNL2	0.398956	0.181558	0.217398	1.1358	nucleoredoxin like 2 [Source:VGNC Symbol;Acc:VGNC:20986]	4M vs. 6M
12	30486529	30486637	109	CG	ENSECAG00000024887	intron	PC	0.246755	0.0723274	0.174427	1.77046	pyruvate carboxylase [Source:VGNC Symbol;Acc:VGNC:69324]	4M vs. 6M
7	51445569	51445668	100	CG	ENSECAG00000024966	promoter	-	0.65365	0.354938	0.298712	0.880953	ribonucleoprotein, PTB binding 1 [Source:NCBI gene;Acc:100055270]	4M vs. 6M
22	46245759	46245866	108	CG	ENSECAG00000024967	intron	CTSZ	0.620508	0.274076	0.346433	1.17888	cathepsin Z [Source:VGNC Symbol;Acc:VGNC:16957]	4M vs. 6M
22	46245323	46245377	55	CG	ENSECAG00000024967	intron	CTSZ	0.7341	0.377863	0.356237	0.958114	cathepsin Z [Source:VGNC Symbol;Acc:VGNC:16957]	4M vs. 6M
5	75205984	75206139	156	CG	ENSECAG00000024993	exon	CCN1	0.663326	0.355786	0.30754	0.89871	cellular communication network factor 1 [Source:VGNC Symbol;Acc:VGNC:50470]	4M vs. 6M
12	30486529	30486637	109	CG	ENSECAG00000025003	promoter	LRFN4	0.246755	0.0723274	0.174427	1.77046	leucine rich repeat and fibronectin type III domain containing 4 [Source:VGNC Symbol;Acc:VGNC:19751]	4M vs. 6M
X	107346630	107346740	111	CG	ENSECAG00000025037	intron	BCORL1	0.450609	0.180029	0.27058	1.32364	BCL6 corepressor like 1 [Source:VGNC Symbol;Acc:VGNC:15802]	4M vs. 6M
X	126829273	126829323	51	CG	ENSECAG00000025088	exon	PLXNA3	0.354609	0.0819628	0.272646	2.11319	plexin A3 [Source:VGNC Symbol;Acc:VGNC:21602]	4M vs. 6M
X	126829273	126829323	51	CG	ENSECAG00000025088	intron	PLXNA3	0.354609	0.0819628	0.272646	2.11319	plexin A3 [Source:VGNC Symbol;Acc:VGNC:21602]	4M vs. 6M
X	126849295	126849389	95	CG	ENSECAG00000025088	intron	PLXNA3	0.34409	0.165047	0.179043	1.05991	plexin A3 [Source:VGNC Symbol;Acc:VGNC:21602]	4M vs. 6M
X	126829273	126829323	51	CG	ENSECAG00000025088	utr5	PLXNA3	0.354609	0.0819628	0.272646	2.11319	plexin A3 [Source:VGNC Symbol;Acc:VGNC:21602]	4M vs. 6M
22	19583261	19583404	144	CG	ENSECAG00000025092	promoter	CDC25B	0.558838	0.303008	0.25583	0.883075	cell division cycle 25B [Source:VGNC Symbol;Acc:VGNC:16291]	4M vs. 6M
1	163867660	163867800	141	CG	ENSECAG00000025116	promoter	REC8	0.572762	0.138392	0.43437	2.04918	REC8 meiotic recombination protein [Source:VGNC Symbol;Acc:VGNC:22284]	4M vs. 6M
X	110761071	110761155	85	CG	ENSECAG00000025477	promoter	eca-mir-106a	0.371609	0.136439	0.23517	1.44553	eca-mir-106a [Source:miRBase;Acc:MI0012942]	4M vs. 6M
X	54697679	54697754	76	CG	ENSECAG00000026865	exon	EDA	0.344131	0.121256	0.222875	1.5049	ectodysplasin A [Source:VGNC Symbol;Acc:VGNC:17414]	4M vs. 6M
12	36748817	36748929	113	CG	ENSECAG00000026948	exon	PKP3	0.662681	0.357172	0.305509	0.891696	plakophilin 3 [Source:VGNC Symbol;Acc:VGNC:58211]	4M vs. 6M
6	86488727	86488991	265	CG	ENSECAG00000026963	intron	PTPRR	0.737049	0.495764	0.241286	0.572109	protein tyrosine phosphatase receptor type R [Source:VGNC Symbol;Acc:VGNC:22038]	4M vs. 6M
10	17129197	17129327	131	CG	ENSECAG00000026972	exon	DACT3	0.306951	0.0976403	0.20931	1.65246	dishevelled binding antagonist of beta catenin 3 [Source:VGNC Symbol;Acc:VGNC:58155]	4M vs. 6M
1	139475636	139475731	96	CHH	ENSECAG00000026995	intron		0.0828031	0.00106283	0.0817403	6.2837		4M vs. 6M
7	46824866	46824967	102	CG	ENSECAG00000027715	exon	KLF1	0.493174	0.227356	0.265818	1.11715	Kruppel like factor 1 [Source:HGNC Symbol;Acc:HGNC:6345]	4M vs. 6M
7	46824866	46824967	102	CG	ENSECAG00000027715	TES	KLF1	0.493174	0.227356	0.265818	1.11715	Kruppel like factor 1 [Source:HGNC Symbol;Acc:HGNC:6345]	4M vs. 6M
29	8341188	8341239	52	CG	ENSECAG00000027917	intron		0.775432	0.313684	0.461748	1.30569		4M vs. 6M
9	83918073	83918243	171	CG	ENSECAG00000028253	exon		0.77164	0.28655	0.48509	1.42914		4M vs. 6M
9	83918073	83918243	171	CG	ENSECAG00000028253	intron		0.77164	0.28655	0.48509	1.42914		4M vs. 6M
7	4049565	4049652	88	CG	ENSECAG00000028597	promoter		0.694797	0.359686	0.33511	0.949851		4M vs. 6M
1	11870906	11870964	59	CG	ENSECAG00000028603	exon		0.440188	0.0623021	0.377886	2.82077		4M vs. 6M
14	94332065	94332256	192	CG	ENSECAG00000028812	intron	WNT3A	0.502	0.215881	0.286119	1.21745	Wnt family member 3A [Source:HGNC Symbol;Acc:HGNC:15983]	4M vs. 6M
3	33676901	33677020	120	CG	ENSECAG00000028936	intron		0.435826	0.177144	0.258683	1.29883		4M vs. 6M
10	43630298	43630431	134	CHH	ENSECAG00000029135	promoter		0.127087	0.00905708	0.11803	3.81063		4M vs. 6M
PJAA01003681.1	10081	10230	150	CG	ENSECAG00000029317	exon	-	0.42631	0.133497	0.292813	1.6751	aflatoxin B1 aldehyde reductase member 3 [Source:NCBI gene;Acc:100071928]	4M vs. 6M
PJAA01003681.1	10081	10230	150	CG	ENSECAG00000029317	promoter	-	0.42631	0.133497	0.292813	1.6751	aflatoxin B1 aldehyde reductase member 3 [Source:NCBI gene;Acc:100071928]	4M vs. 6M
PJAA01003681.1	10081	10230	150	CG	ENSECAG00000029317	utr5	-	0.42631	0.133497	0.292813	1.6751	aflatoxin B1 aldehyde reductase member 3 [Source:NCBI gene;Acc:100071928]	4M vs. 6M
17	8270728	8270927	200	CHH	ENSECAG00000029338	intron		0.0848063	0.00661693	0.0781894	3.67994		4M vs. 6M
24	43047775	43047840	66	CG	ENSECAG00000029428	intron	DLK1	0.796749	0.407408	0.389341	0.967651	delta like non-canonical Notch ligand 1 [Source:HGNC Symbol;Acc:HGNC:2907]	4M vs. 6M
X	39154384	39154505	122	CG	ENSECAG00000029885	exon	CHST7	0.470761	0.255001	0.21576	0.884493	carbohydrate sulfotransferase 7 [Source:HGNC Symbol;Acc:HGNC:13817]	4M vs. 6M
3	7325698	7325840	143	CG	ENSECAG00000030412	promoter		0.330008	0.111328	0.21868	1.56768		4M vs. 6M
11	45969751	45969918	168	CG	ENSECAG00000030580	exon	HIC1	0.702107	0.338384	0.363724	1.05303	HIC ZBTB transcriptional repressor 1 [Source:HGNC Symbol;Acc:HGNC:4909]	4M vs. 6M
22	40905755	40905922	168	CG	ENSECAG00000030718	intron		0.529864	0.085942	0.443922	2.62419		4M vs. 6M
29	8341188	8341239	52	CG	ENSECAG00000031035	intron		0.775432	0.313684	0.461748	1.30569		4M vs. 6M
29	8341188	8341239	52	CG	ENSECAG00000031035	promoter		0.775432	0.313684	0.461748	1.30569		4M vs. 6M
24	46777174	46777336	163	CG	ENSECAG00000031141	exon		0.514335	0.201556	0.312779	1.35153		4M vs. 6M
16	83324686	83324793	108	CG	ENSECAG00000031211	exon		0.552302	0.308978	0.243323	0.837951		4M vs. 6M
4	5389688	5389839	152	CG	ENSECAG00000031363	exon		0.357254	0.109472	0.247782	1.70639		4M vs. 6M
11	4299640	4299772	133	CG	ENSECAG00000031519	exon	-	0.464266	0.235242	0.229023	0.980803	transmembrane protein 235 [Source:NCBI gene;Acc:100629798]	4M vs. 6M
29	15700223	15700336	114	CHH	ENSECAG00000032246	exon		0.0981502	0.0011966	0.0969536	6.35798		4M vs. 6M
23	54137418	54137606	189	CG	ENSECAG00000032431	exon	BARX1	0.401631	0.0891192	0.312512	2.17206	BARX homeobox 1 [Source:HGNC Symbol;Acc:HGNC:955]	4M vs. 6M
23	54137418	54137606	189	CG	ENSECAG00000032431	intron	BARX1	0.401631	0.0891192	0.312512	2.17206	BARX homeobox 1 [Source:HGNC Symbol;Acc:HGNC:955]	4M vs. 6M
23	54137418	54137606	189	CG	ENSECAG00000032431	utr3	BARX1	0.401631	0.0891192	0.312512	2.17206	BARX homeobox 1 [Source:HGNC Symbol;Acc:HGNC:955]	4M vs. 6M
X	114789384	114789525	142	CG	ENSECAG00000032702	exon	FGF13	0.528907	0.077284	0.451623	2.77477	fibroblast growth factor 13 [Source:HGNC Symbol;Acc:HGNC:3670]	4M vs. 6M
X	114391464	114391659	196	CG	ENSECAG00000032702	exon	FGF13	0.385214	0.0757891	0.309425	2.3456	fibroblast growth factor 13 [Source:HGNC Symbol;Acc:HGNC:3670]	4M vs. 6M
X	114789384	114789525	142	CG	ENSECAG00000032702	intron	FGF13	0.528907	0.077284	0.451623	2.77477	fibroblast growth factor 13 [Source:HGNC Symbol;Acc:HGNC:3670]	4M vs. 6M
X	114391464	114391659	196	CG	ENSECAG00000032702	intron	FGF13	0.385214	0.0757891	0.309425	2.3456	fibroblast growth factor 13 [Source:HGNC Symbol;Acc:HGNC:3670]	4M vs. 6M
X	114789169	114789232	64	CG	ENSECAG00000032702	intron	FGF13	0.293704	0.0705002	0.223204	2.05866	fibroblast growth factor 13 [Source:HGNC Symbol;Acc:HGNC:3670]	4M vs. 6M
X	114789384	114789525	142	CG	ENSECAG00000032702	promoter	FGF13	0.528907	0.077284	0.451623	2.77477	fibroblast growth factor 13 [Source:HGNC Symbol;Acc:HGNC:3670]	4M vs. 6M
X	114391464	114391659	196	CG	ENSECAG00000032702	promoter	FGF13	0.385214	0.0757891	0.309425	2.3456	fibroblast growth factor 13 [Source:HGNC Symbol;Acc:HGNC:3670]	4M vs. 6M
X	114789384	114789525	142	CG	ENSECAG00000032702	TSS	FGF13	0.528907	0.077284	0.451623	2.77477	fibroblast growth factor 13 [Source:HGNC Symbol;Acc:HGNC:3670]	4M vs. 6M
30	29339538	29339637	100	CG	ENSECAG00000033299	exon	GPR25	0.389399	0.147836	0.241562	1.39725	G protein-coupled receptor 25 [Source:HGNC Symbol;Acc:HGNC:4480]	4M vs. 6M
X	14837086	14837151	66	CG	ENSECAG00000033302	exon		0.307429	0.117029	0.1904	1.39339		4M vs. 6M
PJAA01000644.1	1095	1195	101	CG	ENSECAG00000033387	intron		0.859536	0.395415	0.464121	1.12019		4M vs. 6M
16	6107037	6107132	96	CG	ENSECAG00000033555	exon		0.267035	0.0641142	0.202921	2.05832		4M vs. 6M
16	6107037	6107132	96	CG	ENSECAG00000033555	intron		0.267035	0.0641142	0.202921	2.05832		4M vs. 6M
X	113380862	113380966	105	CG	ENSECAG00000033583	exon		0.414781	0.14585	0.268931	1.50786		4M vs. 6M
X	113380862	113380966	105	CG	ENSECAG00000033583	intron		0.414781	0.14585	0.268931	1.50786		4M vs. 6M
8	15279050	15279148	99	CG	ENSECAG00000033604	intron	-	0.639471	0.316673	0.322798	1.01388	cationic amino acid transporter 4 [Source:NCBI gene;Acc:100146527]	4M vs. 6M
10	21686246	21686330	85	CG	ENSECAG00000033693	exon	HAS1	0.594398	0.321699	0.272699	0.885719	hyaluronan synthase 1 [Source:HGNC Symbol;Acc:HGNC:4818]	4M vs. 6M
9	83918073	83918243	171	CG	ENSECAG00000033822	intron	-	0.77164	0.28655	0.48509	1.42914	lymphocyte antigen 6H [Source:NCBI gene;Acc:100066253]	4M vs. 6M
3	18327296	18327541	246	CG	ENSECAG00000034017	exon	-	0.328128	0.136032	0.192096	1.27031	F-box and leucine rich repeat protein 8 [Source:NCBI gene;Acc:100052927]	4M vs. 6M
8	97131611	97131743	133	CG	ENSECAG00000034020	intron	KCNG2	0.864188	0.630135	0.234053	0.455685	potassium voltage-gated channel modifier subfamily G member 2 [Source:HGNC Symbol;Acc:HGNC:6249]	4M vs. 6M
X	110761071	110761155	85	CG	ENSECAG00000034301	promoter		0.371609	0.136439	0.23517	1.44553		4M vs. 6M
22	49332616	49332672	57	CG	ENSECAG00000034866	exon	GATA5	0.740565	0.348778	0.391787	1.08632	GATA binding protein 5 [Source:HGNC Symbol;Acc:HGNC:15802]	4M vs. 6M
10	3635248	3635364	117	CG	ENSECAG00000034947	intron		0.655748	0.309228	0.34652	1.08447		4M vs. 6M
9	83918073	83918243	171	CG	ENSECAG00000035010	intron		0.77164	0.28655	0.48509	1.42914		4M vs. 6M
29	27198613	27198685	73	CG	ENSECAG00000035133	exon		0.401234	0.0923699	0.308864	2.11895		4M vs. 6M
14	35998049	35998243	195	CG	ENSECAG00000035184	exon	PURA	0.397551	0.0666072	0.330944	2.57739	purine rich element binding protein A [Source:HGNC Symbol;Acc:HGNC:9701]	4M vs. 6M
11	61456973	61457141	169	CG	ENSECAG00000035267	exon		0.849206	0.515157	0.334049	0.721103		4M vs. 6M
11	61459411	61459559	149	CG	ENSECAG00000035267	intron		0.739943	0.407937	0.332006	0.859067		4M vs. 6M
11	61456973	61457141	169	CG	ENSECAG00000035267	intron		0.849206	0.515157	0.334049	0.721103		4M vs. 6M
PJAA01003681.1	10081	10230	150	CG	ENSECAG00000035284	intron	-	0.42631	0.133497	0.292813	1.6751	mRNA turnover protein 4 homolog [Source:NCBI gene;Acc:111772016]	4M vs. 6M
7	54145409	54145495	87	CG	ENSECAG00000035359	exon		0.692639	0.449392	0.243247	0.624129		4M vs. 6M
2	23777562	23777728	167	CG	ENSECAG00000035454	exon	A3GALT2	0.495271	0.284978	0.210293	0.797367	alpha 1,3-galactosyltransferase 2 [Source:HGNC Symbol;Acc:HGNC:30005]	4M vs. 6M
13	20353563	20353660	98	CHH	ENSECAG00000035486	promoter	ZNF48	0.0924509	0.00101125	0.0914397	6.51447	zinc finger protein 48 [Source:HGNC Symbol;Acc:HGNC:13114]	4M vs. 6M
7	5872462	5872541	80	CG	ENSECAG00000036087	intron	FBN3	0.66101	0.390196	0.270814	0.760474	fibrillin 3 [Source:HGNC Symbol;Acc:HGNC:18794]	4M vs. 6M
7	681544	681693	150	CG	ENSECAG00000036611	intron	EFNA2	0.558046	0.201104	0.356942	1.47244	ephrin A2 [Source:HGNC Symbol;Acc:HGNC:3222]	4M vs. 6M
5	34552472	34552640	169	CG	ENSECAG00000037406	promoter		0.880371	0.291497	0.588874	1.59463		4M vs. 6M
6	86401172	86401356	185	CG	ENSECAG00000037450	intron	PTPRB	0.742802	0.450183	0.292619	0.722467	protein tyrosine phosphatase receptor type B [Source:HGNC Symbol;Acc:HGNC:9665]	4M vs. 6M
16	1343077	1343215	139	CHH	ENSECAG00000037753	intron	-	0.083092	0.00117604	0.0819159	6.1427	proline-rich protein 20A-like [Source:NCBI gene;Acc:111768280]	4M vs. 6M
X	98932817	98932883	67	CG	ENSECAG00000038020	exon	SOWAHD	0.62836	0.360761	0.267599	0.800547	sosondowah ankyrin repeat domain family member D [Source:HGNC Symbol;Acc:HGNC:32960]	4M vs. 6M
X	126849295	126849389	95	CG	ENSECAG00000038130	exon	LAGE3	0.34409	0.165047	0.179043	1.05991	L antigen family member 3 [Source:HGNC Symbol;Acc:HGNC:26058]	4M vs. 6M
X	126849295	126849389	95	CG	ENSECAG00000038130	promoter	LAGE3	0.34409	0.165047	0.179043	1.05991	L antigen family member 3 [Source:HGNC Symbol;Acc:HGNC:26058]	4M vs. 6M
X	126849295	126849389	95	CG	ENSECAG00000038130	TSS	LAGE3	0.34409	0.165047	0.179043	1.05991	L antigen family member 3 [Source:HGNC Symbol;Acc:HGNC:26058]	4M vs. 6M
X	691553	691636	84	CG	ENSECAG00000038665	intron	P2RY8	0.628062	0.234597	0.393465	1.42072	P2Y receptor family member 8 [Source:HGNC Symbol;Acc:HGNC:15524]	4M vs. 6M
X	691370	691538	169	CHH	ENSECAG00000038665	intron	P2RY8	0.135961	0.00115961	0.134802	6.87341	P2Y receptor family member 8 [Source:HGNC Symbol;Acc:HGNC:15524]	4M vs. 6M
29	9324348	9324460	113	CG	ENSECAG00000039404	intron		0.609987	0.286501	0.323486	1.09024		4M vs. 6M
25	39398299	39398384	86	CG	ENSECAG00000039651	exon	RNF208	0.882295	0.449562	0.432732	0.97274	ring finger protein 208 [Source:HGNC Symbol;Acc:HGNC:25420]	4M vs. 6M
18	9716183	9716283	101	CG	ENSECAG00000039716	intron		0.824124	0.260773	0.563351	1.66007		4M vs. 6M
X	85790121	85790223	103	CG	ENSECAG00000039879	intron		0.44329	0.155915	0.287375	1.50749		4M vs. 6M
11	32857798	32857930	133	CG	ENSECAG00000040540	exon	TSPOAP1	0.869811	0.50132	0.368491	0.79497	TSPO associated protein 1 [Source:HGNC Symbol;Acc:HGNC:16831]	4M vs. 6M
11	32857798	32857930	133	CG	ENSECAG00000040540	promoter	TSPOAP1	0.869811	0.50132	0.368491	0.79497	TSPO associated protein 1 [Source:HGNC Symbol;Acc:HGNC:16831]	4M vs. 6M
11	32857798	32857930	133	CG	ENSECAG00000040540	utr5	TSPOAP1	0.869811	0.50132	0.368491	0.79497	TSPO associated protein 1 [Source:HGNC Symbol;Acc:HGNC:16831]	4M vs. 6M
11	24678631	24678804	174	CG	ENSECAG00000040873	exon		0.451958	0.0886782	0.36328	2.34954		4M vs. 6M
11	24678631	24678804	174	CG	ENSECAG00000040873	intron		0.451958	0.0886782	0.36328	2.34954		4M vs. 6M
11	24678631	24678804	174	CG	ENSECAG00000040873	TES		0.451958	0.0886782	0.36328	2.34954		4M vs. 6M
X	335837	336008	172	CG	ENSECAG00000041066	promoter		0.862948	0.528714	0.334234	0.706785		4M vs. 6M
24	47155307	47155431	125	CG	ENSECAG00000041613	exon	TMEM121	0.57858	0.31471	0.263871	0.878496	transmembrane protein 121 [Source:HGNC Symbol;Acc:HGNC:20511]	4M vs. 6M
14	59434542	59434690	149	CG	ENSECAG00000041738	intron		0.774954	0.406539	0.368414	0.930716		4M vs. 6M
14	27143102	27143226	125	CG	ENSECAG00000041759	promoter		0.656073	0.386393	0.26968	0.763787		4M vs. 6M
26	324511	324585	75	CG	ENSECAG00000041766	intron		0.738752	0.4142	0.324552	0.834763		4M vs. 6M
29	15700223	15700336	114	CHH	ENSECAG00000041896	promoter		0.0981502	0.0011966	0.0969536	6.35798		4M vs. 6M
X	335837	336008	172	CG	ENSECAG00000042402	intron		0.862948	0.528714	0.334234	0.706785		4M vs. 6M
13	28442117	28442265	149	CG	ENSECAG00000042417	promoter		0.731043	0.406286	0.324757	0.84746		4M vs. 6M
6	3047732	3047872	141	CG	ENSECAG00000042633	intron		0.743157	0.300442	0.442716	1.30658		4M vs. 6M
13	43282609	43282696	88	CG	ENSECAG00000043042	exon		0.610178	0.281887	0.328291	1.11411		4M vs. 6M
1	99665856	99665956	101	CG	ENSECAG00000043078	exon		0.832357	0.498887	0.33347	0.738489		4M vs. 6M
1	99665856	99665956	101	CG	ENSECAG00000043078	TES		0.832357	0.498887	0.33347	0.738489		4M vs. 6M
10	10841692	10841796	105	CG	ENSECAG00000043373	promoter	CNTD2	0.633652	0.352265	0.281387	0.847029	cyclin N-terminal domain containing 2 [Source:HGNC Symbol;Acc:HGNC:25805]	4M vs. 6M
12	18389738	18389888	151	CG	ENSECAG00000043443	intron		0.619553	0.185771	0.433782	1.7377		4M vs. 6M
26	32451600	32451720	121	CG	ENSECAG00000043529	exon		0.688376	0.354512	0.333864	0.957361		4M vs. 6M
1	123200615	123200673	59	CG	ENSECAG00000043612	promoter		0.882691	0.498857	0.383833	0.823281		4M vs. 6M
17	80334078	80334133	56	CG	ENSECAG00000000014	intron	GAS6	0.341749	0.603919	-0.26217	-0.821418	growth arrest specific 6 [Source:VGNC Symbol;Acc:VGNC:58168]	4M vs. 6M
1	68960574	68960683	110	CG	ENSECAG00000000207	intron	ACTA1	0.132539	0.332335	-0.199796	-1.32622	actin alpha 1, skeletal muscle [Source:VGNC Symbol;Acc:VGNC:15012]	4M vs. 6M
10	9554430	9554534	105	CG	ENSECAG00000000225	exon	CATSPERG	0.513755	0.760447	-0.246692	-0.565767	cation channel sperm associated auxiliary subunit gamma [Source:HGNC Symbol;Acc:HGNC:25243]	4M vs. 6M
10	9554430	9554534	105	CG	ENSECAG00000000225	intron	CATSPERG	0.513755	0.760447	-0.246692	-0.565767	cation channel sperm associated auxiliary subunit gamma [Source:HGNC Symbol;Acc:HGNC:25243]	4M vs. 6M
3	2687950	2688049	100	CHH	ENSECAG00000000244	intron	ZNF423	0.00167691	0.0855307	-0.0838538	-5.67256	zinc finger protein 423 [Source:VGNC Symbol;Acc:VGNC:25321]	4M vs. 6M
25	34313393	34313511	119	CHH	ENSECAG00000000296	intron	LAMC3	0.00373127	0.0815986	-0.0778674	-4.45081	laminin subunit gamma 3 [Source:VGNC Symbol;Acc:VGNC:19569]	4M vs. 6M
31	10898714	10898820	107	CG	ENSECAG00000000518	intron	ARID1B	0.350437	0.607353	-0.256916	-0.793382	AT-rich interaction domain 1B [Source:VGNC Symbol;Acc:VGNC:15499]	4M vs. 6M
1	106299805	106299885	81	CG	ENSECAG00000000579	intron	ADAMTS17	0.111394	0.55619	-0.444795	-2.3199	ADAM metallopeptidase with thrombospondin type 1 motif 17 [Source:VGNC Symbol;Acc:VGNC:15066]	4M vs. 6M
1	127592029	127592178	150	CG	ENSECAG00000000706	intron	MEGF11	0.419696	0.655838	-0.236142	-0.643995	multiple EGF like domains 11 [Source:VGNC Symbol;Acc:VGNC:51573]	4M vs. 6M
1	162866382	162866469	88	CG	ENSECAG00000001058	intron	SLC7A7	0.0936747	0.24687	-0.153195	-1.39802	solute carrier family 7 member 7 [Source:VGNC Symbol;Acc:VGNC:23272]	4M vs. 6M
18	2568422	2568496	75	CG	ENSECAG00000001117	intron	HS6ST1	0.182752	0.597901	-0.41515	-1.71002	heparan sulfate 6-O-sulfotransferase 1 [Source:VGNC Symbol;Acc:VGNC:58937]	4M vs. 6M
X	40066600	40066691	92	CG	ENSECAG00000001372	exon	SYN1	0.131356	0.339677	-0.208322	-1.37068	synapsin I [Source:VGNC Symbol;Acc:VGNC:23796]	4M vs. 6M
X	40066600	40066691	92	CG	ENSECAG00000001372	promoter	SYN1	0.131356	0.339677	-0.208322	-1.37068	synapsin I [Source:VGNC Symbol;Acc:VGNC:23796]	4M vs. 6M
X	40066600	40066691	92	CG	ENSECAG00000001372	TSS	SYN1	0.131356	0.339677	-0.208322	-1.37068	synapsin I [Source:VGNC Symbol;Acc:VGNC:23796]	4M vs. 6M
1	1442196	1442256	61	CG	ENSECAG00000002362	exon	PWWP2B	0.433094	0.82645	-0.393357	-0.932249	PWWP domain containing 2B [Source:VGNC Symbol;Acc:VGNC:22053]	4M vs. 6M
16	39585591	39585761	171	CG	ENSECAG00000003137	exon	P4HTM	0.0883851	0.218944	-0.130559	-1.30868	prolyl 4-hydroxylase, transmembrane [Source:VGNC Symbol;Acc:VGNC:21119]	4M vs. 6M
16	39585591	39585761	171	CG	ENSECAG00000003137	promoter	P4HTM	0.0883851	0.218944	-0.130559	-1.30868	prolyl 4-hydroxylase, transmembrane [Source:VGNC Symbol;Acc:VGNC:21119]	4M vs. 6M
16	39585591	39585761	171	CG	ENSECAG00000003137	TSS	P4HTM	0.0883851	0.218944	-0.130559	-1.30868	prolyl 4-hydroxylase, transmembrane [Source:VGNC Symbol;Acc:VGNC:21119]	4M vs. 6M
X	40771406	40771475	70	CG	ENSECAG00000003691	promoter	ERAS	0.26129	0.537442	-0.276151	-1.04045	ES cell expressed Ras [Source:VGNC Symbol;Acc:VGNC:17648]	4M vs. 6M
2	1493334	1493521	188	CG	ENSECAG00000004961	exon	TACSTD2	0.217747	0.398195	-0.180448	-0.870821	tumor associated calcium signal transducer 2 [Source:HGNC Symbol;Acc:HGNC:11530]	4M vs. 6M
2	83042299	83042422	124	CG	ENSECAG00000005046	promoter	MAB21L2	0.255121	0.520267	-0.265146	-1.02807	mab-21 like 2 [Source:VGNC Symbol;Acc:VGNC:19880]	4M vs. 6M
14	36582222	36582326	105	CG	ENSECAG00000005235	exon	PROB1	0.271356	0.724617	-0.453262	-1.41704	proline rich basic protein 1 [Source:VGNC Symbol;Acc:VGNC:21869]	4M vs. 6M
X	33745981	33746084	104	CHH	ENSECAG00000005995	exon	BCOR	0.0105592	0.0873452	-0.076786	-3.04822	BCL6 corepressor [Source:VGNC Symbol;Acc:VGNC:58992]	4M vs. 6M
7	34321092	34321149	58	CG	ENSECAG00000006110	intron	ESAM	0.0892614	0.256995	-0.167734	-1.52563	endothelial cell adhesion molecule [Source:VGNC Symbol;Acc:VGNC:49340]	4M vs. 6M
15	91644889	91645000	112	CG	ENSECAG00000006257	intron	SNTG2	0.334906	0.853899	-0.518993	-1.35031	syntrophin gamma 2 [Source:VGNC Symbol;Acc:VGNC:23405]	4M vs. 6M
24	42653649	42653739	91	CG	ENSECAG00000006302	intron	SLC25A29	0.269473	0.629079	-0.359606	-1.2231	solute carrier family 25 member 29 [Source:VGNC Symbol;Acc:VGNC:23101]	4M vs. 6M
18	11734582	11734742	161	CG	ENSECAG00000006470	exon	STEAP3	0.544058	0.785959	-0.241901	-0.530693	STEAP3 metalloreductase [Source:VGNC Symbol;Acc:VGNC:23674]	4M vs. 6M
18	11734582	11734742	161	CG	ENSECAG00000006470	intron	STEAP3	0.544058	0.785959	-0.241901	-0.530693	STEAP3 metalloreductase [Source:VGNC Symbol;Acc:VGNC:23674]	4M vs. 6M
24	46753520	46753667	148	CHH	ENSECAG00000006513	intron	GPR132	0.00116641	0.0955969	-0.0944305	-6.35682	G protein-coupled receptor 132 [Source:VGNC Symbol;Acc:VGNC:55281]	4M vs. 6M
8	27293835	27293900	66	CG	ENSECAG00000006732	intron	TMEM132B	0.547101	0.791078	-0.243977	-0.532013	transmembrane protein 132B [Source:VGNC Symbol;Acc:VGNC:50980]	4M vs. 6M
8	4664354	4664471	118	CHH	ENSECAG00000006835	exon		0.00133889	0.0814259	-0.080087	-5.92637		4M vs. 6M
8	4664354	4664471	118	CHH	ENSECAG00000006835	intron		0.00133889	0.0814259	-0.080087	-5.92637		4M vs. 6M
18	3776446	3776540	95	CG	ENSECAG00000006957	intron	BIN1	0.358671	0.633177	-0.274506	-0.819949	bridging integrator 1 [Source:VGNC Symbol;Acc:VGNC:15830]	4M vs. 6M
10	17795453	17795575	123	CG	ENSECAG00000006959	intron	NAPA	0.209936	0.652722	-0.442786	-1.63652	NSF attachment protein alpha [Source:VGNC Symbol;Acc:VGNC:20559]	4M vs. 6M
25	38517859	38517985	127	CG	ENSECAG00000006963	intron	NACC2	0.359707	0.658983	-0.299276	-0.87342	NACC family member 2 [Source:VGNC Symbol;Acc:VGNC:20542]	4M vs. 6M
5	4295636	4295736	101	CHH	ENSECAG00000006964	intron	MPZL1	0.00742483	0.090571	-0.0831462	-3.60862	myelin protein zero like 1 [Source:VGNC Symbol;Acc:VGNC:20301]	4M vs. 6M
1	31625304	31625422	119	CHH	ENSECAG00000007097	intron	CRTAC1	0.00709125	0.111055	-0.103964	-3.9691	cartilage acidic protein 1 [Source:VGNC Symbol;Acc:VGNC:16875]	4M vs. 6M
1	77884116	77884271	156	CG	ENSECAG00000007284	intron	SLC35F3	0.119997	0.434959	-0.314962	-1.85788	solute carrier family 35 member F3 [Source:VGNC Symbol;Acc:VGNC:51412]	4M vs. 6M
5	1667656	1667747	92	CG	ENSECAG00000007400	exon	DSTYK	0.404536	0.761366	-0.356829	-0.91232	dual serine/threonine and tyrosine protein kinase [Source:VGNC Symbol;Acc:VGNC:50830]	4M vs. 6M
5	1667656	1667747	92	CG	ENSECAG00000007400	intron	DSTYK	0.404536	0.761366	-0.356829	-0.91232	dual serine/threonine and tyrosine protein kinase [Source:VGNC Symbol;Acc:VGNC:50830]	4M vs. 6M
12	29415275	29415369	95	CG	ENSECAG00000007600	intron	SCYL1	0.196915	0.40235	-0.205434	-1.03087	SCY1 like pseudokinase 1 [Source:VGNC Symbol;Acc:VGNC:22757]	4M vs. 6M
6	71887908	71887988	81	CG	ENSECAG00000007776	intron	SMUG1	0.157623	0.424896	-0.267272	-1.43063	single-strand-selective monofunctional uracil-DNA glycosylase 1 [Source:VGNC Symbol;Acc:VGNC:23363]	4M vs. 6M
6	70399693	70399766	74	CHH	ENSECAG00000007842	intron	KRT82	0.00178503	0.127891	-0.126106	-6.16282	keratin 82 [Source:VGNC Symbol;Acc:VGNC:19542]	4M vs. 6M
26	40964481	40964635	155	CHH	ENSECAG00000008057	intron	TSPEAR	0.00108222	0.0603821	-0.0592999	-5.80206	thrombospondin type laminin G domain and EAR repeats [Source:VGNC Symbol;Acc:VGNC:24597]	4M vs. 6M
8	14146458	14146666	209	CHH	ENSECAG00000008080	intron	UNG	0.00508277	0.111555	-0.106473	-4.456	uracil DNA glycosylase [Source:VGNC Symbol;Acc:VGNC:50984]	4M vs. 6M
14	92517741	92517870	130	CG	ENSECAG00000008099	intron	MRPS27	0.361819	0.811028	-0.449209	-1.16448	mitochondrial ribosomal protein S27 [Source:VGNC Symbol;Acc:VGNC:20364]	4M vs. 6M
29	34588881	34589033	153	CG	ENSECAG00000008141	intron	DIP2C	0.407659	0.605135	-0.197476	-0.569894	disco interacting protein 2 homolog C [Source:VGNC Symbol;Acc:VGNC:17191]	4M vs. 6M
7	50980144	50980231	88	CG	ENSECAG00000008334	exon	SMARCA4	0.613709	0.834482	-0.220773	-0.443325	SWI/SNF related, matrix associated, actin dependent regulator of chromatin, subfamily a, member 4 [Source:VGNC Symbol;Acc:VGNC:23319]	4M vs. 6M
7	50980144	50980231	88	CG	ENSECAG00000008334	intron	SMARCA4	0.613709	0.834482	-0.220773	-0.443325	SWI/SNF related, matrix associated, actin dependent regulator of chromatin, subfamily a, member 4 [Source:VGNC Symbol;Acc:VGNC:23319]	4M vs. 6M
1	162866382	162866469	88	CG	ENSECAG00000008351	exon	MMP14	0.0936747	0.24687	-0.153195	-1.39802	matrix metallopeptidase 14 [Source:VGNC Symbol;Acc:VGNC:20224]	4M vs. 6M
1	162866382	162866469	88	CG	ENSECAG00000008351	promoter	MMP14	0.0936747	0.24687	-0.153195	-1.39802	matrix metallopeptidase 14 [Source:VGNC Symbol;Acc:VGNC:20224]	4M vs. 6M
1	162866382	162866469	88	CG	ENSECAG00000008351	TSS	MMP14	0.0936747	0.24687	-0.153195	-1.39802	matrix metallopeptidase 14 [Source:VGNC Symbol;Acc:VGNC:20224]	4M vs. 6M
19	39178382	39178563	182	CG	ENSECAG00000008520	exon	SEMA5B	0.219089	0.542892	-0.323803	-1.30915	semaphorin 5B [Source:VGNC Symbol;Acc:VGNC:22820]	4M vs. 6M
19	39178382	39178563	182	CG	ENSECAG00000008520	intron	SEMA5B	0.219089	0.542892	-0.323803	-1.30915	semaphorin 5B [Source:VGNC Symbol;Acc:VGNC:22820]	4M vs. 6M
5	2354518	2354622	105	CHH	ENSECAG00000008566	exon	CTSE	0.0144637	0.100095	-0.0856309	-2.79085	cathepsin E [Source:VGNC Symbol;Acc:VGNC:16950]	4M vs. 6M
5	2354518	2354622	105	CHH	ENSECAG00000008566	intron	CTSE	0.0144637	0.100095	-0.0856309	-2.79085	cathepsin E [Source:VGNC Symbol;Acc:VGNC:16950]	4M vs. 6M
14	92517741	92517870	130	CG	ENSECAG00000008777	intron	MAP1B	0.361819	0.811028	-0.449209	-1.16448	microtubule associated protein 1B [Source:VGNC Symbol;Acc:VGNC:19922]	4M vs. 6M
29	29333547	29333662	116	CG	ENSECAG00000008819	intron	TASOR2	0.240346	0.483136	-0.24279	-1.00732	transcription activation suppressor family member 2 [Source:VGNC Symbol;Acc:VGNC:17847]	4M vs. 6M
29	29333547	29333662	116	CG	ENSECAG00000008819	promoter	TASOR2	0.240346	0.483136	-0.24279	-1.00732	transcription activation suppressor family member 2 [Source:VGNC Symbol;Acc:VGNC:17847]	4M vs. 6M
18	72473457	72473581	125	CG	ENSECAG00000008835	intron	ANKRD44	0.103806	0.500963	-0.397158	-2.27082	ankyrin repeat domain 44 [Source:VGNC Symbol;Acc:VGNC:51435]	4M vs. 6M
9	44664679	44664818	140	CG	ENSECAG00000008913	exon	CPQ	0.231301	0.469154	-0.237853	-1.02029	carboxypeptidase Q [Source:VGNC Symbol;Acc:VGNC:16831]	4M vs. 6M
9	44664679	44664818	140	CG	ENSECAG00000008913	promoter	CPQ	0.231301	0.469154	-0.237853	-1.02029	carboxypeptidase Q [Source:VGNC Symbol;Acc:VGNC:16831]	4M vs. 6M
9	44664679	44664818	140	CG	ENSECAG00000008913	TSS	CPQ	0.231301	0.469154	-0.237853	-1.02029	carboxypeptidase Q [Source:VGNC Symbol;Acc:VGNC:16831]	4M vs. 6M
18	19638184	19638268	85	CG	ENSECAG00000008941	exon	UBXN4	0.112863	0.369817	-0.256954	-1.71224	UBX domain protein 4 [Source:VGNC Symbol;Acc:VGNC:24757]	4M vs. 6M
18	19638184	19638268	85	CG	ENSECAG00000008941	intron	UBXN4	0.112863	0.369817	-0.256954	-1.71224	UBX domain protein 4 [Source:VGNC Symbol;Acc:VGNC:24757]	4M vs. 6M
10	13426583	13426717	135	CG	ENSECAG00000009042	intron	-	0.472448	0.813549	-0.341101	-0.784074	carcinoembryonic antigen-related cell adhesion molecule 1-like [Source:NCBI gene;Acc:100069522]	4M vs. 6M
25	5452643	5452720	78	CG	ENSECAG00000009066	intron	GABBR2	0.200559	0.485881	-0.285321	-1.27657	gamma-aminobutyric acid type B receptor subunit 2 [Source:VGNC Symbol;Acc:VGNC:18187]	4M vs. 6M
20	16083571	16083625	55	CG	ENSECAG00000009251	exon	ATXN1	0.408846	0.724583	-0.315736	-0.825592	ataxin 1 [Source:VGNC Symbol;Acc:VGNC:58728]	4M vs. 6M
25	28720290	28720342	53	CG	ENSECAG00000009405	intron	LHX2	0.161757	0.446885	-0.285129	-1.46608	LIM homeobox 2 [Source:VGNC Symbol;Acc:VGNC:19656]	4M vs. 6M
17	502133	502202	70	CG	ENSECAG00000009458	intron	PARP4	0.146162	0.432347	-0.286185	-1.56462	poly(ADP-ribose) polymerase family member 4 [Source:HGNC Symbol;Acc:HGNC:271]	4M vs. 6M
15	34913476	34913584	109	CG	ENSECAG00000009627	intron	PPP3R1	0.513777	0.796755	-0.282978	-0.632994	protein phosphatase 3 regulatory subunit B, alpha [Source:VGNC Symbol;Acc:VGNC:51388]	4M vs. 6M
12	29415275	29415369	95	CG	ENSECAG00000009629	exon	LTBP3	0.196915	0.40235	-0.205434	-1.03087	latent transforming growth factor beta binding protein 3 [Source:VGNC Symbol;Acc:VGNC:19833]	4M vs. 6M
12	29415275	29415369	95	CG	ENSECAG00000009629	intron	LTBP3	0.196915	0.40235	-0.205434	-1.03087	latent transforming growth factor beta binding protein 3 [Source:VGNC Symbol;Acc:VGNC:19833]	4M vs. 6M
X	34933297	34933481	185	CG	ENSECAG00000009901	intron	DDX3X	0.347475	0.805435	-0.45796	-1.21286	DEAD-box helicase 3 X-linked [Source:VGNC Symbol;Acc:VGNC:55459]	4M vs. 6M
16	43193473	43193556	84	CG	ENSECAG00000010029	exon	ZDHHC3	0.521191	0.844314	-0.323123	-0.695967	zinc finger DHHC-type containing 3 [Source:VGNC Symbol;Acc:VGNC:56824]	4M vs. 6M
10	18707997	18708115	119	CG	ENSECAG00000010042	exon	EMP3	0.333033	0.676326	-0.343293	-1.02205	epithelial membrane protein 3 [Source:VGNC Symbol;Acc:VGNC:17572]	4M vs. 6M
10	18707997	18708115	119	CG	ENSECAG00000010042	intron	EMP3	0.333033	0.676326	-0.343293	-1.02205	epithelial membrane protein 3 [Source:VGNC Symbol;Acc:VGNC:17572]	4M vs. 6M
X	61122007	61122093	87	CG	ENSECAG00000010189	intron	TAF9B	0.413387	0.665057	-0.251669	-0.685983	TATA-box binding protein associated factor 9b [Source:VGNC Symbol;Acc:VGNC:23857]	4M vs. 6M
28	43488743	43488828	86	CG	ENSECAG00000010573	intron	CELSR1	0.121058	0.334436	-0.213377	-1.46603	cadherin EGF LAG seven-pass G-type receptor 1 [Source:VGNC Symbol;Acc:VGNC:16389]	4M vs. 6M
25	13535350	13535436	87	CG	ENSECAG00000010613	exon	KLF4	0.148428	0.443673	-0.295245	-1.57973	Kruppel like factor 4 [Source:VGNC Symbol;Acc:VGNC:52400]	4M vs. 6M
2	83042299	83042422	124	CG	ENSECAG00000010768	intron	LRBA	0.255121	0.520267	-0.265146	-1.02807	LPS responsive beige-like anchor protein [Source:VGNC Symbol;Acc:VGNC:19743]	4M vs. 6M
11	25946170	25946285	116	CHH	ENSECAG00000011107	exon	PPP1R9B	0.00912264	0.0951795	-0.0860569	-3.38313	protein phosphatase 1 regulatory subunit 9B [Source:VGNC Symbol;Acc:VGNC:56466]	4M vs. 6M
11	25946170	25946285	116	CHH	ENSECAG00000011107	intron	PPP1R9B	0.00912264	0.0951795	-0.0860569	-3.38313	protein phosphatase 1 regulatory subunit 9B [Source:VGNC Symbol;Acc:VGNC:56466]	4M vs. 6M
22	26468881	26468940	60	CG	ENSECAG00000011160	intron	TP53INP2	0.0700504	0.260881	-0.190831	-1.89693	tumor protein p53 inducible nuclear protein 2 [Source:HGNC Symbol;Acc:HGNC:16104]	4M vs. 6M
15	83277040	83277177	138	CG	ENSECAG00000011239	promoter	LPIN1	0.064411	0.373322	-0.308911	-2.53504	lipin 1 [Source:VGNC Symbol;Acc:VGNC:19737]	4M vs. 6M
15	30679512	30679667	156	CG	ENSECAG00000011244	exon	FBXO41	0.148225	0.316612	-0.168387	-1.09493	F-box protein 41 [Source:VGNC Symbol;Acc:VGNC:58919]	4M vs. 6M
11	43701546	43701662	117	CG	ENSECAG00000011408	exon	ANKRD13B	0.294304	0.565769	-0.271465	-0.942905	ankyrin repeat domain 13B [Source:VGNC Symbol;Acc:VGNC:15322]	4M vs. 6M
7	5725553	5725663	111	CHH	ENSECAG00000011409	exon	TIMM44	0.0055486	0.0686212	-0.0630726	-3.62846	translocase of inner mitochondrial membrane 44 [Source:VGNC Symbol;Acc:VGNC:50507]	4M vs. 6M
7	5725553	5725663	111	CHH	ENSECAG00000011409	intron	TIMM44	0.0055486	0.0686212	-0.0630726	-3.62846	translocase of inner mitochondrial membrane 44 [Source:VGNC Symbol;Acc:VGNC:50507]	4M vs. 6M
7	5725553	5725663	111	CHH	ENSECAG00000011409	utr3	TIMM44	0.0055486	0.0686212	-0.0630726	-3.62846	translocase of inner mitochondrial membrane 44 [Source:VGNC Symbol;Acc:VGNC:50507]	4M vs. 6M
14	45535235	45535354	120	CG	ENSECAG00000012011	promoter	FBN2	0.199543	0.445833	-0.24629	-1.15981	fibrillin 2 [Source:VGNC Symbol;Acc:VGNC:17934]	4M vs. 6M
11	23591587	23591673	87	CG	ENSECAG00000012082	intron	MLLT6	0.421731	0.719893	-0.298162	-0.771461	MLLT6, PHD finger containing [Source:VGNC Symbol;Acc:VGNC:56446]	4M vs. 6M
20	52441295	52441447	153	CHH	ENSECAG00000012196	intron	LRRC1	0.00990151	0.0963707	-0.0864692	-3.28287	leucine rich repeat containing 1 [Source:HGNC Symbol;Acc:HGNC:14307]	4M vs. 6M
7	6408849	6408966	118	CG	ENSECAG00000012681	exon	AMOTL1	0.0991129	0.262241	-0.163128	-1.40375	angiomotin like 1 [Source:VGNC Symbol;Acc:VGNC:54256]	4M vs. 6M
7	6408849	6408966	118	CG	ENSECAG00000012681	intron	AMOTL1	0.0991129	0.262241	-0.163128	-1.40375	angiomotin like 1 [Source:VGNC Symbol;Acc:VGNC:54256]	4M vs. 6M
13	8811434	8811600	167	CG	ENSECAG00000012983	intron	NYAP1	0.398289	0.682809	-0.28452	-0.777666	neuronal tyrosine phosphorylated phosphoinositide-3-kinase adaptor 1 [Source:VGNC Symbol;Acc:VGNC:20992]	4M vs. 6M
13	8811434	8811600	167	CG	ENSECAG00000012983	promoter	NYAP1	0.398289	0.682809	-0.28452	-0.777666	neuronal tyrosine phosphorylated phosphoinositide-3-kinase adaptor 1 [Source:VGNC Symbol;Acc:VGNC:20992]	4M vs. 6M
10	84679313	84679747	435	CG	ENSECAG00000013025	exon	NHSL1	0.278389	0.539649	-0.26126	-0.95492	NHS like 1 [Source:HGNC Symbol;Acc:HGNC:21021]	4M vs. 6M
12	11733866	11734060	195	CG	ENSECAG00000013128	exon	ACP2	0.323102	0.870103	-0.547001	-1.4292	acid phosphatase 2, lysosomal [Source:VGNC Symbol;Acc:VGNC:52297]	4M vs. 6M
12	11733866	11734060	195	CG	ENSECAG00000013128	intron	ACP2	0.323102	0.870103	-0.547001	-1.4292	acid phosphatase 2, lysosomal [Source:VGNC Symbol;Acc:VGNC:52297]	4M vs. 6M
7	3463582	3463732	151	CG	ENSECAG00000013193	intron	UHRF1	0.11681	0.53157	-0.41476	-2.18609	ubiquitin like with PHD and ring finger domains 1 [Source:VGNC Symbol;Acc:VGNC:24781]	4M vs. 6M
1	94638618	94638701	84	CG	ENSECAG00000013202	exon	PLIN1	0.062916	0.417666	-0.35475	-2.73085	perilipin 1 [Source:VGNC Symbol;Acc:VGNC:51641]	4M vs. 6M
1	94638618	94638701	84	CG	ENSECAG00000013202	TES	PLIN1	0.062916	0.417666	-0.35475	-2.73085	perilipin 1 [Source:VGNC Symbol;Acc:VGNC:51641]	4M vs. 6M
2	40298860	40298912	53	CG	ENSECAG00000013274	exon	DISP3	0.12212	0.50865	-0.386531	-2.05838	dispatched RND transporter family member 3 [Source:VGNC Symbol;Acc:VGNC:17199]	4M vs. 6M
16	70669240	70669314	75	CG	ENSECAG00000013287	intron	BFSP2	0.166147	0.414168	-0.248021	-1.31776	beaded filament structural protein 2 [Source:VGNC Symbol;Acc:VGNC:56716]	4M vs. 6M
1	28961749	28961928	180	CG	ENSECAG00000013342	exon	TLX1	0.247591	0.455654	-0.208063	-0.879982	T cell leukemia homeobox 1 [Source:HGNC Symbol;Acc:HGNC:5056]	4M vs. 6M
1	28961749	28961928	180	CG	ENSECAG00000013342	intron	TLX1	0.247591	0.455654	-0.208063	-0.879982	T cell leukemia homeobox 1 [Source:HGNC Symbol;Acc:HGNC:5056]	4M vs. 6M
1	99320357	99320508	152	CHH	ENSECAG00000013398	intron	SLCO3A1	0.0082819	0.0794809	-0.071199	-3.26257	solute carrier organic anion transporter family member 3A1 [Source:VGNC Symbol;Acc:VGNC:23291]	4M vs. 6M
22	50306817	50306922	106	CG	ENSECAG00000013636	intron	HELZ2	0.431314	0.861894	-0.43058	-0.998772	helicase with zinc finger 2 [Source:VGNC Symbol;Acc:VGNC:18746]	4M vs. 6M
6	31537224	31537342	119	CG	ENSECAG00000013807	exon	IQSEC3	0.28894	0.639481	-0.350541	-1.14613	IQ motif and Sec7 domain 3 [Source:VGNC Symbol;Acc:VGNC:58497]	4M vs. 6M
6	31506034	31506167	134	CG	ENSECAG00000013807	exon	IQSEC3	0.15603	0.425286	-0.269256	-1.44661	IQ motif and Sec7 domain 3 [Source:VGNC Symbol;Acc:VGNC:58497]	4M vs. 6M
6	31537224	31537342	119	CG	ENSECAG00000013807	intron	IQSEC3	0.28894	0.639481	-0.350541	-1.14613	IQ motif and Sec7 domain 3 [Source:VGNC Symbol;Acc:VGNC:58497]	4M vs. 6M
6	31506034	31506167	134	CG	ENSECAG00000013807	intron	IQSEC3	0.15603	0.425286	-0.269256	-1.44661	IQ motif and Sec7 domain 3 [Source:VGNC Symbol;Acc:VGNC:58497]	4M vs. 6M
6	31506034	31506167	134	CG	ENSECAG00000013807	promoter	IQSEC3	0.15603	0.425286	-0.269256	-1.44661	IQ motif and Sec7 domain 3 [Source:VGNC Symbol;Acc:VGNC:58497]	4M vs. 6M
1	125351129	125351227	99	CHH	ENSECAG00000014020	intron	CORO2B	0.00894459	0.128349	-0.119405	-3.84292	coronin 2B [Source:VGNC Symbol;Acc:VGNC:16794]	4M vs. 6M
11	23591587	23591673	87	CG	ENSECAG00000014219	exon	SRCIN1	0.421731	0.719893	-0.298162	-0.771461	SRC kinase signaling inhibitor 1 [Source:VGNC Symbol;Acc:VGNC:23572]	4M vs. 6M
18	37579144	37579266	123	CG	ENSECAG00000014232	intron	NR4A2	0.251206	0.538159	-0.286954	-1.09916	nuclear receptor subfamily 4 group A member 2 [Source:VGNC Symbol;Acc:VGNC:20872]	4M vs. 6M
18	37580279	37580415	137	CG	ENSECAG00000014232	intron	NR4A2	0.212246	0.492714	-0.280468	-1.21501	nuclear receptor subfamily 4 group A member 2 [Source:VGNC Symbol;Acc:VGNC:20872]	4M vs. 6M
14	37340749	37340814	66	CHH	ENSECAG00000014338	exon	EGR1	0.00107054	0.0908808	-0.0898102	-6.40756	early growth response 1 [Source:VGNC Symbol;Acc:VGNC:17462]	4M vs. 6M
2	40979631	40980033	403	CG	ENSECAG00000014410	exon	CASZ1	0.108696	0.451139	-0.342444	-2.05328	castor zinc finger 1 [Source:VGNC Symbol;Acc:VGNC:50674]	4M vs. 6M
2	40979631	40980033	403	CG	ENSECAG00000014410	TES	CASZ1	0.108696	0.451139	-0.342444	-2.05328	castor zinc finger 1 [Source:VGNC Symbol;Acc:VGNC:50674]	4M vs. 6M
7	3938287	3938340	54	CG	ENSECAG00000014443	exon	HSD11B1L	0.511519	0.715071	-0.203553	-0.4833	hydroxysteroid 11-beta dehydrogenase 1 like [Source:VGNC Symbol;Acc:VGNC:59389]	4M vs. 6M
7	1586163	1586240	78	CG	ENSECAG00000014457	exon	TMPRSS9	0.389925	0.580312	-0.190387	-0.573632	transmembrane serine protease 9 [Source:VGNC Symbol;Acc:VGNC:24346]	4M vs. 6M
7	1586163	1586240	78	CG	ENSECAG00000014457	intron	TMPRSS9	0.389925	0.580312	-0.190387	-0.573632	transmembrane serine protease 9 [Source:VGNC Symbol;Acc:VGNC:24346]	4M vs. 6M
22	37996287	37996454	168	CG	ENSECAG00000014676	intron	PREX1	0.340593	0.670043	-0.32945	-0.976205	phosphatidylinositol-3,4,5-trisphosphate dependent Rac exchange factor 1 [Source:VGNC Symbol;Acc:VGNC:21829]	4M vs. 6M
17	10201639	10201706	68	CG	ENSECAG00000014702	exon	MEDAG	0.0722332	0.258533	-0.1863	-1.83962	mesenteric estrogen dependent adipogenesis [Source:VGNC Symbol;Acc:VGNC:20092]	4M vs. 6M
14	40223435	40223500	66	CG	ENSECAG00000014725	exon	PITX1	0.185262	0.370938	-0.185676	-1.00161	paired like homeodomain 1 [Source:VGNC Symbol;Acc:VGNC:55474]	4M vs. 6M
5	3596207	3596282	76	CG	ENSECAG00000014851	exon	ILDR2	0.386828	0.60831	-0.221482	-0.653116	immunoglobulin like domain containing receptor 2 [Source:VGNC Symbol;Acc:VGNC:19040]	4M vs. 6M
5	3596207	3596282	76	CG	ENSECAG00000014851	intron	ILDR2	0.386828	0.60831	-0.221482	-0.653116	immunoglobulin like domain containing receptor 2 [Source:VGNC Symbol;Acc:VGNC:19040]	4M vs. 6M
1	12844504	12844583	80	CG	ENSECAG00000014941	intron	INPP5F	0.315589	0.63669	-0.321101	-1.01254	inositol polyphosphate-5-phosphatase F [Source:VGNC Symbol;Acc:VGNC:19076]	4M vs. 6M
15	71381106	71381320	215	CG	ENSECAG00000014987	intron	DTNB	0.456836	0.747351	-0.290515	-0.710109	dystrobrevin beta [Source:VGNC Symbol;Acc:VGNC:17333]	4M vs. 6M
21	302675	302781	107	CG	ENSECAG00000015010	exon	-	0.503454	0.735052	-0.231598	-0.545986	docosahexaenoic acid omega-hydroxylase CYP4F3 [Source:NCBI gene;Acc:100070123]	4M vs. 6M
21	302675	302781	107	CG	ENSECAG00000015010	intron	-	0.503454	0.735052	-0.231598	-0.545986	docosahexaenoic acid omega-hydroxylase CYP4F3 [Source:NCBI gene;Acc:100070123]	4M vs. 6M
10	57827124	57827233	110	CG	ENSECAG00000015079	exon	CRYBG1	0.0701691	0.194317	-0.124148	-1.46951	crystallin beta-gamma domain containing 1 [Source:VGNC Symbol;Acc:VGNC:58710]	4M vs. 6M
30	29689872	29689995	124	CG	ENSECAG00000015220	exon	PKP1	0.412243	0.674314	-0.26207	-0.709924	plakophilin 1 [Source:VGNC Symbol;Acc:VGNC:59286]	4M vs. 6M
30	29689872	29689995	124	CG	ENSECAG00000015220	intron	PKP1	0.412243	0.674314	-0.26207	-0.709924	plakophilin 1 [Source:VGNC Symbol;Acc:VGNC:59286]	4M vs. 6M
10	9678593	9678788	196	CG	ENSECAG00000015344	exon	RYR1	0.29372	0.640259	-0.346539	-1.12421	ryanodine receptor 1 [Source:VGNC Symbol;Acc:VGNC:51076]	4M vs. 6M
10	9678593	9678788	196	CG	ENSECAG00000015344	intron	RYR1	0.29372	0.640259	-0.346539	-1.12421	ryanodine receptor 1 [Source:VGNC Symbol;Acc:VGNC:51076]	4M vs. 6M
22	5213541	5213714	174	CG	ENSECAG00000015381	intron	RIN2	0.311656	0.652019	-0.340363	-1.06496	Ras and Rab interactor 2 [Source:VGNC Symbol;Acc:VGNC:22393]	4M vs. 6M
11	50712554	50712622	69	CG	ENSECAG00000015435	intron	TNK1	0.386902	0.655067	-0.268165	-0.759673	tyrosine kinase non receptor 1 [Source:VGNC Symbol;Acc:VGNC:24384]	4M vs. 6M
23	54785321	54785405	85	CG	ENSECAG00000015522	intron	-	0.218364	0.57909	-0.360726	-1.40705	sushi domain containing 3 [Source:NCBI gene;Acc:106782477]	4M vs. 6M
5	95576586	95576688	103	CG	ENSECAG00000015574	intron	NFIA	0.338327	0.76236	-0.424033	-1.17205	nuclear factor I A [Source:VGNC Symbol;Acc:VGNC:59279]	4M vs. 6M
11	25946170	25946285	116	CHH	ENSECAG00000015760	intron	ITGA3	0.00912264	0.0951795	-0.0860569	-3.38313	integrin subunit alpha 3 [Source:VGNC Symbol;Acc:VGNC:19164]	4M vs. 6M
13	17005362	17005471	110	CHH	ENSECAG00000015772	intron	GALNT17	0.00350487	0.0700585	-0.0665536	-4.32112	polypeptide N-acetylgalactosaminyltransferase 17 [Source:VGNC Symbol;Acc:VGNC:18230]	4M vs. 6M
15	84780550	84780673	124	CG	ENSECAG00000015969	intron	GRHL1	0.338285	0.666487	-0.328202	-0.978337	grainyhead like transcription factor 1 [Source:VGNC Symbol;Acc:VGNC:18574]	4M vs. 6M
14	34825795	34825954	160	CG	ENSECAG00000016123	intron	PCDHGA4	0.407785	0.657005	-0.24922	-0.688096	protocadherin gamma subfamily A, 4 [Source:HGNC Symbol;Acc:HGNC:8702]	4M vs. 6M
3	35973975	35974053	79	CG	ENSECAG00000016209	intron	CTU2	0.280855	0.62146	-0.340604	-1.14583	cytosolic thiouridylase subunit 2 [Source:VGNC Symbol;Acc:VGNC:16961]	4M vs. 6M
2	116580840	116580938	99	CG	ENSECAG00000016301	intron	MCUB	0.226724	0.593143	-0.366419	-1.38744	mitochondrial calcium uniporter dominant negative beta subunit [Source:VGNC Symbol;Acc:VGNC:20050]	4M vs. 6M
20	35345447	35345582	136	CHH	ENSECAG00000016306	exon	GRM4	0.00818271	0.060235	-0.0520523	-2.87995	glutamate metabotropic receptor 4 [Source:VGNC Symbol;Acc:VGNC:18602]	4M vs. 6M
20	35345447	35345582	136	CHH	ENSECAG00000016306	promoter	GRM4	0.00818271	0.060235	-0.0520523	-2.87995	glutamate metabotropic receptor 4 [Source:VGNC Symbol;Acc:VGNC:18602]	4M vs. 6M
20	35345447	35345582	136	CHH	ENSECAG00000016306	TSS	GRM4	0.00818271	0.060235	-0.0520523	-2.87995	glutamate metabotropic receptor 4 [Source:VGNC Symbol;Acc:VGNC:18602]	4M vs. 6M
7	46532972	46533087	116	CG	ENSECAG00000016371	intron	CACNA1A	0.202396	0.438694	-0.236298	-1.11604	calcium voltage-gated channel subunit alpha1 A [Source:VGNC Symbol;Acc:VGNC:56017]	4M vs. 6M
17	4711534	4711622	89	CG	ENSECAG00000016372	intron	-	0.379609	0.74883	-0.369221	-0.980123	spermatogenesis associated 13 [Source:NCBI gene;Acc:100058228]	4M vs. 6M
11	20919499	20919639	141	CG	ENSECAG00000016402	intron	ZNF385C	0.0686712	0.287893	-0.219222	-2.06776	zinc finger protein 385C [Source:VGNC Symbol;Acc:VGNC:56514]	4M vs. 6M
25	979876	980011	136	CG	ENSECAG00000016464	exon	TLN1	0.352884	0.722557	-0.369674	-1.03392	talin 1 [Source:VGNC Symbol;Acc:VGNC:24135]	4M vs. 6M
8	21694483	21694537	55	CG	ENSECAG00000016580	intron	TPCN1	0.36896	0.704537	-0.335576	-0.933209	two pore segment channel 1 [Source:VGNC Symbol;Acc:VGNC:24426]	4M vs. 6M
11	25235120	25235219	100	CG	ENSECAG00000016583	exon	PHOSPHO1	0.459961	0.743643	-0.283682	-0.693099	phosphoethanolamine/phosphocholine phosphatase [Source:VGNC Symbol;Acc:VGNC:21399]	4M vs. 6M
29	4634737	4634846	110	CG	ENSECAG00000016619	intron	PARD3	0.191309	0.654212	-0.462902	-1.77385	par-3 family cell polarity regulator [Source:VGNC Symbol;Acc:VGNC:21160]	4M vs. 6M
18	3143213	3143508	296	CG	ENSECAG00000016753	intron	LIMS2	0.12512	0.396259	-0.271139	-1.66313	LIM zinc finger domain containing 2 [Source:VGNC Symbol;Acc:VGNC:19672]	4M vs. 6M
18	3143213	3143508	296	CG	ENSECAG00000016753	promoter	LIMS2	0.12512	0.396259	-0.271139	-1.66313	LIM zinc finger domain containing 2 [Source:VGNC Symbol;Acc:VGNC:19672]	4M vs. 6M
7	46053699	46053823	125	CG	ENSECAG00000016874	intron	PRKACA	0.11467	0.565555	-0.450885	-2.30218	protein kinase cAMP-activated catalytic subunit alpha [Source:VGNC Symbol;Acc:VGNC:49525]	4M vs. 6M
7	46053699	46053823	125	CG	ENSECAG00000016874	promoter	PRKACA	0.11467	0.565555	-0.450885	-2.30218	protein kinase cAMP-activated catalytic subunit alpha [Source:VGNC Symbol;Acc:VGNC:49525]	4M vs. 6M
1	145761901	145761955	55	CG	ENSECAG00000017035	intron	SHF	0.0790448	0.339881	-0.260836	-2.10429	Src homology 2 domain containing F [Source:VGNC Symbol;Acc:VGNC:22960]	4M vs. 6M
15	72072048	72072220	173	CHH	ENSECAG00000017127	exon	CENPO	0.00624259	0.0853539	-0.0791113	-3.77324	centromere protein O [Source:VGNC Symbol;Acc:VGNC:16400]	4M vs. 6M
15	72072048	72072220	173	CHH	ENSECAG00000017127	intron	CENPO	0.00624259	0.0853539	-0.0791113	-3.77324	centromere protein O [Source:VGNC Symbol;Acc:VGNC:16400]	4M vs. 6M
15	72072048	72072220	173	CHH	ENSECAG00000017127	promoter	CENPO	0.00624259	0.0853539	-0.0791113	-3.77324	centromere protein O [Source:VGNC Symbol;Acc:VGNC:16400]	4M vs. 6M
15	72072048	72072220	173	CHH	ENSECAG00000017127	TSS	CENPO	0.00624259	0.0853539	-0.0791113	-3.77324	centromere protein O [Source:VGNC Symbol;Acc:VGNC:16400]	4M vs. 6M
11	14758103	14758168	66	CG	ENSECAG00000017140	promoter	C11H17orf58	0.172241	0.478516	-0.306275	-1.47414	chromosome 11 C17orf58 homolog [Source:VGNC Symbol;Acc:VGNC:51381]	4M vs. 6M
15	30679512	30679667	156	CG	ENSECAG00000017145	intron	CCT7	0.148225	0.316612	-0.168387	-1.09493	chaperonin containing TCP1 subunit 7 [Source:VGNC Symbol;Acc:VGNC:16241]	4M vs. 6M
4	92622354	92622463	110	CG	ENSECAG00000017394	intron	ZC3HAV1	0.268772	0.695396	-0.426625	-1.37145	zinc finger CCCH-type containing, antiviral 1 [Source:VGNC Symbol;Acc:VGNC:52462]	4M vs. 6M
13	42475087	42475244	158	CHH	ENSECAG00000017413	promoter	TELO2	0.0104052	0.114236	-0.103831	-3.45664	telomere maintenance 2 [Source:VGNC Symbol;Acc:VGNC:23997]	4M vs. 6M
9	75261227	75261348	122	CHH	ENSECAG00000017467	intron	KCNQ3	0.0105906	0.0877667	-0.0771761	-3.05089	potassium voltage-gated channel subfamily Q member 3 [Source:VGNC Symbol;Acc:VGNC:19308]	4M vs. 6M
X	55460484	55460609	126	CG	ENSECAG00000017508	intron	DLG3	0.114111	0.406976	-0.292865	-1.83451	discs large MAGUK scaffold protein 3 [Source:VGNC Symbol;Acc:VGNC:58993]	4M vs. 6M
16	37222224	37222369	146	CG	ENSECAG00000017512	exon	GPR62	0.0639498	0.18831	-0.12436	-1.5581	G protein-coupled receptor 62 [Source:VGNC Symbol;Acc:VGNC:56818]	4M vs. 6M
15	72072048	72072220	173	CHH	ENSECAG00000017730	promoter	PTRHD1	0.00624259	0.0853539	-0.0791113	-3.77324	peptidyl-tRNA hydrolase domain containing 1 [Source:VGNC Symbol;Acc:VGNC:51392]	4M vs. 6M
13	41847342	41847412	71	CG	ENSECAG00000017744	exon	TRAF7	0.577625	0.905909	-0.328284	-0.649233	TNF receptor associated factor 7 [Source:VGNC Symbol;Acc:VGNC:24462]	4M vs. 6M
13	41847342	41847412	71	CG	ENSECAG00000017744	intron	TRAF7	0.577625	0.905909	-0.328284	-0.649233	TNF receptor associated factor 7 [Source:VGNC Symbol;Acc:VGNC:24462]	4M vs. 6M
30	31237912	31238026	115	CHH	ENSECAG00000017816	intron	ADORA1	0.00563252	0.1326	-0.126967	-4.55716	adenosine A1 receptor [Source:VGNC Symbol;Acc:VGNC:15126]	4M vs. 6M
14	48577177	48577273	97	CG	ENSECAG00000017943	exon	ZNF608	0.284271	0.559314	-0.275043	-0.97639	zinc finger protein 608 [Source:VGNC Symbol;Acc:VGNC:25355]	4M vs. 6M
12	2233418	2233516	99	CG	ENSECAG00000018049	intron	PAMR1	0.391918	0.690064	-0.298146	-0.816178	peptidase domain containing associated with muscle regeneration 1 [Source:VGNC Symbol;Acc:VGNC:21145]	4M vs. 6M
6	75083877	75083985	109	CHH	ENSECAG00000018243	intron	BAZ2A	0.0011444	0.106731	-0.105586	-6.54324	bromodomain adjacent to zinc finger domain 2A [Source:VGNC Symbol;Acc:VGNC:15775]	4M vs. 6M
7	3938287	3938340	54	CG	ENSECAG00000018659	intron	SAFB	0.511519	0.715071	-0.203553	-0.4833	scaffold attachment factor B [Source:VGNC Symbol;Acc:VGNC:22667]	4M vs. 6M
25	25444354	25444473	120	CG	ENSECAG00000018714	exon	GSN	0.1665	0.425381	-0.258881	-1.35323	gelsolin [Source:VGNC Symbol;Acc:VGNC:58721]	4M vs. 6M
25	25444354	25444473	120	CG	ENSECAG00000018714	intron	GSN	0.1665	0.425381	-0.258881	-1.35323	gelsolin [Source:VGNC Symbol;Acc:VGNC:58721]	4M vs. 6M
11	786213	786303	91	CG	ENSECAG00000018725	exon	OGFOD3	0.426744	0.839843	-0.413099	-0.976749	2-oxoglutarate and iron dependent oxygenase domain containing 3 [Source:VGNC Symbol;Acc:VGNC:21016]	4M vs. 6M
11	786213	786303	91	CG	ENSECAG00000018725	intron	OGFOD3	0.426744	0.839843	-0.413099	-0.976749	2-oxoglutarate and iron dependent oxygenase domain containing 3 [Source:VGNC Symbol;Acc:VGNC:21016]	4M vs. 6M
13	21331492	21331604	113	CHH	ENSECAG00000018734	intron	GSG1L	0.010981	0.0816002	-0.0706192	-2.89357	GSG1 like [Source:VGNC Symbol;Acc:VGNC:51144]	4M vs. 6M
25	39571607	39571706	100	CG	ENSECAG00000018904	intron	NOXA1	0.375321	0.914973	-0.539652	-1.2856	NADPH oxidase activator 1 [Source:VGNC Symbol;Acc:VGNC:20825]	4M vs. 6M
9	67766259	67766357	99	CG	ENSECAG00000018998	promoter	FAM83A	0.418128	0.747087	-0.328959	-0.837332	family with sequence similarity 83 member A [Source:VGNC Symbol;Acc:VGNC:17888]	4M vs. 6M
3	61245754	61245828	75	CG	ENSECAG00000019008	exon	SHROOM3	0.552376	0.810401	-0.258025	-0.552985	shroom family member 3 [Source:VGNC Symbol;Acc:VGNC:58482]	4M vs. 6M
8	10964578	10964745	168	CG	ENSECAG00000019170	exon	MN1	0.124252	0.325093	-0.20084	-1.38758	MN1 proto-oncogene, transcriptional regulator [Source:VGNC Symbol;Acc:VGNC:20242]	4M vs. 6M
10	57827124	57827233	110	CG	ENSECAG00000019289	exon	RTN4IP1	0.0701691	0.194317	-0.124148	-1.46951	reticulon 4 interacting protein 1 [Source:VGNC Symbol;Acc:VGNC:22617]	4M vs. 6M
7	82547843	82547944	102	CG	ENSECAG00000019364	intron	GALNT18	0.417586	0.766415	-0.348829	-0.876051	polypeptide N-acetylgalactosaminyltransferase 18 [Source:VGNC Symbol;Acc:VGNC:18231]	4M vs. 6M
14	9832360	9832410	51	CG	ENSECAG00000019400	intron	KCNIP1	0.420448	0.864652	-0.444204	-1.04019	potassium voltage-gated channel interacting protein 1 [Source:VGNC Symbol;Acc:VGNC:19280]	4M vs. 6M
22	50430846	50431015	170	CHH	ENSECAG00000019636	exon	ARFRP1	0.0132005	0.133485	-0.120284	-3.33801	ADP ribosylation factor related protein 1 [Source:VGNC Symbol;Acc:VGNC:51511]	4M vs. 6M
22	50430846	50431015	170	CHH	ENSECAG00000019636	intron	ARFRP1	0.0132005	0.133485	-0.120284	-3.33801	ADP ribosylation factor related protein 1 [Source:VGNC Symbol;Acc:VGNC:51511]	4M vs. 6M
1	92822824	92822932	109	CG	ENSECAG00000019658	exon	AP3B2	0.41101	0.730258	-0.319249	-0.829234	adaptor related protein complex 3 subunit beta 2 [Source:VGNC Symbol;Acc:VGNC:15383]	4M vs. 6M
1	92822824	92822932	109	CG	ENSECAG00000019658	intron	AP3B2	0.41101	0.730258	-0.319249	-0.829234	adaptor related protein complex 3 subunit beta 2 [Source:VGNC Symbol;Acc:VGNC:15383]	4M vs. 6M
8	67338081	67338167	87	CG	ENSECAG00000019793	intron	SETBP1	0.379881	0.773879	-0.393998	-1.02656	SET binding protein 1 [Source:VGNC Symbol;Acc:VGNC:22873]	4M vs. 6M
15	32663654	32663790	137	CG	ENSECAG00000019854	intron	VAX2	0.2555	0.505232	-0.249733	-0.983625	ventral anterior homeobox 2 [Source:VGNC Symbol;Acc:VGNC:51426]	4M vs. 6M
21	1563749	1563852	104	CG	ENSECAG00000019949	exon	-	0.247254	0.427408	-0.180154	-0.789618	cytochrome P450 4F6 [Source:NCBI gene;Acc:100062102]	4M vs. 6M
21	1563749	1563852	104	CG	ENSECAG00000019949	intron	-	0.247254	0.427408	-0.180154	-0.789618	cytochrome P450 4F6 [Source:NCBI gene;Acc:100062102]	4M vs. 6M
11	46637369	46637460	92	CG	ENSECAG00000020278	intron	RAP1GAP2	0.0861125	0.443508	-0.357396	-2.36467	RAP1 GTPase activating protein 2 [Source:VGNC Symbol;Acc:VGNC:22177]	4M vs. 6M
3	35973975	35974053	79	CG	ENSECAG00000020292	intron	PIEZO1	0.280855	0.62146	-0.340604	-1.14583	piezo type mechanosensitive ion channel component 1 [Source:VGNC Symbol;Acc:VGNC:21418]	4M vs. 6M
24	1389044	1389167	124	CHH	ENSECAG00000020305	promoter	FERMT2	0.00376688	0.0696238	-0.065857	-4.20814	fermitin family member 2 [Source:VGNC Symbol;Acc:VGNC:17995]	4M vs. 6M
25	35541687	35541815	129	CHH	ENSECAG00000020370	intron	CFAP77	0.00116237	0.093147	-0.0919846	-6.32436	cilia and flagella associated protein 77 [Source:VGNC Symbol;Acc:VGNC:58717]	4M vs. 6M
1	84466188	84466307	120	CG	ENSECAG00000020461	intron	BMPR1A	0.0557913	0.3817	-0.325909	-2.77433	bone morphogenetic protein receptor type 1A [Source:VGNC Symbol;Acc:VGNC:15851]	4M vs. 6M
18	54613248	54613308	61	CG	ENSECAG00000020599	exon	HOXD10	0.343104	0.60053	-0.257426	-0.807592	homeobox D10 [Source:VGNC Symbol;Acc:VGNC:18852]	4M vs. 6M
2	80674118	80674268	151	CG	ENSECAG00000020605	exon	TRIM2	0.134951	0.418259	-0.283308	-1.63196	tripartite motif containing 2 [Source:VGNC Symbol;Acc:VGNC:24494]	4M vs. 6M
11	8241907	8242019	113	CG	ENSECAG00000020626	exon	SDK2	0.614001	0.865401	-0.2514	-0.495128	sidekick cell adhesion molecule 2 [Source:VGNC Symbol;Acc:VGNC:22776]	4M vs. 6M
11	8241907	8242019	113	CG	ENSECAG00000020626	intron	SDK2	0.614001	0.865401	-0.2514	-0.495128	sidekick cell adhesion molecule 2 [Source:VGNC Symbol;Acc:VGNC:22776]	4M vs. 6M
6	85669419	85669497	79	CG	ENSECAG00000020755	intron	CCT2	0.126773	0.444917	-0.318144	-1.81129	chaperonin containing TCP1 subunit 2 [Source:VGNC Symbol;Acc:VGNC:16235]	4M vs. 6M
3	82740259	82740344	86	CG	ENSECAG00000020915	exon		0.447187	0.738238	-0.291051	-0.723207		4M vs. 6M
3	82740259	82740344	86	CG	ENSECAG00000020915	TES		0.447187	0.738238	-0.291051	-0.723207		4M vs. 6M
28	35560787	35560907	121	CG	ENSECAG00000020940	promoter	C1QTNF6	0.186965	0.520928	-0.333963	-1.47832	C1q and TNF related 6 [Source:VGNC Symbol;Acc:VGNC:15942]	4M vs. 6M
3	82740259	82740344	86	CG	ENSECAG00000020953	promoter	CNGA1	0.447187	0.738238	-0.291051	-0.723207	cyclic nucleotide gated channel subunit alpha 1 [Source:VGNC Symbol;Acc:VGNC:16663]	4M vs. 6M
12	28541302	28541439	138	CG	ENSECAG00000021096	intron	NRXN2	0.263131	0.624055	-0.360924	-1.24589	neurexin 2 [Source:VGNC Symbol;Acc:VGNC:20896]	4M vs. 6M
10	19017709	19017834	126	CG	ENSECAG00000021108	exon	RASIP1	0.142332	0.484007	-0.341675	-1.76577	Ras interacting protein 1 [Source:VGNC Symbol;Acc:VGNC:51069]	4M vs. 6M
5	72008840	72008938	99	CHH	ENSECAG00000021220	intron	GBP5	0.00751459	0.0763178	-0.0688032	-3.34425	guanylate binding protein 5 [Source:NCBI gene;Acc:100052023]	4M vs. 6M
17	77767246	77767304	59	CG	ENSECAG00000021314	intron	COL4A2	0.36424	0.67051	-0.30627	-0.880369	collagen type IV alpha 2 chain [Source:VGNC Symbol;Acc:VGNC:16739]	4M vs. 6M
13	11565572	11565729	158	CHH	ENSECAG00000021590	intron	MLXIPL	0.00100477	0.0941769	-0.0931721	-6.55043	MLX interacting protein like [Source:VGNC Symbol;Acc:VGNC:20216]	4M vs. 6M
5	2954927	2955027	101	CG	ENSECAG00000021899	intron	MAPKAPK2	0.229526	0.554432	-0.324907	-1.27236	MAPK activated protein kinase 2 [Source:VGNC Symbol;Acc:VGNC:19966]	4M vs. 6M
19	3930037	3930092	56	CG	ENSECAG00000021962	intron	-	0.22163	0.482221	-0.260591	-1.12154	schwannomin interacting protein 1 [Source:NCBI gene;Acc:100053446]	4M vs. 6M
19	3930037	3930092	56	CG	ENSECAG00000021962	promoter	-	0.22163	0.482221	-0.260591	-1.12154	schwannomin interacting protein 1 [Source:NCBI gene;Acc:100053446]	4M vs. 6M
2	42214584	42214645	62	CG	ENSECAG00000022093	exon	SLC2A5	0.400166	0.72177	-0.321604	-0.850942	solute carrier family 2 member 5 [Source:VGNC Symbol;Acc:VGNC:50765]	4M vs. 6M
2	42214584	42214645	62	CG	ENSECAG00000022093	promoter	SLC2A5	0.400166	0.72177	-0.321604	-0.850942	solute carrier family 2 member 5 [Source:VGNC Symbol;Acc:VGNC:50765]	4M vs. 6M
2	42214584	42214645	62	CG	ENSECAG00000022093	TSS	SLC2A5	0.400166	0.72177	-0.321604	-0.850942	solute carrier family 2 member 5 [Source:VGNC Symbol;Acc:VGNC:50765]	4M vs. 6M
2	51727434	51727499	66	CG	ENSECAG00000022315	intron	BIN3	0.346465	0.809004	-0.462539	-1.22344	bridging integrator 3 [Source:VGNC Symbol;Acc:VGNC:50649]	4M vs. 6M
15	33263873	33263975	103	CG	ENSECAG00000022361	promoter	TIA1	0.141749	0.336475	-0.194726	-1.24716	TIA1 cytotoxic granule associated RNA binding protein [Source:VGNC Symbol;Acc:VGNC:55260]	4M vs. 6M
20	13649685	13649768	84	CG	ENSECAG00000022402	promoter	GFOD1	0.135504	0.374271	-0.238767	-1.46575	glucose-fructose oxidoreductase domain containing 1 [Source:VGNC Symbol;Acc:VGNC:56665]	4M vs. 6M
10	19709832	19709935	104	CG	ENSECAG00000022614	intron	BCL2L12	0.415245	0.733166	-0.317921	-0.820177	BCL2 like 12 [Source:VGNC Symbol;Acc:VGNC:15792]	4M vs. 6M
25	35050490	35050550	61	CG	ENSECAG00000022727	intron	MED27	0.532565	0.777618	-0.245053	-0.546104	mediator complex subunit 27 [Source:VGNC Symbol;Acc:VGNC:20084]	4M vs. 6M
2	48809527	48809592	66	CG	ENSECAG00000022844	exon	-	0.297229	0.628515	-0.331286	-1.08037	tyrosine-protein phosphatase non-receptor type 11 [Source:NCBI gene;Acc:100146191]	4M vs. 6M
13	11245272	11245399	128	CHH	ENSECAG00000022880	intron	HIP1	0.00527944	0.0741117	-0.0688323	-3.81125	huntingtin interacting protein 1 [Source:VGNC Symbol;Acc:VGNC:18789]	4M vs. 6M
25	39571607	39571706	100	CG	ENSECAG00000022980	exon	ENTPD8	0.375321	0.914973	-0.539652	-1.2856	ectonucleoside triphosphate diphosphohydrolase 8 [Source:VGNC Symbol;Acc:VGNC:17601]	4M vs. 6M
4	106524425	106524480	56	CG	ENSECAG00000023075	intron	SHH	0.125827	0.589134	-0.463307	-2.22715	sonic hedgehog signaling molecule [Source:VGNC Symbol;Acc:VGNC:56053]	4M vs. 6M
29	28553058	28553138	81	CG	ENSECAG00000023084	intron	PRKCQ	0.377398	0.719612	-0.342214	-0.931131	protein kinase C theta [Source:VGNC Symbol;Acc:VGNC:21848]	4M vs. 6M
13	10757890	10757972	83	CG	ENSECAG00000023094	intron	MDH2	0.177966	0.52027	-0.342305	-1.54766	malate dehydrogenase 2 [Source:VGNC Symbol;Acc:VGNC:20057]	4M vs. 6M
14	58377234	58377393	160	CG	ENSECAG00000023118	intron	MCC	0.427378	0.72472	-0.297342	-0.761912	MCC regulator of WNT signaling pathway [Source:VGNC Symbol;Acc:VGNC:54776]	4M vs. 6M
2	66628664	66628819	156	CG	ENSECAG00000023122	exon	PALLD	0.59993	0.841275	-0.241345	-0.487783	palladin, cytoskeletal associated protein [Source:VGNC Symbol;Acc:VGNC:21142]	4M vs. 6M
2	66628664	66628819	156	CG	ENSECAG00000023122	intron	PALLD	0.59993	0.841275	-0.241345	-0.487783	palladin, cytoskeletal associated protein [Source:VGNC Symbol;Acc:VGNC:21142]	4M vs. 6M
9	67766259	67766357	99	CG	ENSECAG00000023125	intron	ZHX2	0.418128	0.747087	-0.328959	-0.837332	zinc fingers and homeoboxes 2 [Source:VGNC Symbol;Acc:VGNC:25235]	4M vs. 6M
7	51288464	51288595	132	CHH	ENSECAG00000023130	intron	AP1M2	0.00348782	0.0690324	-0.0655446	-4.30688	adaptor related protein complex 1 subunit mu 2 [Source:VGNC Symbol;Acc:VGNC:15376]	4M vs. 6M
20	39644125	39644271	147	CG	ENSECAG00000023134	intron	KCNK5	0.179236	0.787666	-0.60843	-2.13572	potassium two pore domain channel subfamily K member 5 [Source:VGNC Symbol;Acc:VGNC:19299]	4M vs. 6M
2	35650442	35650547	106	CG	ENSECAG00000023613	exon	IGSF21	0.632624	0.834326	-0.201702	-0.399263	immunoglobin superfamily member 21 [Source:VGNC Symbol;Acc:VGNC:18980]	4M vs. 6M
1	36169841	36169969	129	CG	ENSECAG00000023734	exon	CYP26C1	0.105456	0.290493	-0.185037	-1.46187	cytochrome P450 family 26 subfamily C member 1 [Source:HGNC Symbol;Acc:HGNC:20577]	4M vs. 6M
10	75383423	75383529	107	CG	ENSECAG00000023763	promoter	KIAA0408	0.0955876	0.292387	-0.1968	-1.61298	KIAA0408 [Source:VGNC Symbol;Acc:VGNC:19360]	4M vs. 6M
12	685108	685263	156	CG	ENSECAG00000023796	intron	TCP11L1	0.097319	0.266669	-0.16935	-1.45426	t-complex 11 like 1 [Source:VGNC Symbol;Acc:VGNC:23963]	4M vs. 6M
10	75383423	75383529	107	CG	ENSECAG00000023801	exon	-	0.0955876	0.292387	-0.1968	-1.61298	SOGA family member 3 [Source:NCBI gene;Acc:100067425]	4M vs. 6M
1	36169841	36169969	129	CG	ENSECAG00000023825	intron	EXOC6	0.105456	0.290493	-0.185037	-1.46187	exocyst complex component 6 [Source:VGNC Symbol;Acc:VGNC:17725]	4M vs. 6M
22	38167641	38167692	52	CHH	ENSECAG00000023909	intron	ARFGEF2	0.0104732	0.174224	-0.163751	-4.05616	ADP ribosylation factor guanine nucleotide exchange factor 2 [Source:VGNC Symbol;Acc:VGNC:15450]	4M vs. 6M
4	107180385	107180526	142	CG	ENSECAG00000023936	intron	RNF32	0.121553	0.370422	-0.248869	-1.60759	ring finger protein 32 [Source:VGNC Symbol;Acc:VGNC:22477]	4M vs. 6M
2	37078927	37079022	96	CG	ENSECAG00000024002	exon	ARHGEF19	0.123325	0.30729	-0.183966	-1.31714	Rho guanine nucleotide exchange factor 19 [Source:VGNC Symbol;Acc:VGNC:15487]	4M vs. 6M
2	1291316	1291435	120	CG	ENSECAG00000024055	intron	JUN	0.41729	0.650843	-0.233553	-0.64126	Jun proto-oncogene, AP-1 transcription factor subunit [Source:HGNC Symbol;Acc:HGNC:6204]	4M vs. 6M
14	89919139	89919227	89	CG	ENSECAG00000024123	exon	ANKRD31	0.27568	0.683375	-0.407695	-1.30968	ankyrin repeat domain 31 [Source:HGNC Symbol;Acc:HGNC:26853]	4M vs. 6M
14	89919132	89919225	94	CHH	ENSECAG00000024123	exon	ANKRD31	0.000968755	0.125515	-0.124547	-7.01752	ankyrin repeat domain 31 [Source:HGNC Symbol;Acc:HGNC:26853]	4M vs. 6M
14	89919139	89919227	89	CG	ENSECAG00000024123	promoter	ANKRD31	0.27568	0.683375	-0.407695	-1.30968	ankyrin repeat domain 31 [Source:HGNC Symbol;Acc:HGNC:26853]	4M vs. 6M
14	89919132	89919225	94	CHH	ENSECAG00000024123	promoter	ANKRD31	0.000968755	0.125515	-0.124547	-7.01752	ankyrin repeat domain 31 [Source:HGNC Symbol;Acc:HGNC:26853]	4M vs. 6M
14	89919139	89919227	89	CG	ENSECAG00000024123	TSS	ANKRD31	0.27568	0.683375	-0.407695	-1.30968	ankyrin repeat domain 31 [Source:HGNC Symbol;Acc:HGNC:26853]	4M vs. 6M
14	89919132	89919225	94	CHH	ENSECAG00000024123	TSS	ANKRD31	0.000968755	0.125515	-0.124547	-7.01752	ankyrin repeat domain 31 [Source:HGNC Symbol;Acc:HGNC:26853]	4M vs. 6M
13	10829830	10829907	78	CG	ENSECAG00000024209	exon	TMEM120A	0.35158	0.829524	-0.477944	-1.23843	transmembrane protein 120A [Source:VGNC Symbol;Acc:VGNC:51254]	4M vs. 6M
13	10829830	10829907	78	CG	ENSECAG00000024209	intron	TMEM120A	0.35158	0.829524	-0.477944	-1.23843	transmembrane protein 120A [Source:VGNC Symbol;Acc:VGNC:51254]	4M vs. 6M
25	19495228	19495345	118	CG	ENSECAG00000024297	intron	COL27A1	0.418181	0.7238	-0.305619	-0.791462	collagen type XXVII alpha 1 chain [Source:VGNC Symbol;Acc:VGNC:56868]	4M vs. 6M
10	17470613	17470722	110	CG	ENSECAG00000024342	intron	ZC3H4	0.302166	0.679243	-0.377077	-1.16859	zinc finger CCCH-type containing 4 [Source:VGNC Symbol;Acc:VGNC:51101]	4M vs. 6M
5	94038540	94038640	101	CHH	ENSECAG00000024941	intron	ALG6	0.011119	0.0981374	-0.0870184	-3.14177	ALG6 alpha-1,3-glucosyltransferase [Source:VGNC Symbol;Acc:VGNC:15250]	4M vs. 6M
7	3295968	3296099	132	CG	ENSECAG00000024983	exon	DPP9	0.575119	0.829245	-0.254126	-0.527938	dipeptidyl peptidase 9 [Source:VGNC Symbol;Acc:VGNC:17298]	4M vs. 6M
7	3295968	3296099	132	CG	ENSECAG00000024983	intron	DPP9	0.575119	0.829245	-0.254126	-0.527938	dipeptidyl peptidase 9 [Source:VGNC Symbol;Acc:VGNC:17298]	4M vs. 6M
11	48606450	48606639	190	CHH	ENSECAG00000025093	intron	PITPNM3	0.006053	0.100495	-0.0944423	-4.05333	PITPNM family member 3 [Source:VGNC Symbol;Acc:VGNC:52418]	4M vs. 6M
16	84821473	84821525	53	CHG	ENSECAG00000025136	exon	ERICH6	0.00137387	0.164547	-0.163173	-6.90411	glutamate rich 6 [Source:VGNC Symbol;Acc:VGNC:17667]	4M vs. 6M
16	84821429	84821590	162	CHH	ENSECAG00000025136	exon	ERICH6	0.00506212	0.136501	-0.131438	-4.75302	glutamate rich 6 [Source:VGNC Symbol;Acc:VGNC:17667]	4M vs. 6M
16	84821473	84821525	53	CHG	ENSECAG00000025136	utr3	ERICH6	0.00137387	0.164547	-0.163173	-6.90411	glutamate rich 6 [Source:VGNC Symbol;Acc:VGNC:17667]	4M vs. 6M
16	84821429	84821590	162	CHH	ENSECAG00000025136	utr3	ERICH6	0.00506212	0.136501	-0.131438	-4.75302	glutamate rich 6 [Source:VGNC Symbol;Acc:VGNC:17667]	4M vs. 6M
11	56690399	56690456	58	CG	ENSECAG00000025174	intron	HS3ST3B1	0.120785	0.378834	-0.258048	-1.64912	heparan sulfate-glucosamine 3-sulfotransferase 3B1 [Source:HGNC Symbol;Acc:HGNC:5198]	4M vs. 6M
21	4060068	4060123	56	CG	ENSECAG00000026851	exon	-	0.354971	0.530836	-0.175865	-0.580566	growth differentiation factor 1 [Source:NCBI gene;Acc:111769683]	4M vs. 6M
8	521849	521931	83	CG	ENSECAG00000026940	intron	GNB1L	0.0942203	0.587187	-0.492966	-2.63971	G protein subunit beta 1 like [Source:VGNC Symbol;Acc:VGNC:18424]	4M vs. 6M
1	89945009	89945096	88	CG	ENSECAG00000027377	promoter	5_8S_rRNA	0.210814	0.504118	-0.293304	-1.25779	5.8S ribosomal RNA [Source:RFAM;Acc:RF00002]	4M vs. 6M
X	95846808	95846878	71	CG	ENSECAG00000027830	intron		0.400287	0.62546	-0.225174	-0.643885		4M vs. 6M
X	95848476	95848675	200	CG	ENSECAG00000027830	intron		0.488574	0.913204	-0.42463	-0.902359		4M vs. 6M
1	119290205	119290328	124	CG	ENSECAG00000028108	intron		0.0806025	0.204811	-0.124208	-1.3454		4M vs. 6M
PJAA01000872.1	94619	94767	149	CG	ENSECAG00000028240	exon		0.203111	0.445904	-0.242794	-1.13447		4M vs. 6M
5	42102175	42102297	123	CG	ENSECAG00000028243	promoter	C2CD4D	0.081353	0.401425	-0.320072	-2.30286	C2 calcium dependent domain containing 4D [Source:HGNC Symbol;Acc:HGNC:37210]	4M vs. 6M
24	43511020	43511114	95	CG	ENSECAG00000028453	exon		0.347689	0.615001	-0.267312	-0.822792		4M vs. 6M
24	43511020	43511114	95	CG	ENSECAG00000028453	intron		0.347689	0.615001	-0.267312	-0.822792		4M vs. 6M
X	63606599	63606749	151	CG	ENSECAG00000028456	exon	-	0.482265	0.744492	-0.262228	-0.626431	uncharacterized protein CXorf49 homolog [Source:NCBI gene;Acc:102149744]	4M vs. 6M
5	72008840	72008938	99	CHH	ENSECAG00000028459	intron	-	0.00751459	0.0763178	-0.0688032	-3.34425	guanylate-binding protein 7 [Source:NCBI gene;Acc:100061885]	4M vs. 6M
2	52632972	52633106	135	CG	ENSECAG00000028673	intron	NKX2-6	0.150482	0.411311	-0.260829	-1.45064	NK2 homeobox 6 [Source:HGNC Symbol;Acc:HGNC:32940]	4M vs. 6M
7	3170358	3170409	52	CHH	ENSECAG00000028686	exon	HDGFL2	0.00198512	0.0678468	-0.0658617	-5.09498	HDGF like 2 [Source:HGNC Symbol;Acc:HGNC:14680]	4M vs. 6M
2	47925303	47925354	52	CHH	ENSECAG00000028717	intron		0.00799216	0.0874386	-0.0794465	-3.45161		4M vs. 6M
10	79938946	79939120	175	CG	ENSECAG00000028752	promoter	-	0.356258	0.761689	-0.405432	-1.09628	trace amine-associated receptor 8-like [Source:NCBI gene;Acc:100073120]	4M vs. 6M
1	5661084	5661222	139	CG	ENSECAG00000029047	exon	FOXI2	0.0768975	0.256389	-0.179492	-1.73733	forkhead box I2 [Source:HGNC Symbol;Acc:HGNC:32448]	4M vs. 6M
1	5661084	5661222	139	CG	ENSECAG00000029047	intron	FOXI2	0.0768975	0.256389	-0.179492	-1.73733	forkhead box I2 [Source:HGNC Symbol;Acc:HGNC:32448]	4M vs. 6M
PJAA01000872.1	94619	94767	149	CG	ENSECAG00000029242	exon		0.203111	0.445904	-0.242794	-1.13447		4M vs. 6M
13	29024724	29024793	70	CG	ENSECAG00000029549	exon	ITPRIPL2	0.358994	0.562319	-0.203325	-0.64743	ITPRIP like 2 [Source:HGNC Symbol;Acc:HGNC:27257]	4M vs. 6M
X	33848372	33848485	114	CHH	ENSECAG00000029784	promoter		0.009688	0.0993236	-0.0896356	-3.35787		4M vs. 6M
PJAA01000853.1	3677	3767	91	CG	ENSECAG00000029964	promoter	-	0.149839	0.266777	-0.116938	-0.83222	28S ribosomal RNA [Source:NCBI gene;Acc:111771933]	4M vs. 6M
4	84579240	84579342	103	CG	ENSECAG00000030048	promoter		0.312457	0.621303	-0.308847	-0.991641		4M vs. 6M
8	26687259	26687348	90	CHH	ENSECAG00000030285	promoter		0.000856387	0.0529847	-0.0521283	-5.95117		4M vs. 6M
22	19698336	19698649	314	CG	ENSECAG00000030728	exon	-	0.147203	0.370106	-0.222903	-1.33014	GDNF family receptor alpha 4 [Source:NCBI gene;Acc:100066406]	4M vs. 6M
22	19698336	19698649	314	CG	ENSECAG00000030728	intron	-	0.147203	0.370106	-0.222903	-1.33014	GDNF family receptor alpha 4 [Source:NCBI gene;Acc:100066406]	4M vs. 6M
9	82557310	82557547	238	CHH	ENSECAG00000030951	intron	-	0.00133282	0.0646698	-0.063337	-5.60054	protein tyrosine phosphatase 4A3 [Source:NCBI gene;Acc:100058296]	4M vs. 6M
9	82557310	82557547	238	CHH	ENSECAG00000030951	promoter	-	0.00133282	0.0646698	-0.063337	-5.60054	protein tyrosine phosphatase 4A3 [Source:NCBI gene;Acc:100058296]	4M vs. 6M
X	34933297	34933481	185	CG	ENSECAG00000031529	exon	NYX	0.347475	0.805435	-0.45796	-1.21286	nyctalopin [Source:HGNC Symbol;Acc:HGNC:8082]	4M vs. 6M
X	560876	561007	132	CG	ENSECAG00000031565	intron		0.544379	0.866846	-0.322467	-0.671163		4M vs. 6M
29	8827379	8827507	129	CHH	ENSECAG00000031631	intron		0.00406424	0.0972275	-0.0931632	-4.58031		4M vs. 6M
11	23632914	23632982	69	CG	ENSECAG00000031942	exon	ARHGAP23	0.403913	0.587462	-0.183549	-0.540451	Rho GTPase activating protein 23 [Source:HGNC Symbol;Acc:HGNC:29293]	4M vs. 6M
11	23632914	23632982	69	CG	ENSECAG00000031942	intron	ARHGAP23	0.403913	0.587462	-0.183549	-0.540451	Rho GTPase activating protein 23 [Source:HGNC Symbol;Acc:HGNC:29293]	4M vs. 6M
24	41698377	41698589	213	CG	ENSECAG00000031995	exon	BCL11B	0.315397	0.726434	-0.411036	-1.20366	BAF chromatin remodeling complex subunit BCL11B [Source:HGNC Symbol;Acc:HGNC:13222]	4M vs. 6M
11	38515310	38515402	93	CG	ENSECAG00000032129	intron		0.428068	0.74765	-0.319582	-0.804524		4M vs. 6M
7	3668266	3668566	301	CG	ENSECAG00000032438	exon	PTPRS	0.557067	0.785818	-0.228752	-0.496346	protein tyrosine phosphatase receptor type S [Source:HGNC Symbol;Acc:HGNC:9681]	4M vs. 6M
7	3668266	3668566	301	CG	ENSECAG00000032438	intron	PTPRS	0.557067	0.785818	-0.228752	-0.496346	protein tyrosine phosphatase receptor type S [Source:HGNC Symbol;Acc:HGNC:9681]	4M vs. 6M
7	94994786	94994873	88	CG	ENSECAG00000032509	exon		0.434846	0.661462	-0.226617	-0.605155		4M vs. 6M
7	94994786	94994873	88	CG	ENSECAG00000032509	intron		0.434846	0.661462	-0.226617	-0.605155		4M vs. 6M
1	12844504	12844583	80	CG	ENSECAG00000032636	promoter		0.315589	0.63669	-0.321101	-1.01254		4M vs. 6M
26	39229105	39229192	88	CG	ENSECAG00000032819	intron	UBASH3A	0.403235	0.899134	-0.495899	-1.15692	ubiquitin associated and SH3 domain containing A [Source:HGNC Symbol;Acc:HGNC:12462]	4M vs. 6M
X	560876	561007	132	CG	ENSECAG00000032912	intron	ASMTL	0.544379	0.866846	-0.322467	-0.671163	acetylserotonin O-methyltransferase like [Source:HGNC Symbol;Acc:HGNC:751]	4M vs. 6M
PJAA01002401.1	18367	18544	178	CG	ENSECAG00000033097	exon		0.661807	0.809377	-0.14757	-0.290402		4M vs. 6M
26	36016037	36016131	95	CG	ENSECAG00000033129	exon		0.184126	0.667362	-0.483236	-1.85778		4M vs. 6M
11	20919499	20919639	141	CG	ENSECAG00000033155	exon	C17orf113	0.0686712	0.287893	-0.219222	-2.06776	chromosome 17 open reading frame 113 [Source:HGNC Symbol;Acc:HGNC:53437]	4M vs. 6M
10	9607092	9607147	56	CG	ENSECAG00000033332	exon	SPRED3	0.0769265	0.330568	-0.253642	-2.1034	sprouty related EVH1 domain containing 3 [Source:HGNC Symbol;Acc:HGNC:31041]	4M vs. 6M
5	3596207	3596282	76	CG	ENSECAG00000034015	exon		0.386828	0.60831	-0.221482	-0.653116		4M vs. 6M
1	28970990	28971098	109	CG	ENSECAG00000035245	exon		0.184184	0.431578	-0.247394	-1.22848		4M vs. 6M
PJAA01000932.1	4714	4900	187	CG	ENSECAG00000035312	intron		0.612828	0.806809	-0.193982	-0.396747		4M vs. 6M
2	115787775	115787908	134	CG	ENSECAG00000035360	promoter		0.0799743	0.270872	-0.190898	-1.76		4M vs. 6M
3	101819284	101819446	163	CG	ENSECAG00000035543	exon	SOD3	0.282833	0.634901	-0.352068	-1.16658	superoxide dismutase 3 [Source:HGNC Symbol;Acc:HGNC:11181]	4M vs. 6M
3	101819284	101819446	163	CG	ENSECAG00000035543	intron	SOD3	0.282833	0.634901	-0.352068	-1.16658	superoxide dismutase 3 [Source:HGNC Symbol;Acc:HGNC:11181]	4M vs. 6M
12	20941390	20941489	100	CG	ENSECAG00000035604	intron	-	0.34956	0.859423	-0.509863	-1.29783	solute carrier family 43 member 3-like [Source:NCBI gene;Acc:111767483]	4M vs. 6M
18	11404926	11404994	69	CG	ENSECAG00000036051	intron	CFAP221	0.294113	0.760856	-0.466743	-1.37125	cilia and flagella associated protein 221 [Source:HGNC Symbol;Acc:HGNC:33720]	4M vs. 6M
20	11686365	11686499	135	CG	ENSECAG00000036109	intron		0.144023	0.717756	-0.573732	-2.31719		4M vs. 6M
1	94868791	94868930	140	CG	ENSECAG00000037148	exon		0.160827	0.527909	-0.367083	-1.71478		4M vs. 6M
26	40047794	40047926	133	CG	ENSECAG00000037555	promoter		0.241563	0.551616	-0.310053	-1.19126		4M vs. 6M
4	106219716	106219800	85	CG	ENSECAG00000037926	intron		0.0840649	0.337016	-0.252951	-2.00324		4M vs. 6M
18	4214821	4214937	117	CG	ENSECAG00000038138	intron		0.0632502	0.253531	-0.190281	-2.00302		4M vs. 6M
8	14727280	14727366	87	CG	ENSECAG00000038749	promoter		0.166886	0.68322	-0.516333	-2.03348		4M vs. 6M
6	70399693	70399766	74	CHH	ENSECAG00000039058	intron	KRT6C	0.00178503	0.127891	-0.126106	-6.16282	keratin, type II cuticular Hb5 [Source:NCBI gene;Acc:100062985]	4M vs. 6M
12	20941390	20941489	100	CG	ENSECAG00000039338	intron	-	0.34956	0.859423	-0.509863	-1.29783	proteoglycan 3-like [Source:NCBI gene;Acc:106781460]	4M vs. 6M
7	5319565	5319639	75	CHH	ENSECAG00000039852	exon	-	0.0055854	0.069834	-0.0642486	-3.6442	Rho/Rac guanine nucleotide exchange factor 18 [Source:NCBI gene;Acc:100066300]	4M vs. 6M
7	5319565	5319639	75	CHH	ENSECAG00000039852	intron	-	0.0055854	0.069834	-0.0642486	-3.6442	Rho/Rac guanine nucleotide exchange factor 18 [Source:NCBI gene;Acc:100066300]	4M vs. 6M
7	670783	670842	60	CG	ENSECAG00000039910	promoter	FAM174C	0.36943	0.626595	-0.257165	-0.762234	family with sequence similarity 174 member C [Source:HGNC Symbol;Acc:HGNC:26073]	4M vs. 6M
4	84579240	84579342	103	CG	ENSECAG00000040495	exon		0.312457	0.621303	-0.308847	-0.991641		4M vs. 6M
17	6857559	6857717	159	CHH	ENSECAG00000040542	exon		0.00881213	0.0849726	-0.0761604	-3.26943		4M vs. 6M
17	6857559	6857717	159	CHH	ENSECAG00000040542	intron		0.00881213	0.0849726	-0.0761604	-3.26943		4M vs. 6M
17	6857559	6857717	159	CHH	ENSECAG00000040542	promoter		0.00881213	0.0849726	-0.0761604	-3.26943		4M vs. 6M
16	39962594	39962649	56	CG	ENSECAG00000040881	intron		0.406143	0.780149	-0.374007	-0.941763		4M vs. 6M
7	2047692	2047760	69	CG	ENSECAG00000040891	intron	-	0.141365	0.407132	-0.265766	-1.52607	zinc finger protein 77 [Source:NCBI gene;Acc:100629730]	4M vs. 6M
1	159230952	159231071	120	CG	ENSECAG00000041032	exon		0.246898	0.469344	-0.222446	-0.926731		4M vs. 6M
1	159230952	159231071	120	CG	ENSECAG00000041032	promoter		0.246898	0.469344	-0.222446	-0.926731		4M vs. 6M
1	159230952	159231071	120	CG	ENSECAG00000041032	TSS		0.246898	0.469344	-0.222446	-0.926731		4M vs. 6M
30	1132382	1132478	97	CHH	ENSECAG00000041206	intron		0.00450415	0.0824234	-0.0779192	-4.19373		4M vs. 6M
23	15816111	15816288	178	CHH	ENSECAG00000041280	exon		0.00286893	0.0947123	-0.0918433	-5.04497		4M vs. 6M
23	15816111	15816288	178	CHH	ENSECAG00000041280	promoter		0.00286893	0.0947123	-0.0918433	-5.04497		4M vs. 6M
23	15816111	15816288	178	CHH	ENSECAG00000041280	TSS		0.00286893	0.0947123	-0.0918433	-5.04497		4M vs. 6M
1	94868791	94868930	140	CG	ENSECAG00000041500	intron		0.160827	0.527909	-0.367083	-1.71478		4M vs. 6M
22	6184120	6184211	92	CG	ENSECAG00000041618	exon		0.100573	0.25574	-0.155167	-1.34643		4M vs. 6M
9	78048926	78049047	122	CHH	ENSECAG00000041963	intron		0.00104806	0.114989	-0.113941	-6.77762		4M vs. 6M
5	32582085	32582228	144	CG	ENSECAG00000042266	exon		0.163947	0.391494	-0.227546	-1.25576		4M vs. 6M
30	7668493	7668654	162	CG	ENSECAG00000043434	exon		0.133225	0.567554	-0.434328	-2.09089		4M vs. 6M
30	7668493	7668654	162	CG	ENSECAG00000043434	intron		0.133225	0.567554	-0.434328	-2.09089		4M vs. 6M
PJAA01000616.1	1452	1599	148	CG	ENSECAG00000043454	promoter		0.476803	0.695986	-0.219183	-0.545664		4M vs. 6M
5	32597609	32597791	183	CG	ENSECAG00000043765	exon		0.0568561	0.31178	-0.254923	-2.45514		4M vs. 6M
PJAA01000596.1	9587	9704	118	CG	PJAA01000596.1:9421:10788	CGI		0.251844	0.597883	-0.346039	-1.24733		4M vs. 6M
PJAA01000604.1	9518	9622	105	CG	PJAA01000604.1:9353:10249	CGI		0.289	0.468337	-0.179337	-0.696476		4M vs. 6M
PJAA01000616.1	1452	1599	148	CG	PJAA01000616.1:1267:2139	CGI		0.476803	0.695986	-0.219183	-0.545664		4M vs. 6M
PJAA01000853.1	3677	3767	91	CG	PJAA01000853.1:150:12098	CGI		0.149839	0.266777	-0.116938	-0.83222		4M vs. 6M
X	1081870	1082023	154	CHH	ENSECAG00000000026	intron	XG	0.0843569	0.00438386	0.0799731	4.26623	Xg glycoprotein [Source:VGNC Symbol;Acc:VGNC:25066]	4M vs. 10M
X	1092690	1092758	69	CHH	ENSECAG00000000026	intron	XG	0.0771709	0.00514523	0.0720257	3.90675	Xg glycoprotein [Source:VGNC Symbol;Acc:VGNC:25066]	4M vs. 10M
17	28041953	28042097	145	CHH	ENSECAG00000000237	intron	DGKH	0.069075	0.000819091	0.0682559	6.398	diacylglycerol kinase eta [Source:VGNC Symbol;Acc:VGNC:17151]	4M vs. 10M
21	4576134	4576184	51	CG	ENSECAG00000000250	intron	CILP2	0.704127	0.483214	0.220913	0.543174	cartilage intermediate layer protein 2 [Source:HGNC Symbol;Acc:HGNC:24213]	4M vs. 10M
24	47448750	47448837	88	CHH	ENSECAG00000000548	exon		0.0501022	0.00684754	0.0432547	2.87122		4M vs. 10M
X	125516196	125516261	66	CHH	ENSECAG00000000796	intron	CETN2	0.0617578	0.00638866	0.0553691	3.27304	centrin 2 [Source:VGNC Symbol;Acc:VGNC:16447]	4M vs. 10M
3	8340653	8340775	123	CG	ENSECAG00000000953	promoter	MMP2	0.63823	0.172454	0.465776	1.88786	matrix metallopeptidase 2 [Source:VGNC Symbol;Acc:VGNC:20229]	4M vs. 10M
2	73230037	73230147	111	CG	ENSECAG00000000973	intron	FSTL5	0.857357	0.61683	0.240527	0.475023	follistatin like 5 [Source:VGNC Symbol;Acc:VGNC:58629]	4M vs. 10M
31	16114578	16114694	117	CHH	ENSECAG00000001166	intron	MTHFD1L	0.0968176	0.00388929	0.0929283	4.63769	methylenetetrahydrofolate dehydrogenase (NADP+ dependent) 1 like [Source:VGNC Symbol;Acc:VGNC:55402]	4M vs. 10M
19	36150840	36150988	149	CG	ENSECAG00000001441	utr5	TNK2	0.632194	0.285017	0.347177	1.14932	tyrosine kinase non receptor 2 [Source:VGNC Symbol;Acc:VGNC:57101]	4M vs. 10M
19	36150840	36150988	149	CG	ENSECAG00000001441	exon	TNK2	0.632194	0.285017	0.347177	1.14932	tyrosine kinase non receptor 2 [Source:VGNC Symbol;Acc:VGNC:57101]	4M vs. 10M
1	107457324	107457468	145	CHH	ENSECAG00000001688	intron	PCSK6	0.0738783	0.00259528	0.071283	4.83119	proprotein convertase subtilisin/kexin type 6 [Source:VGNC Symbol;Acc:VGNC:51631]	4M vs. 10M
X	15126300	15126392	93	CG	ENSECAG00000001964	promoter	PDHA1	0.318696	0.128087	0.190609	1.31505	pyruvate dehydrogenase E1 alpha 1 subunit [Source:VGNC Symbol;Acc:VGNC:55508]	4M vs. 10M
X	15126300	15126392	93	CG	ENSECAG00000001964	exon	PDHA1	0.318696	0.128087	0.190609	1.31505	pyruvate dehydrogenase E1 alpha 1 subunit [Source:VGNC Symbol;Acc:VGNC:55508]	4M vs. 10M
X	15126300	15126392	93	CG	ENSECAG00000001964	intron	PDHA1	0.318696	0.128087	0.190609	1.31505	pyruvate dehydrogenase E1 alpha 1 subunit [Source:VGNC Symbol;Acc:VGNC:55508]	4M vs. 10M
X	66510459	66510557	99	CG	ENSECAG00000002519	exon	POU3F4	0.342036	0.126971	0.215064	1.42964	POU class 3 homeobox 4 [Source:VGNC Symbol;Acc:VGNC:21710]	4M vs. 10M
X	57619872	57620052	181	CG	ENSECAG00000002620	promoter	-	0.32486	0.170827	0.154033	0.927284	poly(A) binding protein cytoplasmic 1 like 2A [Source:NCBI gene;Acc:100146775]	4M vs. 10M
20	17500277	17500363	87	CG	ENSECAG00000002623	intron	NHLRC1	0.764032	0.270626	0.493406	1.49733	NHL repeat containing E3 ubiquitin protein ligase 1 [Source:VGNC Symbol;Acc:VGNC:20731]	4M vs. 10M
11	24674581	24674659	79	CG	ENSECAG00000002707	exon	HOXB3	0.564254	0.316583	0.247672	0.833763	homeobox B3 [Source:VGNC Symbol;Acc:VGNC:18844]	4M vs. 10M
13	31467907	31468030	124	CG	ENSECAG00000002715	promoter	NTAN1	0.533622	0.142161	0.391462	1.9083	N-terminal asparagine amidase [Source:VGNC Symbol;Acc:VGNC:20918]	4M vs. 10M
23	1026266	1026372	107	CG	ENSECAG00000002868	intron	HSD17B3	0.854733	0.664551	0.190182	0.363094	hydroxysteroid 17-beta dehydrogenase 3 [Source:VGNC Symbol;Acc:VGNC:57185]	4M vs. 10M
20	24715387	24715516	130	CG	ENSECAG00000002887	exon	HIST1H1A	0.330902	0.0490236	0.281879	2.75486	histone cluster 1 H1 family member a [Source:HGNC Symbol;Acc:HGNC:4715]	4M vs. 10M
30	11448341	11448461	121	CHH	ENSECAG00000003025	promoter	HLX	0.069194	0.000888542	0.0683054	6.28306	H2.0 like homeobox [Source:VGNC Symbol;Acc:VGNC:58173]	4M vs. 10M
30	4297943	4297999	57	CG	ENSECAG00000003167	exon	GREM2	0.841855	0.3829	0.458956	1.13661	gremlin 2, DAN family BMP antagonist [Source:VGNC Symbol;Acc:VGNC:18573]	4M vs. 10M
30	4297943	4297999	57	CG	ENSECAG00000003167	TES	GREM2	0.841855	0.3829	0.458956	1.13661	gremlin 2, DAN family BMP antagonist [Source:VGNC Symbol;Acc:VGNC:18573]	4M vs. 10M
28	35950104	35950257	154	CG	ENSECAG00000003182	exon	PDXP	0.738728	0.298527	0.440201	1.30718	pyridoxal phosphatase [Source:VGNC Symbol;Acc:VGNC:56380]	4M vs. 10M
28	35950104	35950257	154	CG	ENSECAG00000003182	intron	PDXP	0.738728	0.298527	0.440201	1.30718	pyridoxal phosphatase [Source:VGNC Symbol;Acc:VGNC:56380]	4M vs. 10M
2	42366220	42366324	105	CG	ENSECAG00000003345	intron	ENO1	0.818295	0.507138	0.311157	0.690242	enolase 1 [Source:NCBI gene;Acc:100051879]	4M vs. 10M
13	23758725	23758783	59	CG	ENSECAG00000003546	intron		0.754058	0.50957	0.244488	0.565395		4M vs. 10M
3	52113943	52114121	179	CHH	ENSECAG00000003619	intron	AFF1	0.080461	0.00244972	0.0780113	5.0376	AF4/FMR2 family member 1 [Source:VGNC Symbol;Acc:VGNC:15144]	4M vs. 10M
3	52093419	52093572	154	CG	ENSECAG00000003619	intron	AFF1	0.773437	0.174475	0.598962	2.14826	AF4/FMR2 family member 1 [Source:VGNC Symbol;Acc:VGNC:15144]	4M vs. 10M
8	94096991	94097116	126	CG	ENSECAG00000003761	intron	ZNF516	0.582783	0.177254	0.40553	1.71714	zinc finger protein 516 [Source:VGNC Symbol;Acc:VGNC:59310]	4M vs. 10M
X	110133368	110133696	329	CG	ENSECAG00000003966	exon	GPC4	0.382617	0.154972	0.227645	1.30389	glypican 4 [Source:VGNC Symbol;Acc:VGNC:55476]	4M vs. 10M
X	110133368	110133696	329	CG	ENSECAG00000003966	TSS	GPC4	0.382617	0.154972	0.227645	1.30389	glypican 4 [Source:VGNC Symbol;Acc:VGNC:55476]	4M vs. 10M
X	110133368	110133696	329	CG	ENSECAG00000003966	promoter	GPC4	0.382617	0.154972	0.227645	1.30389	glypican 4 [Source:VGNC Symbol;Acc:VGNC:55476]	4M vs. 10M
6	71801973	71802066	94	CG	ENSECAG00000004151	exon	HOXC5	0.559149	0.26544	0.293709	1.07485	homeobox C5 [Source:VGNC Symbol;Acc:VGNC:56576]	4M vs. 10M
6	71801973	71802066	94	CG	ENSECAG00000004151	utr3	HOXC5	0.559149	0.26544	0.293709	1.07485	homeobox C5 [Source:VGNC Symbol;Acc:VGNC:56576]	4M vs. 10M
15	11021782	11021889	108	CG	ENSECAG00000004289	intron	INPP4A	0.353041	0.0602338	0.292808	2.55119	inositol polyphosphate-4-phosphatase type I A [Source:VGNC Symbol;Acc:VGNC:19070]	4M vs. 10M
3	32250897	32250987	91	CG	ENSECAG00000004502	intron	WFDC1	0.548656	0.117549	0.431107	2.22264	WAP four-disulfide core domain 1 [Source:VGNC Symbol;Acc:VGNC:51346]	4M vs. 10M
14	27003174	27003337	164	CG	ENSECAG00000004586	intron	ARSI	0.749548	0.185853	0.563695	2.01186	arylsulfatase family member I [Source:HGNC Symbol;Acc:HGNC:32521]	4M vs. 10M
28	46898132	46898261	130	CG	ENSECAG00000004780	exon	MAPK11	0.363997	0.0771309	0.286866	2.23854	mitogen-activated protein kinase 11 [Source:VGNC Symbol;Acc:VGNC:19956]	4M vs. 10M
28	46898132	46898261	130	CG	ENSECAG00000004780	intron	MAPK11	0.363997	0.0771309	0.286866	2.23854	mitogen-activated protein kinase 11 [Source:VGNC Symbol;Acc:VGNC:19956]	4M vs. 10M
28	43674418	43674516	99	CG	ENSECAG00000004944	intron	CERK	0.783255	0.36226	0.420994	1.11245	ceramide kinase [Source:VGNC Symbol;Acc:VGNC:16437]	4M vs. 10M
28	43677358	43677458	101	CG	ENSECAG00000004944	intron	CERK	0.7436	0.402654	0.340946	0.884987	ceramide kinase [Source:VGNC Symbol;Acc:VGNC:16437]	4M vs. 10M
22	39538732	39538874	143	CG	ENSECAG00000004962	intron	RIPOR3	0.74971	0.513364	0.236346	0.54635	RIPOR family member 3 [Source:VGNC Symbol;Acc:VGNC:22402]	4M vs. 10M
14	36519629	36519738	110	CG	ENSECAG00000005172	promoter	SMIM33	0.326489	0.0846546	0.241835	1.94737	small integral membrane protein 33 [Source:VGNC Symbol;Acc:VGNC:55511]	4M vs. 10M
22	19199766	19199885	120	CG	ENSECAG00000005173	exon	ADRA1D	0.835947	0.653018	0.182929	0.356289	adrenoceptor alpha 1D [Source:VGNC Symbol;Acc:VGNC:58943]	4M vs. 10M
6	31893976	31894062	87	CG	ENSECAG00000005303	intron	TULP3	0.855692	0.623493	0.232199	0.456718	tubby like protein 3 [Source:VGNC Symbol;Acc:VGNC:24668]	4M vs. 10M
12	26493777	26493851	75	CG	ENSECAG00000005381	exon	LRRN4CL	0.746763	0.527796	0.218967	0.50067	LRRN4 C-terminal like [Source:VGNC Symbol;Acc:VGNC:19806]	4M vs. 10M
13	39534031	39534120	90	CG	ENSECAG00000005394	intron	ANKS3	0.69108	0.343572	0.347508	1.00824	ankyrin repeat and sterile alpha motif domain containing 3 [Source:VGNC Symbol;Acc:VGNC:15345]	4M vs. 10M
X	104253290	104253400	111	CG	ENSECAG00000005432	promoter		0.557522	0.253574	0.303948	1.13662		4M vs. 10M
1	115198637	115198688	52	CG	ENSECAG00000005538	promoter	TUBGCP5	0.729249	0.315247	0.414003	1.20993	tubulin gamma complex associated protein 5 [Source:VGNC Symbol;Acc:VGNC:24664]	4M vs. 10M
7	50697112	50697222	111	CG	ENSECAG00000005844	intron	RGL3	0.826751	0.42896	0.397792	0.946612	ral guanine nucleotide dissociation stimulator like 3 [Source:VGNC Symbol;Acc:VGNC:58233]	4M vs. 10M
7	50697112	50697222	111	CG	ENSECAG00000005844	exon	RGL3	0.826751	0.42896	0.397792	0.946612	ral guanine nucleotide dissociation stimulator like 3 [Source:VGNC Symbol;Acc:VGNC:58233]	4M vs. 10M
24	47448750	47448837	88	CHH	ENSECAG00000006095	intron		0.0501022	0.00684754	0.0432547	2.87122		4M vs. 10M
13	29966104	29966202	99	CG	ENSECAG00000006315	intron	XYLT1	0.64123	0.205697	0.435533	1.64032	xylosyltransferase 1 [Source:VGNC Symbol;Acc:VGNC:58277]	4M vs. 10M
1	129195457	129195560	104	CG	ENSECAG00000006597	intron	CSNK1G1	0.436841	0.134783	0.302058	1.69647	casein kinase 1 gamma 1 [Source:VGNC Symbol;Acc:VGNC:49387]	4M vs. 10M
28	5574956	5575028	73	CG	ENSECAG00000006626	intron	ZDHHC17	0.700286	0.294625	0.405661	1.24907	zinc finger DHHC-type containing 17 [Source:VGNC Symbol;Acc:VGNC:25192]	4M vs. 10M
6	7658811	7658925	115	CG	ENSECAG00000006711	promoter	-	0.610834	0.331158	0.279676	0.883261	C-X-C chemokine receptor type 2 [Source:NCBI gene;Acc:100058291]	4M vs. 10M
10	20129005	20129141	137	CG	ENSECAG00000006756	exon	MYH14	0.76407	0.468401	0.295669	0.70596	myosin heavy chain 14 [Source:VGNC Symbol;Acc:VGNC:55230]	4M vs. 10M
2	37966578	37966758	181	CG	ENSECAG00000006829	intron	KAZN	0.82708	0.44754	0.379541	0.886012	kazrin, periplakin interacting protein [Source:VGNC Symbol;Acc:VGNC:19253]	4M vs. 10M
8	17810852	17810920	69	CG	ENSECAG00000006859	exon	TAOK3	0.470926	0.103856	0.36707	2.18092	TAO kinase 3 [Source:VGNC Symbol;Acc:VGNC:23870]	4M vs. 10M
13	9108077	9108224	148	CHH	ENSECAG00000006898	intron	ACHE	0.0885508	0.00322426	0.0853265	4.77946	acetylcholinesterase (Cartwright blood group) [Source:HGNC Symbol;Acc:HGNC:108]	4M vs. 10M
24	11649223	11649317	95	CG	ENSECAG00000006923	intron	MAX	0.895311	0.48077	0.414541	0.897043	MYC associated factor X [Source:VGNC Symbol;Acc:VGNC:20002]	4M vs. 10M
1	94175761	94175895	135	CG	ENSECAG00000007105	intron	IDH2	0.747233	0.477861	0.269371	0.644965	isocitrate dehydrogenase (NADP(+)) 2, mitochondrial [Source:HGNC Symbol;Acc:HGNC:5383]	4M vs. 10M
1	94175761	94175895	135	CG	ENSECAG00000007105	exon	IDH2	0.747233	0.477861	0.269371	0.644965	isocitrate dehydrogenase (NADP(+)) 2, mitochondrial [Source:HGNC Symbol;Acc:HGNC:5383]	4M vs. 10M
1	94175761	94175895	135	CG	ENSECAG00000007105	utr3	IDH2	0.747233	0.477861	0.269371	0.644965	isocitrate dehydrogenase (NADP(+)) 2, mitochondrial [Source:HGNC Symbol;Acc:HGNC:5383]	4M vs. 10M
2	4847668	4847831	164	CG	ENSECAG00000007169	exon	TTC22	0.702743	0.515649	0.187094	0.446608	tetratricopeptide repeat domain 22 [Source:HGNC Symbol;Acc:HGNC:26067]	4M vs. 10M
8	26532796	26532900	105	CG	ENSECAG00000007272	intron	NCOR2	0.57959	0.0851627	0.494428	2.76674	nuclear receptor corepressor 2 [Source:VGNC Symbol;Acc:VGNC:49497]	4M vs. 10M
8	26510093	26510193	101	CG	ENSECAG00000007272	intron	NCOR2	0.908598	0.708715	0.199883	0.358436	nuclear receptor corepressor 2 [Source:VGNC Symbol;Acc:VGNC:49497]	4M vs. 10M
6	15002976	15003188	213	CG	ENSECAG00000007393	exon	IRS1	0.451782	0.128381	0.323401	1.81519	insulin receptor substrate 1 [Source:VGNC Symbol;Acc:VGNC:19141]	4M vs. 10M
11	1915732	1915835	104	CG	ENSECAG00000007579	exon	CEP131	0.776109	0.434658	0.341451	0.83638	centrosomal protein 131 [Source:VGNC Symbol;Acc:VGNC:16407]	4M vs. 10M
11	1915732	1915835	104	CG	ENSECAG00000007579	intron	CEP131	0.776109	0.434658	0.341451	0.83638	centrosomal protein 131 [Source:VGNC Symbol;Acc:VGNC:16407]	4M vs. 10M
16	28498849	28498933	85	CHH	ENSECAG00000007607	intron	PTPRG	0.095962	0.00461424	0.0913477	4.3783	protein tyrosine phosphatase receptor type G [Source:VGNC Symbol;Acc:VGNC:22031]	4M vs. 10M
18	10093172	10093340	169	CG	ENSECAG00000008016	intron	GLI2	0.744993	0.284746	0.460247	1.38755	GLI family zinc finger 2 [Source:VGNC Symbol;Acc:VGNC:58935]	4M vs. 10M
10	10319204	10319342	139	CHH	ENSECAG00000008138	exon	LRFN1	0.0651891	0.004433	0.0607561	3.87828	leucine rich repeat and fibronectin type III domain containing 1 [Source:VGNC Symbol;Acc:VGNC:19748]	4M vs. 10M
10	10319204	10319342	139	CHH	ENSECAG00000008138	TSS	LRFN1	0.0651891	0.004433	0.0607561	3.87828	leucine rich repeat and fibronectin type III domain containing 1 [Source:VGNC Symbol;Acc:VGNC:19748]	4M vs. 10M
10	10319204	10319342	139	CHH	ENSECAG00000008138	promoter	LRFN1	0.0651891	0.004433	0.0607561	3.87828	leucine rich repeat and fibronectin type III domain containing 1 [Source:VGNC Symbol;Acc:VGNC:19748]	4M vs. 10M
1	9329758	9329850	93	CG	ENSECAG00000008245	exon	GPR26	0.686476	0.403539	0.282937	0.766502	G protein-coupled receptor 26 [Source:VGNC Symbol;Acc:VGNC:18537]	4M vs. 10M
1	9329758	9329850	93	CG	ENSECAG00000008245	intron	GPR26	0.686476	0.403539	0.282937	0.766502	G protein-coupled receptor 26 [Source:VGNC Symbol;Acc:VGNC:18537]	4M vs. 10M
24	46562513	46562627	115	CG	ENSECAG00000008264	intron	AKT1	0.773567	0.419716	0.353851	0.882113	AKT serine/threonine kinase 1 [Source:VGNC Symbol;Acc:VGNC:15217]	4M vs. 10M
1	132663219	132663326	108	CG	ENSECAG00000008412	intron	ICE2	0.845679	0.390406	0.455272	1.11513	interactor of little elongation complex ELL subunit 2 [Source:VGNC Symbol;Acc:VGNC:18930]	4M vs. 10M
16	32659571	32659700	130	CHH	ENSECAG00000008438	intron	IL17RD	0.0750796	0.00683902	0.0682406	3.45656	interleukin 17 receptor D [Source:VGNC Symbol;Acc:VGNC:19005]	4M vs. 10M
7	72627224	72627348	125	CG	ENSECAG00000008571	intron	ARHGEF17	0.740106	0.332375	0.407731	1.15492	Rho guanine nucleotide exchange factor 17 [Source:VGNC Symbol;Acc:VGNC:59145]	4M vs. 10M
18	55906719	55906797	79	CG	ENSECAG00000008695	intron	AGPS	0.667769	0.320385	0.347385	1.05954	alkylglycerone phosphate synthase [Source:VGNC Symbol;Acc:VGNC:15168]	4M vs. 10M
13	27583368	27583465	98	CG	ENSECAG00000008735	promoter	SDR42E2	0.325483	0.0962499	0.229233	1.75773	short chain dehydrogenase/reductase family 42E, member 2 [Source:VGNC Symbol;Acc:VGNC:51232]	4M vs. 10M
8	60851901	60852029	129	CHH	ENSECAG00000008810	intron	CELF4	0.0702205	0.0066847	0.0635358	3.39296	CUGBP Elav-like family member 4 [Source:VGNC Symbol;Acc:VGNC:58684]	4M vs. 10M
8	60893074	60893158	85	CHH	ENSECAG00000008810	intron	CELF4	0.0993633	0.0157787	0.0835845	2.65473	CUGBP Elav-like family member 4 [Source:VGNC Symbol;Acc:VGNC:58684]	4M vs. 10M
31	2352280	2352373	94	CG	ENSECAG00000008965	exon	KIF25	0.447554	0.109773	0.33778	2.02753	kinesin family member 25 [Source:VGNC Symbol;Acc:VGNC:19411]	4M vs. 10M
31	2352280	2352373	94	CG	ENSECAG00000008965	intron	KIF25	0.447554	0.109773	0.33778	2.02753	kinesin family member 25 [Source:VGNC Symbol;Acc:VGNC:19411]	4M vs. 10M
13	42436387	42436488	102	CG	ENSECAG00000009031	intron	IFT140	0.727372	0.459477	0.267895	0.662701	intraflagellar transport 140 [Source:VGNC Symbol;Acc:VGNC:18959]	4M vs. 10M
16	5765112	5765273	162	CG	ENSECAG00000009159	exon	PLXND1	0.167184	0.0558702	0.111314	1.58129	plexin D1 [Source:VGNC Symbol;Acc:VGNC:21607]	4M vs. 10M
6	23876821	23876907	87	CG	ENSECAG00000009250	intron	RAMP1	0.478003	0.219264	0.258739	1.12435	receptor activity modifying protein 1 [Source:VGNC Symbol;Acc:VGNC:22168]	4M vs. 10M
30	3594312	3594428	117	CHH	ENSECAG00000009422	promoter	RGS7	0.0940692	0.0142899	0.0797793	2.71873	regulator of G protein signaling 7 [Source:VGNC Symbol;Acc:VGNC:22355]	4M vs. 10M
X	13048226	13048342	117	CG	ENSECAG00000009429	utr5	REPS2	0.31792	0.0819219	0.235998	1.95634	RALBP1 associated Eps domain containing 2 [Source:VGNC Symbol;Acc:VGNC:22303]	4M vs. 10M
X	13048226	13048342	117	CG	ENSECAG00000009429	exon	REPS2	0.31792	0.0819219	0.235998	1.95634	RALBP1 associated Eps domain containing 2 [Source:VGNC Symbol;Acc:VGNC:22303]	4M vs. 10M
X	13048226	13048342	117	CG	ENSECAG00000009429	intron	REPS2	0.31792	0.0819219	0.235998	1.95634	RALBP1 associated Eps domain containing 2 [Source:VGNC Symbol;Acc:VGNC:22303]	4M vs. 10M
1	26863489	26863627	139	CG	ENSECAG00000009545	intron	SH3PXD2A	0.715372	0.434262	0.281111	0.72013	SH3 and PX domains 2A [Source:VGNC Symbol;Acc:VGNC:22945]	4M vs. 10M
1	26863489	26863627	139	CG	ENSECAG00000009545	exon	SH3PXD2A	0.715372	0.434262	0.281111	0.72013	SH3 and PX domains 2A [Source:VGNC Symbol;Acc:VGNC:22945]	4M vs. 10M
17	48648937	48649021	85	CG	ENSECAG00000009616	intron	LMO7	0.458856	0.208061	0.250795	1.14103	LIM domain 7 [Source:VGNC Symbol;Acc:VGNC:19712]	4M vs. 10M
5	887374	887474	101	CG	ENSECAG00000009660	intron	PLEKHA6	0.676993	0.399215	0.277778	0.761975	pleckstrin homology domain containing A6 [Source:VGNC Symbol;Acc:VGNC:21561]	4M vs. 10M
7	770663	770725	63	CG	ENSECAG00000009689	exon	GAMT	0.278978	0.090358	0.18862	1.62643	guanidinoacetate N-methyltransferase [Source:VGNC Symbol;Acc:VGNC:18239]	4M vs. 10M
7	770663	770725	63	CG	ENSECAG00000009689	intron	GAMT	0.278978	0.090358	0.18862	1.62643	guanidinoacetate N-methyltransferase [Source:VGNC Symbol;Acc:VGNC:18239]	4M vs. 10M
11	40110887	40111070	184	CG	ENSECAG00000009709	intron	MYO1D	0.843795	0.451264	0.392531	0.902921	myosin ID [Source:VGNC Symbol;Acc:VGNC:20502]	4M vs. 10M
12	30016019	30016076	58	CG	ENSECAG00000009740	exon	TMEM151A	0.752478	0.573392	0.179086	0.392128	transmembrane protein 151A [Source:HGNC Symbol;Acc:HGNC:28497]	4M vs. 10M
3	117251512	117251593	82	CHH	ENSECAG00000009779	intron	SORCS2	0.0749111	0.00630391	0.0686072	3.57086	sortilin related VPS10 domain containing receptor 2 [Source:VGNC Symbol;Acc:VGNC:23449]	4M vs. 10M
X	85036827	85037023	197	CG	ENSECAG00000009895	intron	ARMCX5	0.39462	0.0939307	0.30069	2.0708	armadillo repeat containing X-linked 5 [Source:VGNC Symbol;Acc:VGNC:55422]	4M vs. 10M
X	34933438	34933626	189	CG	ENSECAG00000009901	intron	DDX3X	0.640354	0.415126	0.225227	0.625319	DEAD-box helicase 3 X-linked [Source:VGNC Symbol;Acc:VGNC:55459]	4M vs. 10M
22	44235649	44235749	101	CG	ENSECAG00000009943	intron	RTF2	0.81099	0.39985	0.41114	1.02023	replication termination factor 2 [Source:VGNC Symbol;Acc:VGNC:22611]	4M vs. 10M
3	32810015	32810081	67	CG	ENSECAG00000009984	intron	ZDHHC7	0.76494	0.272268	0.492672	1.49032	zinc finger DHHC-type containing 7 [Source:VGNC Symbol;Acc:VGNC:25203]	4M vs. 10M
3	32810015	32810081	67	CG	ENSECAG00000009984	promoter	ZDHHC7	0.76494	0.272268	0.492672	1.49032	zinc finger DHHC-type containing 7 [Source:VGNC Symbol;Acc:VGNC:25203]	4M vs. 10M
8	7679374	7679465	92	CG	ENSECAG00000010037	intron	SFI1	0.766099	0.532903	0.233196	0.523657	SFI1 centrin binding protein [Source:VGNC Symbol;Acc:VGNC:22894]	4M vs. 10M
8	16526319	16526502	184	CHH	ENSECAG00000010078	intron	CIT	0.151008	0.00104475	0.149963	7.17533	citron rho-interacting serine/threonine kinase [Source:VGNC Symbol;Acc:VGNC:49361]	4M vs. 10M
11	313623	313752	130	CHH	ENSECAG00000010105	exon	TBCD	0.0632397	0.00225694	0.0609827	4.80839	tubulin folding cofactor D [Source:VGNC Symbol;Acc:VGNC:23919]	4M vs. 10M
11	313623	313752	130	CHH	ENSECAG00000010105	intron	TBCD	0.0632397	0.00225694	0.0609827	4.80839	tubulin folding cofactor D [Source:VGNC Symbol;Acc:VGNC:23919]	4M vs. 10M
3	39141446	39141512	67	CG	ENSECAG00000010136	intron	PPP3CA	0.813461	0.349461	0.464	1.21894	protein phosphatase 3 catalytic subunit alpha [Source:VGNC Symbol;Acc:VGNC:21785]	4M vs. 10M
12	35662229	35662332	104	CG	ENSECAG00000010137	exon	DRD4	0.503846	0.254737	0.24911	0.983977	dopamine receptor D4 [Source:HGNC Symbol;Acc:HGNC:3025]	4M vs. 10M
12	35673550	35673666	117	CG	ENSECAG00000010151	intron	DEAF1	0.659195	0.35226	0.306935	0.904063	DEAF1 transcription factor [Source:VGNC Symbol;Acc:VGNC:17109]	4M vs. 10M
6	35098053	35098112	60	CG	ENSECAG00000010254	exon	IFFO1	0.718097	0.443938	0.274159	0.693821	intermediate filament family orphan 1 [Source:VGNC Symbol;Acc:VGNC:56567]	4M vs. 10M
X	107346630	107346727	98	CG	ENSECAG00000010263	intron	SASH3	0.45117	0.197704	0.253466	1.19033	SAM and SH3 domain containing 3 [Source:VGNC Symbol;Acc:VGNC:22696]	4M vs. 10M
25	1345541	1345643	103	CHH	ENSECAG00000010426	intron	RECK	0.0861845	0.00776622	0.0784183	3.47214	reversion inducing cysteine rich protein with kazal motifs [Source:VGNC Symbol;Acc:VGNC:22285]	4M vs. 10M
X	31196554	31196683	130	CG	ENSECAG00000010517	intron	PRRG1	0.443465	0.138199	0.305266	1.68207	proline rich and Gla domain 1 [Source:VGNC Symbol;Acc:VGNC:21909]	4M vs. 10M
24	39278566	39278654	89	CHH	ENSECAG00000010535	intron	AK7	0.0786883	0.00356594	0.0751223	4.46379	adenylate kinase 7 [Source:VGNC Symbol;Acc:VGNC:55267]	4M vs. 10M
16	8182758	8182841	84	CG	ENSECAG00000010589	intron	-	0.702683	0.451395	0.251288	0.638483	TatD DNase domain containing 2 [Source:NCBI gene;Acc:100051750]	4M vs. 10M
14	3934044	3934130	87	CG	ENSECAG00000010616	exon	DBN1	0.689312	0.388629	0.300683	0.826763	drebrin 1 [Source:VGNC Symbol;Acc:VGNC:17018]	4M vs. 10M
X	89501110	89501213	104	CG	ENSECAG00000010670	intron	ATG4A	0.517239	0.177592	0.339648	1.54227	autophagy related 4A cysteine peptidase [Source:VGNC Symbol;Acc:VGNC:15623]	4M vs. 10M
12	8836808	8836886	79	CG	ENSECAG00000010673	intron	ALKBH3	0.688852	0.400867	0.287985	0.781071	alkB homolog 3, alpha-ketoglutaratedependent dioxygenase [Source:VGNC Symbol;Acc:VGNC:15255]	4M vs. 10M
11	1465005	1465117	113	CHH	ENSECAG00000010874	exon	HGS	0.0718024	0.00133407	0.0704683	5.75012	hepatocyte growth factor-regulated tyrosine kinase substrate [Source:VGNC Symbol;Acc:VGNC:18770]	4M vs. 10M
2	35186323	35186421	99	CG	ENSECAG00000011016	intron	IFFO2	0.690166	0.357944	0.332222	0.947209	intermediate filament family orphan 2 [Source:HGNC Symbol;Acc:HGNC:27006]	4M vs. 10M
8	817167	817297	131	CG	ENSECAG00000011062	intron	UFD1	0.767007	0.352434	0.414574	1.12189	ubiquitin recognition factor in ER associated degradation 1 [Source:VGNC Symbol;Acc:VGNC:24771]	4M vs. 10M
23	54667553	54667609	57	CG	ENSECAG00000011076	intron	FAM120A	0.75932	0.329929	0.429391	1.20255	family with sequence similarity 120A [Source:HGNC Symbol;Acc:HGNC:13247]	4M vs. 10M
23	54675520	54675655	136	CG	ENSECAG00000011076	intron	FAM120A	0.863236	0.460797	0.402439	0.905624	family with sequence similarity 120A [Source:HGNC Symbol;Acc:HGNC:13247]	4M vs. 10M
4	14463740	14463813	74	CG	ENSECAG00000011136	intron	COA1	0.500425	0.142279	0.358146	1.81443	cytochrome c oxidase assembly factor 1 homolog [Source:VGNC Symbol;Acc:VGNC:16705]	4M vs. 10M
24	21783651	21783750	100	CG	ENSECAG00000011167	intron	ESRRB	0.831856	0.580006	0.25185	0.520266	estrogen related receptor beta [Source:VGNC Symbol;Acc:VGNC:17687]	4M vs. 10M
2	36553406	36553538	133	CHH	ENSECAG00000011196	intron	PADI4	0.0849357	0.00355011	0.0813856	4.58044	peptidyl arginine deiminase 4 [Source:VGNC Symbol;Acc:VGNC:21130]	4M vs. 10M
10	61457257	61457350	94	CG	ENSECAG00000011198	promoter	AMD1	0.287811	0.0549571	0.232854	2.38874	adenosylmethionine decarboxylase 1 [Source:VGNC Symbol;Acc:VGNC:55207]	4M vs. 10M
8	21666303	21666460	158	CG	ENSECAG00000011361	promoter	SLC8B1	0.490524	0.101832	0.388692	2.26814	solute carrier family 8 member B1 [Source:VGNC Symbol;Acc:VGNC:23276]	4M vs. 10M
16	60669308	60669360	53	CG	ENSECAG00000011371	intron	UBE2E1	0.185091	0.0671709	0.11792	1.46233	ubiquitin conjugating enzyme E2 E1 [Source:VGNC Symbol;Acc:VGNC:24716]	4M vs. 10M
3	120301004	120301082	79	CG	ENSECAG00000011380	intron	TACC3	0.849517	0.390569	0.458948	1.12106	transforming acidic coiled-coil containing protein 3 [Source:VGNC Symbol;Acc:VGNC:23839]	4M vs. 10M
10	11939143	11939201	59	CHH	ENSECAG00000011471	utr5	AXL	0.0579776	0.00128767	0.0566899	5.49266	AXL receptor tyrosine kinase [Source:VGNC Symbol;Acc:VGNC:15718]	4M vs. 10M
10	11939143	11939201	59	CHH	ENSECAG00000011471	exon	AXL	0.0579776	0.00128767	0.0566899	5.49266	AXL receptor tyrosine kinase [Source:VGNC Symbol;Acc:VGNC:15718]	4M vs. 10M
21	50472029	50472166	138	CG	ENSECAG00000011750	exon	ROPN1L	0.490278	0.182326	0.307952	1.42708	rhophilin associated tail protein 1 like [Source:VGNC Symbol;Acc:VGNC:22501]	4M vs. 10M
21	50472029	50472166	138	CG	ENSECAG00000011750	utr5	ROPN1L	0.490278	0.182326	0.307952	1.42708	rhophilin associated tail protein 1 like [Source:VGNC Symbol;Acc:VGNC:22501]	4M vs. 10M
21	50472029	50472166	138	CG	ENSECAG00000011750	TSS	ROPN1L	0.490278	0.182326	0.307952	1.42708	rhophilin associated tail protein 1 like [Source:VGNC Symbol;Acc:VGNC:22501]	4M vs. 10M
21	50472029	50472166	138	CG	ENSECAG00000011750	promoter	ROPN1L	0.490278	0.182326	0.307952	1.42708	rhophilin associated tail protein 1 like [Source:VGNC Symbol;Acc:VGNC:22501]	4M vs. 10M
7	430490	430634	145	CG	ENSECAG00000011779	intron	ARID3A	0.749482	0.387583	0.3619	0.95139	AT-rich interaction domain 3A [Source:HGNC Symbol;Acc:HGNC:3031]	4M vs. 10M
7	427439	427700	262	CG	ENSECAG00000011779	intron	ARID3A	0.712629	0.418368	0.294261	0.768377	AT-rich interaction domain 3A [Source:HGNC Symbol;Acc:HGNC:3031]	4M vs. 10M
7	1838897	1838960	64	CG	ENSECAG00000011882	intron	THOP1	0.892966	0.710738	0.182228	0.329287	thimet oligopeptidase 1 [Source:VGNC Symbol;Acc:VGNC:24088]	4M vs. 10M
7	1838897	1838960	64	CG	ENSECAG00000011882	exon	THOP1	0.892966	0.710738	0.182228	0.329287	thimet oligopeptidase 1 [Source:VGNC Symbol;Acc:VGNC:24088]	4M vs. 10M
28	47304868	47304968	101	CG	ENSECAG00000011905	exon	SHANK3	0.48501	0.242122	0.242887	1.00228	SH3 and multiple ankyrin repeat domains 3 [Source:VGNC Symbol;Acc:VGNC:22953]	4M vs. 10M
5	1435569	1435728	160	CG	ENSECAG00000011985	intron	NFASC	0.636875	0.142746	0.494129	2.15756	neurofascin [Source:VGNC Symbol;Acc:VGNC:20701]	4M vs. 10M
6	65624997	65625073	77	CG	ENSECAG00000012541	intron	SLC38A4	0.420036	0.160042	0.259994	1.39206	solute carrier family 38 member 4 [Source:VGNC Symbol;Acc:VGNC:23193]	4M vs. 10M
2	47891156	47891256	101	CG	ENSECAG00000012543	intron	SKI	0.569646	0.218299	0.351347	1.38376	SKI proto-oncogene [Source:VGNC Symbol;Acc:VGNC:58651]	4M vs. 10M
5	94938811	94938903	93	CG	ENSECAG00000012602	intron	KANK4	0.770347	0.255291	0.515056	1.59337	KN motif and ankyrin repeat domains 4 [Source:VGNC Symbol;Acc:VGNC:50846]	4M vs. 10M
2	21331566	21331657	92	CG	ENSECAG00000012799	intron	COL8A2	0.750832	0.376449	0.374383	0.996036	collagen type VIII alpha 2 chain [Source:VGNC Symbol;Acc:VGNC:16750]	4M vs. 10M
12	29505252	29505397	146	CG	ENSECAG00000012854	exon	SIPA1	0.817178	0.576348	0.24083	0.50371	signal-induced proliferation-associated 1 [Source:VGNC Symbol;Acc:VGNC:58243]	4M vs. 10M
8	20659281	20659409	129	CG	ENSECAG00000012861	exon	TBX3	0.348949	0.153302	0.195646	1.18664	T-box transcription factor 3 [Source:HGNC Symbol;Acc:HGNC:11602]	4M vs. 10M
27	23761868	23761968	101	CG	ENSECAG00000013011	intron	FAT1	0.923638	0.650603	0.273035	0.505549	FAT atypical cadherin 1 [Source:VGNC Symbol;Acc:VGNC:17924]	4M vs. 10M
22	35880858	35880946	89	CG	ENSECAG00000013081	intron	MMP9	0.348976	0.100491	0.248485	1.79606	matrix metallopeptidase 9 [Source:VGNC Symbol;Acc:VGNC:20237]	4M vs. 10M
21	58401412	58401490	79	CHH	ENSECAG00000013115	intron	BRD9	0.142854	0.000870525	0.141984	7.35844	bromodomain containing 9 [Source:VGNC Symbol;Acc:VGNC:58128]	4M vs. 10M
11	1921196	1921343	148	CG	ENSECAG00000013118	intron	SLC38A10	0.841346	0.399306	0.44204	1.07521	solute carrier family 38 member 10 [Source:VGNC Symbol;Acc:VGNC:23189]	4M vs. 10M
11	1915732	1915835	104	CG	ENSECAG00000013118	intron	SLC38A10	0.776109	0.434658	0.341451	0.83638	solute carrier family 38 member 10 [Source:VGNC Symbol;Acc:VGNC:23189]	4M vs. 10M
2	46875066	46875183	118	CG	ENSECAG00000013176	intron	MEGF6	0.777814	0.317288	0.460527	1.29363	multiple EGF like domains 6 [Source:VGNC Symbol;Acc:VGNC:50718]	4M vs. 10M
12	31355195	31355287	93	CG	ENSECAG00000013180	intron	-	0.609162	0.254782	0.35438	1.25756	LDL receptor related protein 5 [Source:NCBI gene;Acc:100147353]	4M vs. 10M
12	31433325	31433392	68	CG	ENSECAG00000013180	intron	-	0.562693	0.262209	0.300484	1.10163	LDL receptor related protein 5 [Source:NCBI gene;Acc:100147353]	4M vs. 10M
13	34094109	34094190	82	CG	ENSECAG00000013256	intron	TXNDC11	0.832528	0.562719	0.269809	0.565083	thioredoxin domain containing 11 [Source:VGNC Symbol;Acc:VGNC:24676]	4M vs. 10M
X	31512149	31512244	96	CG	ENSECAG00000013279	exon	LANCL3	0.34764	0.17942	0.168221	0.954257	LanC like 3 [Source:VGNC Symbol;Acc:VGNC:19580]	4M vs. 10M
X	19157327	19157473	147	CG	ENSECAG00000013441	promoter	APOO	0.404485	0.114282	0.290203	1.82349	apolipoprotein O [Source:VGNC Symbol;Acc:VGNC:15425]	4M vs. 10M
2	39419691	39419787	97	CG	ENSECAG00000013582	intron	DHRS3	0.788779	0.490879	0.2979	0.684254	dehydrogenase/reductase 3 [Source:VGNC Symbol;Acc:VGNC:17165]	4M vs. 10M
2	39419691	39419787	97	CG	ENSECAG00000013582	promoter	DHRS3	0.788779	0.490879	0.2979	0.684254	dehydrogenase/reductase 3 [Source:VGNC Symbol;Acc:VGNC:17165]	4M vs. 10M
13	2039339	2039457	119	CG	ENSECAG00000013671	intron	EIF3B	0.563701	0.221399	0.342302	1.34828	eukaryotic translation initiation factor 3 subunit B [Source:VGNC Symbol;Acc:VGNC:17489]	4M vs. 10M
1	127110734	127110829	96	CG	ENSECAG00000013706	intron	SMAD6	0.400827	0.176658	0.224168	1.18202	SMAD family member 6 [Source:VGNC Symbol;Acc:VGNC:51416]	4M vs. 10M
14	6758364	6758416	53	CHH	ENSECAG00000013801	intron	NSG2	0.0859214	0.000752712	0.0851687	6.83478	neuronal vesicle trafficking associated 2 [Source:VGNC Symbol;Acc:VGNC:55468]	4M vs. 10M
14	25697314	25697413	100	CG	ENSECAG00000013874	intron	SPARC	0.813224	0.417275	0.395948	0.962652	secreted protein acidic and cysteine rich [Source:VGNC Symbol;Acc:VGNC:23478]	4M vs. 10M
17	8901582	8901682	101	CHH	ENSECAG00000013935	intron	MTUS2	0.0642001	0.00290263	0.0612975	4.46715	microtubule associated scaffold protein 2 [Source:HGNC Symbol;Acc:HGNC:20595]	4M vs. 10M
1	118610926	118611012	87	CG	ENSECAG00000013999	intron	TSPAN3	0.893001	0.499765	0.393236	0.837411	tetraspanin 3 [Source:VGNC Symbol;Acc:VGNC:24590]	4M vs. 10M
1	125462978	125463087	110	CHH	ENSECAG00000014020	intron	CORO2B	0.0546572	0.00294082	0.0517164	4.21612	coronin 2B [Source:VGNC Symbol;Acc:VGNC:16794]	4M vs. 10M
14	11802857	11802966	110	CG	ENSECAG00000014081	intron	WWC1	0.616343	0.317389	0.298954	0.957483	WW and C2 domain containing 1 [Source:VGNC Symbol;Acc:VGNC:25057]	4M vs. 10M
9	81972432	81972615	184	CG	ENSECAG00000014150	intron	PTK2	0.579801	0.0948008	0.485001	2.61259	protein tyrosine kinase 2 [Source:VGNC Symbol;Acc:VGNC:22002]	4M vs. 10M
6	21984539	21984639	101	CG	ENSECAG00000014269	intron	AGAP1	0.85149	0.348442	0.503048	1.28907	ArfGAP with GTPase domain, ankyrin repeat and PH domain 1 [Source:VGNC Symbol;Acc:VGNC:15153]	4M vs. 10M
7	1212989	1213086	98	CG	ENSECAG00000014371	promoter	CSNK1G2	0.790609	0.46598	0.32463	0.762698	casein kinase 1 gamma 2 [Source:VGNC Symbol;Acc:VGNC:56242]	4M vs. 10M
30	9342530	9342663	134	CG	ENSECAG00000014421	intron	NVL	0.622385	0.279396	0.342988	1.15549	nuclear VCP like [Source:VGNC Symbol;Acc:VGNC:20982]	4M vs. 10M
15	53577903	53578004	102	CG	ENSECAG00000014594	intron	EPAS1	0.574346	0.192852	0.381494	1.57442	endothelial PAS domain protein 1 [Source:VGNC Symbol;Acc:VGNC:17607]	4M vs. 10M
7	1533320	1533663	344	CG	ENSECAG00000014603	intron	SPPL2B	0.806987	0.437844	0.369143	0.882129	signal peptide peptidase like 2B [Source:VGNC Symbol;Acc:VGNC:23536]	4M vs. 10M
7	1513665	1513800	136	CG	ENSECAG00000014603	intron	SPPL2B	0.658005	0.415875	0.242129	0.661946	signal peptide peptidase like 2B [Source:VGNC Symbol;Acc:VGNC:23536]	4M vs. 10M
7	1489526	1489784	259	CG	ENSECAG00000014603	intron	SPPL2B	0.767508	0.57016	0.197347	0.428814	signal peptide peptidase like 2B [Source:VGNC Symbol;Acc:VGNC:23536]	4M vs. 10M
2	37459727	37459813	87	CG	ENSECAG00000014652	intron	PLEKHM2	0.798704	0.321486	0.477218	1.3129	pleckstrin homology and RUN domain containing M2 [Source:VGNC Symbol;Acc:VGNC:21575]	4M vs. 10M
22	37900986	37901085	100	CG	ENSECAG00000014676	exon	PREX1	0.753882	0.489883	0.264	0.621903	phosphatidylinositol-3,4,5-trisphosphate dependent Rac exchange factor 1 [Source:VGNC Symbol;Acc:VGNC:21829]	4M vs. 10M
6	7427658	7427779	122	CG	ENSECAG00000014711	exon	TNS1	0.658498	0.401178	0.257319	0.714935	tensin 1 [Source:VGNC Symbol;Acc:VGNC:56615]	4M vs. 10M
7	3952201	3952379	179	CG	ENSECAG00000014761	intron	LONP1	0.855083	0.593179	0.261903	0.527596	lon peptidase 1, mitochondrial [Source:VGNC Symbol;Acc:VGNC:19720]	4M vs. 10M
2	14112190	14112259	70	CHH	ENSECAG00000014960	intron	ERI3	0.0728389	0.00460773	0.0682312	3.98258	ERI1 exoribonuclease family member 3 [Source:VGNC Symbol;Acc:VGNC:50691]	4M vs. 10M
14	86766185	86766334	150	CG	ENSECAG00000014968	intron	JMY	0.854595	0.471937	0.382658	0.856648	junction mediating and regulatory protein, p53 cofactor [Source:VGNC Symbol;Acc:VGNC:19225]	4M vs. 10M
7	2945589	2945815	227	CG	ENSECAG00000015101	exon	CREB3L3	0.735163	0.421049	0.314114	0.804076	cAMP responsive element binding protein 3 like 3 [Source:VGNC Symbol;Acc:VGNC:59384]	4M vs. 10M
7	2945589	2945815	227	CG	ENSECAG00000015101	intron	CREB3L3	0.735163	0.421049	0.314114	0.804076	cAMP responsive element binding protein 3 like 3 [Source:VGNC Symbol;Acc:VGNC:59384]	4M vs. 10M
11	26610866	26610975	110	CG	ENSECAG00000015256	intron	SPAG9	0.516034	0.19233	0.323704	1.42388	sperm associated antigen 9 [Source:VGNC Symbol;Acc:VGNC:23477]	4M vs. 10M
15	10758648	10758751	104	CG	ENSECAG00000015337	intron	KIAA1211L	0.811691	0.440125	0.371566	0.883018	KIAA1211 like [Source:VGNC Symbol;Acc:VGNC:19375]	4M vs. 10M
1	187901001	187901136	136	CHH	ENSECAG00000015369	intron	NID2	0.0729234	0.00110139	0.071822	6.04898	nidogen 2 [Source:VGNC Symbol;Acc:VGNC:55919]	4M vs. 10M
31	22280851	22280960	110	CG	ENSECAG00000015375	intron	PHACTR2	0.791464	0.361198	0.430266	1.13173	phosphatase and actin regulator 2 [Source:VGNC Symbol;Acc:VGNC:21364]	4M vs. 10M
31	22280851	22280960	110	CG	ENSECAG00000015375	promoter	PHACTR2	0.791464	0.361198	0.430266	1.13173	phosphatase and actin regulator 2 [Source:VGNC Symbol;Acc:VGNC:21364]	4M vs. 10M
X	40665796	40665920	125	CG	ENSECAG00000015438	exon	SUV39H1	0.327017	0.148193	0.178824	1.14189	suppressor of variegation 3-9 homolog 1 [Source:VGNC Symbol;Acc:VGNC:23775]	4M vs. 10M
X	40665796	40665920	125	CG	ENSECAG00000015438	promoter	SUV39H1	0.327017	0.148193	0.178824	1.14189	suppressor of variegation 3-9 homolog 1 [Source:VGNC Symbol;Acc:VGNC:23775]	4M vs. 10M
X	40665796	40665920	125	CG	ENSECAG00000015438	intron	SUV39H1	0.327017	0.148193	0.178824	1.14189	suppressor of variegation 3-9 homolog 1 [Source:VGNC Symbol;Acc:VGNC:23775]	4M vs. 10M
15	11021782	11021889	108	CG	ENSECAG00000015468	intron	MGAT4A	0.353041	0.0602338	0.292808	2.55119	alpha-1,3-mannosyl-glycoprotein 4-beta-N-acetylglucosaminyltransferase A [Source:VGNC Symbol;Acc:VGNC:51340]	4M vs. 10M
12	34251215	34251317	103	CG	ENSECAG00000015487	intron	LSP1	0.885317	0.4551	0.430217	0.96001	lymphocyte specific protein 1 [Source:VGNC Symbol;Acc:VGNC:69317]	4M vs. 10M
1	108680237	108680355	119	CHH	ENSECAG00000015516	intron	APBA2	0.0515586	0.00113245	0.0504261	5.50869	amyloid beta precursor protein binding family A member 2 [Source:VGNC Symbol;Acc:VGNC:15397]	4M vs. 10M
13	42436387	42436488	102	CG	ENSECAG00000015576	exon	TMEM204	0.727372	0.459477	0.267895	0.662701	transmembrane protein 204 [Source:VGNC Symbol;Acc:VGNC:24247]	4M vs. 10M
28	5574956	5575028	73	CG	ENSECAG00000015606	intron	CSRP2	0.700286	0.294625	0.405661	1.24907	cysteine and glycine rich protein 2 [Source:VGNC Symbol;Acc:VGNC:16914]	4M vs. 10M
3	32881572	32881712	141	CHH	ENSECAG00000015676	intron	KIAA0513	0.137016	0.00637455	0.130641	4.42587	KIAA0513 [Source:VGNC Symbol;Acc:VGNC:19361]	4M vs. 10M
3	32874376	32874554	179	CHH	ENSECAG00000015676	intron	KIAA0513	0.0814742	0.00661132	0.0748629	3.62333	KIAA0513 [Source:VGNC Symbol;Acc:VGNC:19361]	4M vs. 10M
7	39947578	39947655	78	CG	ENSECAG00000015715	exon	ADAMTS15	0.622056	0.247388	0.374669	1.33027	ADAM metallopeptidase with thrombospondin type 1 motif 15 [Source:VGNC Symbol;Acc:VGNC:15064]	4M vs. 10M
7	39947578	39947655	78	CG	ENSECAG00000015715	utr3	ADAMTS15	0.622056	0.247388	0.374669	1.33027	ADAM metallopeptidase with thrombospondin type 1 motif 15 [Source:VGNC Symbol;Acc:VGNC:15064]	4M vs. 10M
28	42435066	42435269	204	CG	ENSECAG00000015746	intron	SMC1B	0.526431	0.149075	0.377355	1.8202	structural maintenance of chromosomes 1B [Source:VGNC Symbol;Acc:VGNC:23329]	4M vs. 10M
11	25962374	25962484	111	CG	ENSECAG00000015760	intron	ITGA3	0.595288	0.156994	0.438294	1.92287	integrin subunit alpha 3 [Source:VGNC Symbol;Acc:VGNC:19164]	4M vs. 10M
X	93398127	93398263	137	CG	ENSECAG00000015878	promoter	AMOT	0.390817	0.0708209	0.319996	2.46424	angiomotin [Source:VGNC Symbol;Acc:VGNC:15281]	4M vs. 10M
10	20381733	20381819	87	CG	ENSECAG00000015943	exon	SYT3	0.708857	0.432195	0.276662	0.713813	synaptotagmin 3 [Source:VGNC Symbol;Acc:VGNC:23821]	4M vs. 10M
1	1273264	1273344	81	CG	ENSECAG00000015981	intron	INPP5A	0.452319	0.155459	0.29686	1.54081	inositol polyphosphate-5-phosphatase A [Source:VGNC Symbol;Acc:VGNC:19072]	4M vs. 10M
21	17723132	17723285	154	CG	ENSECAG00000016023	intron	CCNO	0.39539	0.136968	0.258422	1.52944	cyclin O [Source:VGNC Symbol;Acc:VGNC:16221]	4M vs. 10M
X	125977155	125977244	90	CG	ENSECAG00000016027	exon	HAUS7	0.440066	0.13744	0.302626	1.67892	HAUS augmin like complex subunit 7 [Source:VGNC Symbol;Acc:VGNC:55477]	4M vs. 10M
X	125977155	125977244	90	CG	ENSECAG00000016027	utr5	HAUS7	0.440066	0.13744	0.302626	1.67892	HAUS augmin like complex subunit 7 [Source:VGNC Symbol;Acc:VGNC:55477]	4M vs. 10M
3	36013121	36013295	175	CG	ENSECAG00000016209	intron	CTU2	0.509032	0.215671	0.293361	1.23893	cytosolic thiouridylase subunit 2 [Source:VGNC Symbol;Acc:VGNC:16961]	4M vs. 10M
2	5840362	5840556	195	CHH	ENSECAG00000016349	intron	GLIS1	0.0966721	0.00678982	0.0898823	3.83165	GLIS family zinc finger 1 [Source:VGNC Symbol;Acc:VGNC:18377]	4M vs. 10M
18	52985573	52985692	120	CG	ENSECAG00000016353	intron	OLA1	0.79108	0.522959	0.268122	0.597127	Obg like ATPase 1 [Source:VGNC Symbol;Acc:VGNC:21020]	4M vs. 10M
21	3275112	3275521	410	CG	ENSECAG00000016435	utr5	B3GNT3	0.410619	0.199536	0.211083	1.04115	UDP-GlcNAc:betaGal beta-1,3-N-acetylglucosaminyltransferase 3 [Source:HGNC Symbol;Acc:HGNC:13528]	4M vs. 10M
21	3275112	3275521	410	CG	ENSECAG00000016435	exon	B3GNT3	0.410619	0.199536	0.211083	1.04115	UDP-GlcNAc:betaGal beta-1,3-N-acetylglucosaminyltransferase 3 [Source:HGNC Symbol;Acc:HGNC:13528]	4M vs. 10M
7	46169936	46170065	130	CG	ENSECAG00000016452	exon	PODNL1	0.773572	0.451833	0.321738	0.775744	podocan like 1 [Source:VGNC Symbol;Acc:VGNC:59415]	4M vs. 10M
7	46169626	46169774	149	CG	ENSECAG00000016452	exon	PODNL1	0.885474	0.728865	0.156609	0.280798	podocan like 1 [Source:VGNC Symbol;Acc:VGNC:59415]	4M vs. 10M
16	5130801	5130856	56	CG	ENSECAG00000016458	intron	FGD5	0.818519	0.510689	0.30783	0.680571	FYVE, RhoGEF and PH domain containing 5 [Source:VGNC Symbol;Acc:VGNC:18006]	4M vs. 10M
22	38646387	38646518	132	CG	ENSECAG00000016521	TES	PTGIS	0.771359	0.499128	0.27223	0.627991	prostaglandin I2 synthase [Source:VGNC Symbol;Acc:VGNC:21995]	4M vs. 10M
22	38646387	38646518	132	CG	ENSECAG00000016521	exon	PTGIS	0.771359	0.499128	0.27223	0.627991	prostaglandin I2 synthase [Source:VGNC Symbol;Acc:VGNC:21995]	4M vs. 10M
7	46232876	46232974	99	CG	ENSECAG00000016589	intron	RFX1	0.511844	0.164086	0.347757	1.64125	regulatory factor X1 [Source:VGNC Symbol;Acc:VGNC:22326]	4M vs. 10M
7	46213739	46213828	90	CG	ENSECAG00000016589	intron	RFX1	0.458336	0.155926	0.302409	1.55554	regulatory factor X1 [Source:VGNC Symbol;Acc:VGNC:22326]	4M vs. 10M
7	46217601	46217665	65	CG	ENSECAG00000016589	intron	RFX1	0.682615	0.339816	0.342799	1.00632	regulatory factor X1 [Source:VGNC Symbol;Acc:VGNC:22326]	4M vs. 10M
7	46169936	46170065	130	CG	ENSECAG00000016589	intron	RFX1	0.773572	0.451833	0.321738	0.775744	regulatory factor X1 [Source:VGNC Symbol;Acc:VGNC:22326]	4M vs. 10M
7	46169626	46169774	149	CG	ENSECAG00000016589	intron	RFX1	0.885474	0.728865	0.156609	0.280798	regulatory factor X1 [Source:VGNC Symbol;Acc:VGNC:22326]	4M vs. 10M
29	4513943	4514061	119	CHH	ENSECAG00000016619	intron	PARD3	0.066339	0.00799983	0.0583392	3.05182	par-3 family cell polarity regulator [Source:VGNC Symbol;Acc:VGNC:21160]	4M vs. 10M
16	88679178	88679329	152	CG	ENSECAG00000016623	intron	PLCH1	0.74669	0.34669	0.4	1.10686	phospholipase C eta 1 [Source:VGNC Symbol;Acc:VGNC:21544]	4M vs. 10M
16	88678637	88678693	57	CG	ENSECAG00000016623	intron	PLCH1	0.828052	0.65586	0.172192	0.336333	phospholipase C eta 1 [Source:VGNC Symbol;Acc:VGNC:21544]	4M vs. 10M
2	25362736	25362925	190	CG	ENSECAG00000016649	exon	NKAIN1	0.491538	0.206131	0.285407	1.25374	sodium/potassium transporting ATPase interacting 1 [Source:VGNC Symbol;Acc:VGNC:50723]	4M vs. 10M
2	25362736	25362925	190	CG	ENSECAG00000016649	utr3	NKAIN1	0.491538	0.206131	0.285407	1.25374	sodium/potassium transporting ATPase interacting 1 [Source:VGNC Symbol;Acc:VGNC:50723]	4M vs. 10M
8	12095552	12095645	94	CG	ENSECAG00000016672	intron	HPS4	0.811034	0.466785	0.344248	0.797002	HPS4 biogenesis of lysosomal organelles complex 3 subunit 2 [Source:VGNC Symbol;Acc:VGNC:18862]	4M vs. 10M
8	12095552	12095645	94	CG	ENSECAG00000016672	exon	HPS4	0.811034	0.466785	0.344248	0.797002	HPS4 biogenesis of lysosomal organelles complex 3 subunit 2 [Source:VGNC Symbol;Acc:VGNC:18862]	4M vs. 10M
X	88314452	88314543	92	CG	ENSECAG00000016718	exon	RNF128	0.389609	0.0928472	0.296761	2.0691	ring finger protein 128 [Source:VGNC Symbol;Acc:VGNC:22432]	4M vs. 10M
X	88314452	88314543	92	CG	ENSECAG00000016718	intron	RNF128	0.389609	0.0928472	0.296761	2.0691	ring finger protein 128 [Source:VGNC Symbol;Acc:VGNC:22432]	4M vs. 10M
12	31780019	31780082	64	CG	ENSECAG00000016852	promoter	CPT1A	0.719665	0.249524	0.470141	1.52815	carnitine palmitoyltransferase 1A [Source:VGNC Symbol;Acc:VGNC:16839]	4M vs. 10M
12	31766661	31766784	124	CG	ENSECAG00000016852	intron	CPT1A	0.867454	0.453627	0.413827	0.93528	carnitine palmitoyltransferase 1A [Source:VGNC Symbol;Acc:VGNC:16839]	4M vs. 10M
11	20135674	20135725	52	CG	ENSECAG00000016974	intron	BRCA1	0.801347	0.405202	0.396145	0.983786	BRCA1 DNA repair associated [Source:VGNC Symbol;Acc:VGNC:15878]	4M vs. 10M
19	5644786	5644894	109	CG	ENSECAG00000016989	exon	OTOL1	0.635217	0.26958	0.365637	1.23654	otolin 1 [Source:VGNC Symbol;Acc:VGNC:21082]	4M vs. 10M
17	255081	255217	137	CG	ENSECAG00000017152	exon	RNF17	0.77928	0.405087	0.374193	0.943909	ring finger protein 17 [Source:VGNC Symbol;Acc:VGNC:22453]	4M vs. 10M
17	255081	255217	137	CG	ENSECAG00000017152	intron	RNF17	0.77928	0.405087	0.374193	0.943909	ring finger protein 17 [Source:VGNC Symbol;Acc:VGNC:22453]	4M vs. 10M
1	128657820	128657970	151	CG	ENSECAG00000017284	intron	ANKDD1A	0.309755	0.0940916	0.215664	1.71899	ankyrin repeat and death domain containing 1A [Source:VGNC Symbol;Acc:VGNC:15308]	4M vs. 10M
1	128657820	128657970	151	CG	ENSECAG00000017284	exon	ANKDD1A	0.309755	0.0940916	0.215664	1.71899	ankyrin repeat and death domain containing 1A [Source:VGNC Symbol;Acc:VGNC:15308]	4M vs. 10M
1	128657820	128657970	151	CG	ENSECAG00000017284	TSS	ANKDD1A	0.309755	0.0940916	0.215664	1.71899	ankyrin repeat and death domain containing 1A [Source:VGNC Symbol;Acc:VGNC:15308]	4M vs. 10M
1	128657820	128657970	151	CG	ENSECAG00000017284	promoter	ANKDD1A	0.309755	0.0940916	0.215664	1.71899	ankyrin repeat and death domain containing 1A [Source:VGNC Symbol;Acc:VGNC:15308]	4M vs. 10M
14	26839439	26839539	101	CG	ENSECAG00000017361	intron	NDST1	0.562105	0.234356	0.327749	1.26214	N-deacetylase and N-sulfotransferase 1 [Source:VGNC Symbol;Acc:VGNC:20617]	4M vs. 10M
10	10184851	10184938	88	CG	ENSECAG00000017421	exon	PAK4	0.797063	0.556332	0.240731	0.518748	p21 (RAC1) activated kinase 4 [Source:HGNC Symbol;Acc:HGNC:16059]	4M vs. 10M
15	89836261	89836355	95	CHH	ENSECAG00000017488	intron	COLEC11	0.11771	0.000919164	0.11679	7.00069	collectin subfamily member 11 [Source:VGNC Symbol;Acc:VGNC:16755]	4M vs. 10M
23	36120591	36120684	94	CHH	ENSECAG00000017503	intron	BNC2	0.0932861	0.00725803	0.0860281	3.68401	basonuclin 2 [Source:VGNC Symbol;Acc:VGNC:15856]	4M vs. 10M
X	126800849	126800970	122	CG	ENSECAG00000017687	promoter	GDI1	0.27549	0.0636864	0.211804	2.11294	GDP dissociation inhibitor 1 [Source:VGNC Symbol;Acc:VGNC:18294]	4M vs. 10M
X	126800849	126800970	122	CG	ENSECAG00000017687	TSS	GDI1	0.27549	0.0636864	0.211804	2.11294	GDP dissociation inhibitor 1 [Source:VGNC Symbol;Acc:VGNC:18294]	4M vs. 10M
X	126800849	126800970	122	CG	ENSECAG00000017687	exon	GDI1	0.27549	0.0636864	0.211804	2.11294	GDP dissociation inhibitor 1 [Source:VGNC Symbol;Acc:VGNC:18294]	4M vs. 10M
1	145794936	145795004	69	CHH	ENSECAG00000017764	intron	DUOX2	0.0569951	0.0040224	0.0529726	3.82471	dual oxidase 2 [Source:VGNC Symbol;Acc:VGNC:17340]	4M vs. 10M
1	145794936	145795004	69	CHH	ENSECAG00000017764	exon	DUOX2	0.0569951	0.0040224	0.0529726	3.82471	dual oxidase 2 [Source:VGNC Symbol;Acc:VGNC:17340]	4M vs. 10M
30	6700637	6700797	161	CG	ENSECAG00000017881	intron	CDC42BPA	0.794487	0.55965	0.234837	0.505499	CDC42 binding protein kinase alpha [Source:VGNC Symbol;Acc:VGNC:16296]	4M vs. 10M
3	118638803	118638899	97	CG	ENSECAG00000017927	exon	DOK7	0.722052	0.355206	0.366846	1.02345	docking protein 7 [Source:VGNC Symbol;Acc:VGNC:17277]	4M vs. 10M
11	12801620	12801727	108	CG	ENSECAG00000017986	intron	AXIN2	0.844855	0.625549	0.219306	0.43358	axin 2 [Source:VGNC Symbol;Acc:VGNC:15717]	4M vs. 10M
11	12801620	12801727	108	CG	ENSECAG00000017986	exon	AXIN2	0.844855	0.625549	0.219306	0.43358	axin 2 [Source:VGNC Symbol;Acc:VGNC:15717]	4M vs. 10M
28	42622595	42622682	88	CG	ENSECAG00000018101	exon	FBLN1	0.666008	0.203111	0.462897	1.71327	fibulin 1 [Source:VGNC Symbol;Acc:VGNC:17930]	4M vs. 10M
28	42622595	42622682	88	CG	ENSECAG00000018101	intron	FBLN1	0.666008	0.203111	0.462897	1.71327	fibulin 1 [Source:VGNC Symbol;Acc:VGNC:17930]	4M vs. 10M
8	14334923	14335040	118	CG	ENSECAG00000018197	intron	SSH1	0.650349	0.33955	0.3108	0.937592	slingshot protein phosphatase 1 [Source:HGNC Symbol;Acc:HGNC:30579]	4M vs. 10M
10	13707595	13707692	98	CG	ENSECAG00000018426	exon	ERF	0.698362	0.329538	0.368824	1.08353	ETS2 repressor factor [Source:VGNC Symbol;Acc:VGNC:17660]	4M vs. 10M
3	32587845	32588023	179	CHH	ENSECAG00000018570	intron	USP10	0.133971	0.00596796	0.128003	4.48854	ubiquitin specific peptidase 10 [Source:VGNC Symbol;Acc:VGNC:24830]	4M vs. 10M
11	1673411	1673518	108	CG	ENSECAG00000018600	intron	ACTG1	0.64861	0.364221	0.284389	0.832536	actin gamma 1 [Source:VGNC Symbol;Acc:VGNC:51374]	4M vs. 10M
16	26534223	26534288	66	CG	ENSECAG00000018642	intron	PRICKLE2	0.598476	0.340261	0.258215	0.814652	prickle planar cell polarity protein 2 [Source:VGNC Symbol;Acc:VGNC:21833]	4M vs. 10M
7	3952201	3952379	179	CG	ENSECAG00000018659	intron	SAFB	0.855083	0.593179	0.261903	0.527596	scaffold attachment factor B [Source:VGNC Symbol;Acc:VGNC:22667]	4M vs. 10M
13	4345559	4345793	235	CG	ENSECAG00000018678	intron	FBXL18	0.782455	0.477104	0.305351	0.713704	F-box and leucine rich repeat protein 18 [Source:VGNC Symbol;Acc:VGNC:51132]	4M vs. 10M
13	26599247	26599398	152	CG	ENSECAG00000018769	exon	REXO5	0.257219	0.0944918	0.162728	1.44474	RNA exonuclease 5 [Source:VGNC Symbol;Acc:VGNC:58579]	4M vs. 10M
13	26599247	26599398	152	CG	ENSECAG00000018769	utr5	REXO5	0.257219	0.0944918	0.162728	1.44474	RNA exonuclease 5 [Source:VGNC Symbol;Acc:VGNC:58579]	4M vs. 10M
8	96651699	96651781	83	CG	ENSECAG00000018805	intron	ATP9B	0.543526	0.124183	0.419343	2.12988	ATPase phospholipid transporting 9B (putative) [Source:HGNC Symbol;Acc:HGNC:13541]	4M vs. 10M
11	6733824	6733896	73	CHH	ENSECAG00000018943	promoter	JPT1	0.0786419	0.00441212	0.0742298	4.15575	Jupiter microtubule associated homolog 1 [Source:VGNC Symbol;Acc:VGNC:19229]	4M vs. 10M
30	6213800	6214050	251	CG	ENSECAG00000019039	intron	CNST	0.899225	0.523377	0.375848	0.780832	consortin, connexin sorting protein [Source:VGNC Symbol;Acc:VGNC:16690]	4M vs. 10M
24	15354658	15354733	76	CG	ENSECAG00000019103	exon	EXD2	0.789537	0.5233	0.266237	0.593369	exonuclease 3'-5' domain containing 2 [Source:VGNC Symbol;Acc:VGNC:17714]	4M vs. 10M
24	15354658	15354733	76	CG	ENSECAG00000019103	utr3	EXD2	0.789537	0.5233	0.266237	0.593369	exonuclease 3'-5' domain containing 2 [Source:VGNC Symbol;Acc:VGNC:17714]	4M vs. 10M
22	35880858	35880946	89	CG	ENSECAG00000019126	intron	SLC12A5	0.348976	0.100491	0.248485	1.79606	solute carrier family 12 member 5 [Source:VGNC Symbol;Acc:VGNC:51602]	4M vs. 10M
22	35880858	35880946	89	CG	ENSECAG00000019126	exon	SLC12A5	0.348976	0.100491	0.248485	1.79606	solute carrier family 12 member 5 [Source:VGNC Symbol;Acc:VGNC:51602]	4M vs. 10M
22	23242771	23242904	134	CG	ENSECAG00000019217	intron	HM13	0.593827	0.226681	0.367146	1.38938	histocompatibility minor 13 [Source:VGNC Symbol;Acc:VGNC:18799]	4M vs. 10M
X	39333015	39333159	145	CG	ENSECAG00000019227	exon	SLC9A7	0.385274	0.210148	0.175125	0.874475	solute carrier family 9 member A7 [Source:VGNC Symbol;Acc:VGNC:23283]	4M vs. 10M
3	116306230	116306387	158	CG	ENSECAG00000019297	intron	MAN2B2	0.760457	0.445774	0.314684	0.770556	mannosidase alpha class 2B member 2 [Source:VGNC Symbol;Acc:VGNC:19911]	4M vs. 10M
3	116306230	116306387	158	CG	ENSECAG00000019297	exon	MAN2B2	0.760457	0.445774	0.314684	0.770556	mannosidase alpha class 2B member 2 [Source:VGNC Symbol;Acc:VGNC:19911]	4M vs. 10M
22	35767008	35767113	106	CG	ENSECAG00000019465	promoter	PLTP	0.313652	0.114012	0.19964	1.45998	phospholipid transfer protein [Source:VGNC Symbol;Acc:VGNC:21597]	4M vs. 10M
31	8383217	8383369	153	CG	ENSECAG00000019509	intron	IGF2R	0.72462	0.493194	0.231426	0.555069	insulin like growth factor 2 receptor [Source:VGNC Symbol;Acc:VGNC:18972]	4M vs. 10M
13	9366550	9366629	80	CG	ENSECAG00000019517	exon	TRIM56	0.786055	0.339821	0.446234	1.20986	tripartite motif containing 56 [Source:HGNC Symbol;Acc:HGNC:19028]	4M vs. 10M
28	43573960	43574081	122	CG	ENSECAG00000019570	intron	GRAMD4	0.47604	0.146059	0.329982	1.70454	GRAM domain containing 4 [Source:VGNC Symbol;Acc:VGNC:52394]	4M vs. 10M
16	48414842	48414915	74	CG	ENSECAG00000019616	intron	ACVR2B	0.507859	0.272075	0.235784	0.900422	activin A receptor type 2B [Source:VGNC Symbol;Acc:VGNC:15039]	4M vs. 10M
15	91389765	91389884	120	CG	ENSECAG00000019739	intron	PXDN	0.567372	0.243123	0.324249	1.22261	peroxidasin [Source:VGNC Symbol;Acc:VGNC:22055]	4M vs. 10M
11	60436299	60436396	98	CG	ENSECAG00000019802	intron	SREBF1	0.482903	0.284401	0.198502	0.763807	sterol regulatory element binding transcription factor 1 [Source:VGNC Symbol;Acc:VGNC:23576]	4M vs. 10M
11	60436299	60436396	98	CG	ENSECAG00000019802	exon	SREBF1	0.482903	0.284401	0.198502	0.763807	sterol regulatory element binding transcription factor 1 [Source:VGNC Symbol;Acc:VGNC:23576]	4M vs. 10M
11	60431407	60431514	108	CG	ENSECAG00000019802	exon	SREBF1	0.75208	0.459838	0.292242	0.709761	sterol regulatory element binding transcription factor 1 [Source:VGNC Symbol;Acc:VGNC:23576]	4M vs. 10M
X	58777149	58777200	52	CG	ENSECAG00000019968	intron	SLC16A2	0.402469	0.0830751	0.319393	2.27639	solute carrier family 16 member 2 [Source:VGNC Symbol;Acc:VGNC:23041]	4M vs. 10M
23	54667553	54667609	57	CG	ENSECAG00000019990	intron	WNK2	0.75932	0.329929	0.429391	1.20255	WNK lysine deficient protein kinase 2 [Source:VGNC Symbol;Acc:VGNC:57197]	4M vs. 10M
23	54675520	54675655	136	CG	ENSECAG00000019990	intron	WNK2	0.863236	0.460797	0.402439	0.905624	WNK lysine deficient protein kinase 2 [Source:VGNC Symbol;Acc:VGNC:57197]	4M vs. 10M
12	9407320	9407464	145	CHH	ENSECAG00000020051	intron	CD82	0.0843694	0.00246241	0.081907	5.09858	CD82 molecule [Source:VGNC Symbol;Acc:VGNC:16280]	4M vs. 10M
12	9407853	9407967	115	CG	ENSECAG00000020051	intron	CD82	0.734896	0.297697	0.4372	1.3037	CD82 molecule [Source:VGNC Symbol;Acc:VGNC:16280]	4M vs. 10M
2	49648330	49648428	99	CG	ENSECAG00000020112	exon	LZTS1	0.535316	0.270511	0.264805	0.984703	leucine zipper tumor suppressor 1 [Source:VGNC Symbol;Acc:VGNC:19873]	4M vs. 10M
2	49648330	49648428	99	CG	ENSECAG00000020112	utr5	LZTS1	0.535316	0.270511	0.264805	0.984703	leucine zipper tumor suppressor 1 [Source:VGNC Symbol;Acc:VGNC:19873]	4M vs. 10M
2	49648330	49648428	99	CG	ENSECAG00000020112	intron	LZTS1	0.535316	0.270511	0.264805	0.984703	leucine zipper tumor suppressor 1 [Source:VGNC Symbol;Acc:VGNC:19873]	4M vs. 10M
11	4966882	4966968	87	CG	ENSECAG00000020246	intron	SEPTIN9	0.870688	0.50618	0.364508	0.782504	septin 9 [Source:VGNC Symbol;Acc:VGNC:22836]	4M vs. 10M
3	36013121	36013295	175	CG	ENSECAG00000020292	intron	PIEZO1	0.509032	0.215671	0.293361	1.23893	piezo type mechanosensitive ion channel component 1 [Source:VGNC Symbol;Acc:VGNC:21418]	4M vs. 10M
12	32848259	32848372	114	CG	ENSECAG00000020314	intron	ANO1	0.814722	0.553525	0.261196	0.557658	anoctamin 1 [Source:VGNC Symbol;Acc:VGNC:15350]	4M vs. 10M
2	44375551	44375660	110	CG	ENSECAG00000020345	intron	ESPN	0.284897	0.114344	0.170554	1.31707	espin [Source:HGNC Symbol;Acc:HGNC:13281]	4M vs. 10M
2	44375551	44375660	110	CG	ENSECAG00000020345	exon	ESPN	0.284897	0.114344	0.170554	1.31707	espin [Source:HGNC Symbol;Acc:HGNC:13281]	4M vs. 10M
7	80079780	80079888	109	CG	ENSECAG00000020398	intron	STK33	0.89775	0.621551	0.276199	0.530441	serine/threonine kinase 33 [Source:VGNC Symbol;Acc:VGNC:23692]	4M vs. 10M
27	26969340	26969444	105	CG	ENSECAG00000020433	exon	TENM3	0.682832	0.411497	0.271336	0.730651	teneurin transmembrane protein 3 [Source:VGNC Symbol;Acc:VGNC:23999]	4M vs. 10M
8	70847372	70847465	94	CG	ENSECAG00000020473	intron	CTIF	0.717283	0.421896	0.295387	0.765655	cap binding complex dependent translation initiation factor [Source:VGNC Symbol;Acc:VGNC:58685]	4M vs. 10M
6	74432625	74432770	146	CG	ENSECAG00000020505	intron	GDF11	0.354331	0.098336	0.255995	1.84931	growth differentiation factor 11 [Source:VGNC Symbol;Acc:VGNC:18288]	4M vs. 10M
22	49068264	49068445	182	CG	ENSECAG00000020567	promoter	MTG2	0.224138	0.063531	0.160607	1.81885	mitochondrial ribosome associated GTPase 2 [Source:VGNC Symbol;Acc:VGNC:20413]	4M vs. 10M
8	19026221	19026325	105	CG	ENSECAG00000020684	intron	-	0.800404	0.376102	0.424302	1.0896	chromosome 8 C12orf49 homolog [Source:NCBI gene;Acc:106783489]	4M vs. 10M
12	25217161	25217254	94	CG	ENSECAG00000020795	intron	DAGLA	0.813377	0.401902	0.411475	1.01708	diacylglycerol lipase alpha [Source:VGNC Symbol;Acc:VGNC:17001]	4M vs. 10M
X	89501110	89501213	104	CG	ENSECAG00000020803	promoter	PSMD10	0.517239	0.177592	0.339648	1.54227	proteasome 26S subunit, non-ATPase 10 [Source:VGNC Symbol;Acc:VGNC:21956]	4M vs. 10M
13	34513546	34513688	143	CG	ENSECAG00000020814	intron	CLEC16A	0.800285	0.466854	0.333431	0.777543	C-type lectin domain containing 16A [Source:VGNC Symbol;Acc:VGNC:16599]	4M vs. 10M
14	34750327	34750427	101	CG	ENSECAG00000020822	intron	DIAPH1	0.888312	0.5921	0.296212	0.585225	diaphanous related formin 1 [Source:VGNC Symbol;Acc:VGNC:17183]	4M vs. 10M
20	45223395	45223472	78	CG	ENSECAG00000020875	intron	RUNX2	0.892154	0.498106	0.394048	0.84084	RUNX family transcription factor 2 [Source:VGNC Symbol;Acc:VGNC:58110]	4M vs. 10M
22	40411432	40411554	123	CG	ENSECAG00000020949	intron	ATP9A	0.878641	0.398435	0.480206	1.14093	ATPase phospholipid transporting 9A (putative) [Source:VGNC Symbol;Acc:VGNC:56195]	4M vs. 10M
2	25186901	25187034	134	CG	ENSECAG00000020956	exon	SERINC2	0.619239	0.282786	0.336453	1.13079	serine incorporator 2 [Source:VGNC Symbol;Acc:VGNC:22840]	4M vs. 10M
6	33158285	33158360	76	CG	ENSECAG00000021077	exon	FGF23	0.245427	0.0863237	0.159103	1.50746	fibroblast growth factor 23 [Source:VGNC Symbol;Acc:VGNC:18017]	4M vs. 10M
X	121797997	121798116	120	CG	ENSECAG00000021132	promoter	AFF2	0.388708	0.219534	0.169174	0.824243	AF4/FMR2 family member 2 [Source:VGNC Symbol;Acc:VGNC:15145]	4M vs. 10M
X	99053701	99053807	107	CG	ENSECAG00000021142	exon	NKAP	0.334491	0.141188	0.193303	1.24435	NFKB activating protein [Source:VGNC Symbol;Acc:VGNC:20746]	4M vs. 10M
13	4153665	4153858	194	CG	ENSECAG00000021171	intron	TNRC18	0.74443	0.46799	0.27644	0.669658	trinucleotide repeat containing 18 [Source:VGNC Symbol;Acc:VGNC:58822]	4M vs. 10M
2	117888333	117888430	98	CG	ENSECAG00000021232	intron	CYP2U1	0.8867	0.615792	0.270909	0.526004	cytochrome P450 family 2 subfamily U member 1 [Source:VGNC Symbol;Acc:VGNC:50392]	4M vs. 10M
23	49541919	49542060	142	CG	ENSECAG00000021305	intron	NFX1	0.67275	0.363667	0.309082	0.88745	nuclear transcription factor, X-box binding 1 [Source:HGNC Symbol;Acc:HGNC:7803]	4M vs. 10M
17	77774208	77774385	178	CG	ENSECAG00000021314	exon	COL4A2	0.524833	0.262282	0.262551	1.00074	collagen type IV alpha 2 chain [Source:VGNC Symbol;Acc:VGNC:16739]	4M vs. 10M
17	77774208	77774385	178	CG	ENSECAG00000021314	intron	COL4A2	0.524833	0.262282	0.262551	1.00074	collagen type IV alpha 2 chain [Source:VGNC Symbol;Acc:VGNC:16739]	4M vs. 10M
11	1680777	1680898	122	CG	ENSECAG00000021325	intron	BAHCC1	0.523216	0.263938	0.259278	0.987208	BAH domain and coiled-coil containing 1 [Source:VGNC Symbol;Acc:VGNC:15757]	4M vs. 10M
11	1673411	1673518	108	CG	ENSECAG00000021325	exon	BAHCC1	0.64861	0.364221	0.284389	0.832536	BAH domain and coiled-coil containing 1 [Source:VGNC Symbol;Acc:VGNC:15757]	4M vs. 10M
12	27687708	27687797	90	CG	ENSECAG00000021359	intron	RTN3	0.908031	0.279987	0.628045	1.69738	reticulon 3 [Source:VGNC Symbol;Acc:VGNC:58580]	4M vs. 10M
X	112917480	112917588	109	CG	ENSECAG00000021380	promoter	RBMX	0.28908	0.0823669	0.206713	1.81133	RNA binding motif protein X-linked [Source:VGNC Symbol;Acc:VGNC:55528]	4M vs. 10M
X	44781522	44781618	97	CG	ENSECAG00000021385	promoter	HUWE1	0.369431	0.180878	0.188553	1.03029	HECT, UBA and WWE domain containing E3 ubiquitin protein ligase 1 [Source:VGNC Symbol;Acc:VGNC:18916]	4M vs. 10M
13	9693968	9694021	54	CG	ENSECAG00000021392	intron	COL26A1	0.810245	0.480106	0.330139	0.755005	collagen type XXVI alpha 1 chain [Source:HGNC Symbol;Acc:HGNC:18038]	4M vs. 10M
7	51115339	51115446	108	CG	ENSECAG00000021522	exon	TMED1	0.84075	0.603766	0.236984	0.477688	transmembrane p24 trafficking protein 1 [Source:VGNC Symbol;Acc:VGNC:24167]	4M vs. 10M
20	57574835	57574977	143	CG	ENSECAG00000021630	promoter	LGSN	0.403386	0.165268	0.238119	1.28736	lengsin, lens protein with glutamine synthetase domain [Source:VGNC Symbol;Acc:VGNC:19651]	4M vs. 10M
20	57574835	57574977	143	CG	ENSECAG00000021630	intron	LGSN	0.403386	0.165268	0.238119	1.28736	lengsin, lens protein with glutamine synthetase domain [Source:VGNC Symbol;Acc:VGNC:19651]	4M vs. 10M
X	45081769	45081907	139	CG	ENSECAG00000021698	utr5	IQSEC2	0.328408	0.115653	0.212755	1.50569	IQ motif and Sec7 domain 2 [Source:VGNC Symbol;Acc:VGNC:55482]	4M vs. 10M
X	45081769	45081907	139	CG	ENSECAG00000021698	exon	IQSEC2	0.328408	0.115653	0.212755	1.50569	IQ motif and Sec7 domain 2 [Source:VGNC Symbol;Acc:VGNC:55482]	4M vs. 10M
28	46799296	46799377	82	CG	ENSECAG00000021702	promoter	PANX2	0.473778	0.256701	0.217077	0.88412	pannexin 2 [Source:VGNC Symbol;Acc:VGNC:56385]	4M vs. 10M
22	36623669	36623761	93	CHH	ENSECAG00000021712	intron	EYA2	0.0763235	0.00466124	0.0716623	4.03334	EYA transcriptional coactivator and phosphatase 2 [Source:VGNC Symbol;Acc:VGNC:17746]	4M vs. 10M
21	57899194	57899293	100	CHH	ENSECAG00000021716	intron	LPCAT1	0.0726558	0.00428624	0.0683695	4.08329	lysophosphatidylcholine acyltransferase 1 [Source:VGNC Symbol;Acc:VGNC:19732]	4M vs. 10M
2	24241788	24241888	101	CG	ENSECAG00000021938	exon	SYNC	0.631551	0.268443	0.363108	1.23428	syncoilin, intermediate filament protein [Source:VGNC Symbol;Acc:VGNC:50770]	4M vs. 10M
X	111247541	111247622	82	CHH	ENSECAG00000021939	intron	-	0.0970321	0.0124351	0.084597	2.96405	protein FAM122A [Source:NCBI gene;Acc:100146266]	4M vs. 10M
X	92450037	92450156	120	CG	ENSECAG00000022134	promoter	ALG13	0.548863	0.275911	0.272952	0.992244	ALG13 UDP-N-acetylglucosaminyltransferase subunit [Source:VGNC Symbol;Acc:VGNC:15246]	4M vs. 10M
5	93078906	93078976	71	CG	ENSECAG00000022152	intron	CACHD1	0.66923	0.3817	0.287531	0.810065	cache domain containing 1 [Source:VGNC Symbol;Acc:VGNC:15980]	4M vs. 10M
4	14915605	14915785	181	CG	ENSECAG00000022171	intron	GCK	0.330528	0.0977724	0.232756	1.75728	glucokinase [Source:HGNC Symbol;Acc:HGNC:4195]	4M vs. 10M
4	14915605	14915785	181	CG	ENSECAG00000022171	exon	GCK	0.330528	0.0977724	0.232756	1.75728	glucokinase [Source:HGNC Symbol;Acc:HGNC:4195]	4M vs. 10M
28	46817606	46817714	109	CG	ENSECAG00000022213	promoter	TRABD	0.630399	0.299974	0.330425	1.07143	TraB domain containing [Source:VGNC Symbol;Acc:VGNC:24451]	4M vs. 10M
28	46817606	46817714	109	CG	ENSECAG00000022213	TSS	TRABD	0.630399	0.299974	0.330425	1.07143	TraB domain containing [Source:VGNC Symbol;Acc:VGNC:24451]	4M vs. 10M
28	46817606	46817714	109	CG	ENSECAG00000022213	exon	TRABD	0.630399	0.299974	0.330425	1.07143	TraB domain containing [Source:VGNC Symbol;Acc:VGNC:24451]	4M vs. 10M
28	46817606	46817714	109	CG	ENSECAG00000022213	utr5	TRABD	0.630399	0.299974	0.330425	1.07143	TraB domain containing [Source:VGNC Symbol;Acc:VGNC:24451]	4M vs. 10M
22	38774101	38774195	95	CG	ENSECAG00000022249	intron	B4GALT5	0.398413	0.111849	0.286564	1.83271	beta-1,4-galactosyltransferase 5 [Source:VGNC Symbol;Acc:VGNC:15743]	4M vs. 10M
21	2027242	2027339	98	CG	ENSECAG00000022254	promoter	-	0.602624	0.287174	0.315449	1.06933	tropomyosin 4 [Source:NCBI gene;Acc:100147533]	4M vs. 10M
7	51185380	51185473	94	CG	ENSECAG00000022341	intron	DNM2	0.523762	0.1933	0.330462	1.43807	dynamin 2 [Source:VGNC Symbol;Acc:VGNC:56351]	4M vs. 10M
7	51158875	51159026	152	CG	ENSECAG00000022341	intron	DNM2	0.486878	0.216688	0.27019	1.16794	dynamin 2 [Source:VGNC Symbol;Acc:VGNC:56351]	4M vs. 10M
31	15361991	15362104	114	CG	ENSECAG00000022441	exon	ESR1	0.363605	0.0779042	0.2857	2.2226	estrogen receptor 1 [Source:VGNC Symbol;Acc:VGNC:49449]	4M vs. 10M
3	33322456	33322603	148	CG	ENSECAG00000022532	intron	GSE1	0.824968	0.506103	0.318865	0.704907	Gse1 coiled-coil protein [Source:VGNC Symbol;Acc:VGNC:51195]	4M vs. 10M
15	68480747	68480829	83	CG	ENSECAG00000022605	exon	TOGARAM2	0.594316	0.265574	0.328742	1.16212	TOG array regulator of axonemal microtubules 2 [Source:VGNC Symbol;Acc:VGNC:24406]	4M vs. 10M
13	10300839	10300947	109	CG	ENSECAG00000022645	intron	CUX1	0.821201	0.485597	0.335604	0.757977	cut like homeobox 1 [Source:HGNC Symbol;Acc:HGNC:2557]	4M vs. 10M
1	94092737	94092837	101	CG	ENSECAG00000022668	intron	SEMA4B	0.768036	0.386205	0.381831	0.991807	semaphorin 4B [Source:VGNC Symbol;Acc:VGNC:22815]	4M vs. 10M
1	101202958	101203078	121	CG	ENSECAG00000022677	intron	MCTP2	0.806166	0.439496	0.366671	0.875229	multiple C2 and transmembrane domain containing 2 [Source:VGNC Symbol;Acc:VGNC:20048]	4M vs. 10M
4	96453905	96454059	155	CG	ENSECAG00000022803	exon	GSTK1	0.196157	0.0445104	0.151647	2.13979	glutathione S-transferase kappa 1 [Source:VGNC Symbol;Acc:VGNC:18626]	4M vs. 10M
11	48274745	48274895	151	CG	ENSECAG00000022866	intron	-	0.721954	0.455471	0.266483	0.664547	sphingolipid transporter 3 (putative) [Source:NCBI gene;Acc:100072721]	4M vs. 10M
12	9571723	9571848	126	CG	ENSECAG00000022867	intron	TSPAN18	0.761139	0.309683	0.451456	1.29737	tetraspanin 18 [Source:VGNC Symbol;Acc:VGNC:24589]	4M vs. 10M
27	39915121	39915234	114	CG	ENSECAG00000022877	intron	ERICH1	0.643873	0.4671	0.176773	0.463045	glutamate rich 1 [Source:VGNC Symbol;Acc:VGNC:58975]	4M vs. 10M
13	750543	750623	81	CG	ENSECAG00000022930	intron	C13H7orf50	0.718144	0.37064	0.347503	0.954252	chromosome 13 C7orf50 homolog [Source:VGNC Symbol;Acc:VGNC:51115]	4M vs. 10M
X	107663229	107663420	192	CG	ENSECAG00000023074	exon	SLC25A14	0.488857	0.221104	0.267754	1.14469	solute carrier family 25 member 14 [Source:VGNC Symbol;Acc:VGNC:23093]	4M vs. 10M
X	107663229	107663420	192	CG	ENSECAG00000023074	utr5	SLC25A14	0.488857	0.221104	0.267754	1.14469	solute carrier family 25 member 14 [Source:VGNC Symbol;Acc:VGNC:23093]	4M vs. 10M
X	107663229	107663420	192	CG	ENSECAG00000023074	intron	SLC25A14	0.488857	0.221104	0.267754	1.14469	solute carrier family 25 member 14 [Source:VGNC Symbol;Acc:VGNC:23093]	4M vs. 10M
1	94186175	94186335	161	CG	ENSECAG00000023093	intron	ZNF710	0.754191	0.484156	0.270035	0.639458	zinc finger protein 710 [Source:VGNC Symbol;Acc:VGNC:51820]	4M vs. 10M
11	1465005	1465117	113	CHH	ENSECAG00000023250	promoter	-	0.0718024	0.00133407	0.0704683	5.75012	solute carrier family 25 member 10 [Source:NCBI gene;Acc:100055445]	4M vs. 10M
X	41013021	41013170	150	CHH	ENSECAG00000023295	exon	MAGIX	0.0584009	0.00109271	0.0573082	5.74001	MAGI family member, X-linked [Source:VGNC Symbol;Acc:VGNC:55495]	4M vs. 10M
X	41013021	41013170	150	CHH	ENSECAG00000023295	utr3	MAGIX	0.0584009	0.00109271	0.0573082	5.74001	MAGI family member, X-linked [Source:VGNC Symbol;Acc:VGNC:55495]	4M vs. 10M
X	41013021	41013170	150	CHH	ENSECAG00000023295	TES	MAGIX	0.0584009	0.00109271	0.0573082	5.74001	MAGI family member, X-linked [Source:VGNC Symbol;Acc:VGNC:55495]	4M vs. 10M
X	41010272	41010341	70	CG	ENSECAG00000023295	exon	MAGIX	0.443977	0.102897	0.34108	2.10929	MAGI family member, X-linked [Source:VGNC Symbol;Acc:VGNC:55495]	4M vs. 10M
X	41010272	41010341	70	CG	ENSECAG00000023295	intron	MAGIX	0.443977	0.102897	0.34108	2.10929	MAGI family member, X-linked [Source:VGNC Symbol;Acc:VGNC:55495]	4M vs. 10M
28	43337563	43337751	189	CG	ENSECAG00000023355	intron	GTSE1	0.839922	0.440078	0.399844	0.932496	G2 and S-phase expressed 1 [Source:VGNC Symbol;Acc:VGNC:18653]	4M vs. 10M
X	59103171	59103281	111	CG	ENSECAG00000023442	exon	NEXMIF	0.313805	0.146081	0.167724	1.1031	neurite extension and migration factor [Source:VGNC Symbol;Acc:VGNC:20696]	4M vs. 10M
X	59103171	59103281	111	CG	ENSECAG00000023442	utr5	NEXMIF	0.313805	0.146081	0.167724	1.1031	neurite extension and migration factor [Source:VGNC Symbol;Acc:VGNC:20696]	4M vs. 10M
8	19426655	19426743	89	CG	ENSECAG00000023488	intron	MED13L	0.67202	0.290324	0.381695	1.21084	mediator complex subunit 13L [Source:VGNC Symbol;Acc:VGNC:20073]	4M vs. 10M
2	35579001	35579181	181	CHH	ENSECAG00000023604	exon	KLHDC7A	0.0822994	0.00282809	0.0794713	4.86298	kelch domain containing 7A [Source:VGNC Symbol;Acc:VGNC:19454]	4M vs. 10M
10	17110397	17110576	180	CG	ENSECAG00000023626	exon	PTGIR	0.855197	0.599307	0.255889	0.51296	prostaglandin I2 receptor [Source:VGNC Symbol;Acc:VGNC:51068]	4M vs. 10M
13	1853735	1853841	107	CG	ENSECAG00000023641	intron	SNX8	0.774849	0.367565	0.407284	1.07592	sorting nexin 8 [Source:VGNC Symbol;Acc:VGNC:23433]	4M vs. 10M
7	2260167	2260360	194	CG	ENSECAG00000023654	intron	GNA11	0.475408	0.107262	0.368146	2.14803	G protein subunit alpha 11 [Source:VGNC Symbol;Acc:VGNC:59254]	4M vs. 10M
10	4658927	4659032	106	CG	ENSECAG00000023698	intron	PEPD	0.725385	0.380176	0.345208	0.932077	peptidase D [Source:VGNC Symbol;Acc:VGNC:21311]	4M vs. 10M
8	21268698	21268780	83	CHH	ENSECAG00000023716	intron	RBM19	0.0647521	0.00341339	0.0613387	4.24565	RNA binding motif protein 19 [Source:VGNC Symbol;Acc:VGNC:22237]	4M vs. 10M
16	3377431	3377506	76	CG	ENSECAG00000023717	intron	IQSEC1	0.647958	0.35444	0.293519	0.870361	IQ motif and Sec7 domain 1 [Source:VGNC Symbol;Acc:VGNC:19123]	4M vs. 10M
25	33217410	33217490	81	CHH	ENSECAG00000023890	intron	PRRX2	0.076196	0.00645558	0.0697405	3.5611	paired related homeobox 2 [Source:VGNC Symbol;Acc:VGNC:21913]	4M vs. 10M
28	40355149	40355293	145	CG	ENSECAG00000023901	intron	ARFGAP3	0.841438	0.466624	0.374814	0.850596	ADP ribosylation factor GTPase activating protein 3 [Source:VGNC Symbol;Acc:VGNC:15448]	4M vs. 10M
5	93423363	93423478	116	CG	ENSECAG00000024107	intron	ROR1	0.645648	0.171797	0.473851	1.91004	receptor tyrosine kinase like orphan receptor 1 [Source:VGNC Symbol;Acc:VGNC:22502]	4M vs. 10M
8	26880654	26880791	138	CG	ENSECAG00000024242	intron	SCARB1	0.325999	0.0945388	0.23146	1.78589	scavenger receptor class B member 1 [Source:VGNC Symbol;Acc:VGNC:50967]	4M vs. 10M
8	26884905	26885004	100	CG	ENSECAG00000024242	promoter	SCARB1	0.71408	0.442215	0.271865	0.691338	scavenger receptor class B member 1 [Source:VGNC Symbol;Acc:VGNC:50967]	4M vs. 10M
8	26884905	26885004	100	CG	ENSECAG00000024242	intron	SCARB1	0.71408	0.442215	0.271865	0.691338	scavenger receptor class B member 1 [Source:VGNC Symbol;Acc:VGNC:50967]	4M vs. 10M
8	26849230	26849307	78	CG	ENSECAG00000024242	intron	SCARB1	0.839865	0.604262	0.235603	0.474983	scavenger receptor class B member 1 [Source:VGNC Symbol;Acc:VGNC:50967]	4M vs. 10M
22	46245304	46245399	96	CG	ENSECAG00000024243	intron	GNAS	0.714105	0.332703	0.381402	1.1019	GNAS complex locus [Source:VGNC Symbol;Acc:VGNC:55263]	4M vs. 10M
22	46215432	46215578	147	CG	ENSECAG00000024243	exon	GNAS	0.461094	0.243935	0.21716	0.918566	GNAS complex locus [Source:VGNC Symbol;Acc:VGNC:55263]	4M vs. 10M
22	46245759	46245960	202	CG	ENSECAG00000024243	intron	GNAS	0.714772	0.444383	0.270389	0.685679	GNAS complex locus [Source:VGNC Symbol;Acc:VGNC:55263]	4M vs. 10M
5	93873706	93873776	71	CG	ENSECAG00000024262	intron	PGM1	0.833479	0.371103	0.462376	1.16733	phosphoglucomutase 1 [Source:VGNC Symbol;Acc:VGNC:58210]	4M vs. 10M
20	64604614	64604742	129	CG	ENSECAG00000024272	intron	RIMS1	0.752151	0.35564	0.396511	1.0806	regulating synaptic membrane exocytosis 1 [Source:VGNC Symbol;Acc:VGNC:56689]	4M vs. 10M
24	42039794	42039892	99	CG	ENSECAG00000024291	intron	CCDC85C	0.78234	0.398674	0.383666	0.972587	coiled-coil domain containing 85C [Source:VGNC Symbol;Acc:VGNC:58965]	4M vs. 10M
24	42054622	42054701	80	CG	ENSECAG00000024291	intron	CCDC85C	0.708295	0.376717	0.331578	0.910869	coiled-coil domain containing 85C [Source:VGNC Symbol;Acc:VGNC:58965]	4M vs. 10M
7	2260167	2260360	194	CG	ENSECAG00000024314	intron	TLE2	0.475408	0.107262	0.368146	2.14803	TLE family member 2, transcriptional corepressor [Source:VGNC Symbol;Acc:VGNC:49283]	4M vs. 10M
17	24033303	24033384	82	CG	ENSECAG00000024376	intron	LRCH1	0.800039	0.463444	0.336595	0.787675	leucine rich repeats and calponin homology domain containing 1 [Source:VGNC Symbol;Acc:VGNC:19744]	4M vs. 10M
6	72021362	72021458	97	CG	ENSECAG00000024536	exon	NFE2	0.550898	0.294327	0.256572	0.904368	nuclear factor, erythroid 2 [Source:VGNC Symbol;Acc:VGNC:20707]	4M vs. 10M
23	34845382	34845559	178	CG	ENSECAG00000024552	promoter	TTC39B	0.707045	0.348132	0.358914	1.02217	tetratricopeptide repeat domain 39B [Source:VGNC Symbol;Acc:VGNC:24630]	4M vs. 10M
23	34084021	34084101	81	CG	ENSECAG00000024578	intron	NFIB	0.490121	0.0506336	0.439487	3.27497	nuclear factor I B [Source:VGNC Symbol;Acc:VGNC:20710]	4M vs. 10M
1	128242709	128242875	167	CG	ENSECAG00000024668	exon	IGDCC4	0.301769	0.129672	0.172097	1.21857	immunoglobulin superfamily DCC subclass member 4 [Source:HGNC Symbol;Acc:HGNC:13770]	4M vs. 10M
28	35633776	35633905	130	CG	ENSECAG00000024727	intron	CYTH4	0.700878	0.166646	0.534232	2.07238	cytohesin 4 [Source:VGNC Symbol;Acc:VGNC:49128]	4M vs. 10M
24	37774215	37774268	54	CG	ENSECAG00000024741	exon	GSC	0.346253	0.160617	0.185636	1.1082	goosecoid homeobox [Source:VGNC Symbol;Acc:VGNC:58968]	4M vs. 10M
5	20669105	20669217	113	CG	ENSECAG00000024810	intron	PLA2G4A	0.504712	0.186311	0.318402	1.43775	phospholipase A2 group IVA [Source:VGNC Symbol;Acc:VGNC:21513]	4M vs. 10M
25	25807448	25807528	81	CHH	ENSECAG00000024868	intron	DAB2IP	0.103092	0.000849415	0.102243	6.92325	DAB2 interacting protein [Source:VGNC Symbol;Acc:VGNC:52375]	4M vs. 10M
7	51456323	51456456	134	CG	ENSECAG00000024966	exon	-	0.800232	0.500852	0.29938	0.676034	ribonucleoprotein, PTB binding 1 [Source:NCBI gene;Acc:100055270]	4M vs. 10M
7	51456323	51456456	134	CG	ENSECAG00000024966	intron	-	0.800232	0.500852	0.29938	0.676034	ribonucleoprotein, PTB binding 1 [Source:NCBI gene;Acc:100055270]	4M vs. 10M
22	46245304	46245399	96	CG	ENSECAG00000024967	intron	CTSZ	0.714105	0.332703	0.381402	1.1019	cathepsin Z [Source:VGNC Symbol;Acc:VGNC:16957]	4M vs. 10M
22	46245759	46245960	202	CG	ENSECAG00000024967	intron	CTSZ	0.714772	0.444383	0.270389	0.685679	cathepsin Z [Source:VGNC Symbol;Acc:VGNC:16957]	4M vs. 10M
13	5236499	5236584	86	CG	ENSECAG00000025034	intron	CYTH3	0.714499	0.398829	0.31567	0.841163	cytohesin 3 [Source:VGNC Symbol;Acc:VGNC:51122]	4M vs. 10M
X	107346630	107346727	98	CG	ENSECAG00000025037	intron	BCORL1	0.45117	0.197704	0.253466	1.19033	BCL6 corepressor like 1 [Source:VGNC Symbol;Acc:VGNC:15802]	4M vs. 10M
15	71678002	71678081	80	CG	ENSECAG00000025086	intron	DNMT3A	0.734457	0.299171	0.435286	1.29571	DNA methyltransferase 3 alpha [Source:VGNC Symbol;Acc:VGNC:17256]	4M vs. 10M
22	50219482	50219542	61	CG	ENSECAG00000025109	intron	EEF1A2	0.666298	0.284987	0.381311	1.22527	eukaryotic translation elongation factor 1 alpha 2 [Source:VGNC Symbol;Acc:VGNC:49441]	4M vs. 10M
2	37691881	37691980	100	CG	ENSECAG00000025126	intron	FHAD1	0.514469	0.182231	0.332238	1.49732	forkhead associated phosphopeptide binding domain 1 [Source:HGNC Symbol;Acc:HGNC:29408]	4M vs. 10M
16	43009888	43009941	54	CG	ENSECAG00000025146	intron	CDCP1	0.560567	0.229434	0.331133	1.28881	CUB domain containing protein 1 [Source:VGNC Symbol;Acc:VGNC:16314]	4M vs. 10M
7	46232876	46232974	99	CG	ENSECAG00000025656	promoter	eca-mir-23a	0.511844	0.164086	0.347757	1.64125	eca-mir-23a [Source:miRBase;Acc:MI0012737]	4M vs. 10M
X	112917480	112917588	109	CG	ENSECAG00000026087	promoter	SNORD61	0.28908	0.0823669	0.206713	1.81133	small nucleolar RNA, C/D box 61 [Source:HGNC Symbol;Acc:HGNC:10218]	4M vs. 10M
6	71758239	71758421	183	CG	ENSECAG00000026361	promoter	MIR196A2	0.7031	0.46623	0.236871	0.59269	microRNA 196a-2 [Source:HGNC Symbol;Acc:HGNC:31568]	4M vs. 10M
7	46232876	46232974	99	CG	ENSECAG00000026397	promoter	eca-mir-24-1	0.511844	0.164086	0.347757	1.64125	eca-mir-24-1 [Source:miRBase;Acc:MI0012738]	4M vs. 10M
21	4059938	4060019	82	CG	ENSECAG00000026851	exon	-	0.475773	0.216927	0.258846	1.13306	growth differentiation factor 1 [Source:NCBI gene;Acc:111769683]	4M vs. 10M
X	54697694	54697775	82	CG	ENSECAG00000026865	exon	EDA	0.346659	0.120145	0.226514	1.52874	ectodysplasin A [Source:VGNC Symbol;Acc:VGNC:17414]	4M vs. 10M
10	25006462	25006582	121	CG	ENSECAG00000026938	intron	RPL28	0.748887	0.415725	0.333162	0.849119	ribosomal protein L28 [Source:VGNC Symbol;Acc:VGNC:57337]	4M vs. 10M
12	36751306	36751452	147	CG	ENSECAG00000026948	promoter	PKP3	0.759419	0.462539	0.29688	0.71532	plakophilin 3 [Source:VGNC Symbol;Acc:VGNC:58211]	4M vs. 10M
1	139475636	139475731	96	CHH	ENSECAG00000026995	intron		0.0827667	0.000899934	0.0818668	6.52309		4M vs. 10M
24	43139775	43139928	154	CG	ENSECAG00000027765	intron		0.637739	0.310361	0.327378	1.03902		4M vs. 10M
X	95813645	95813750	106	CG	ENSECAG00000027830	intron		0.829329	0.526535	0.302794	0.655416		4M vs. 10M
X	95813404	95813488	85	CG	ENSECAG00000027830	intron		0.707807	0.455804	0.252003	0.634944		4M vs. 10M
1	566009	566180	172	CG	ENSECAG00000028085	exon	-	0.789989	0.376779	0.41321	1.06811	ADAM metallopeptidase domain 8 [Source:NCBI gene;Acc:111772543]	4M vs. 10M
1	566009	566180	172	CG	ENSECAG00000028085	intron	-	0.789989	0.376779	0.41321	1.06811	ADAM metallopeptidase domain 8 [Source:NCBI gene;Acc:111772543]	4M vs. 10M
12	21306536	21306724	189	CG	ENSECAG00000028365	promoter	BTBD18	0.784223	0.575665	0.208558	0.446035	BTB domain containing 18 [Source:HGNC Symbol;Acc:HGNC:37214]	4M vs. 10M
7	466756	466813	58	CG	ENSECAG00000028369	intron	GRIN3B	0.513132	0.23398	0.279151	1.13294	glutamate ionotropic receptor NMDA type subunit 3B [Source:HGNC Symbol;Acc:HGNC:16768]	4M vs. 10M
8	21854862	21855001	140	CG	ENSECAG00000028399	intron	DTX1	0.74924	0.348705	0.400535	1.10342	deltex E3 ubiquitin ligase 1 [Source:HGNC Symbol;Acc:HGNC:3060]	4M vs. 10M
13	1170985	1171145	161	CG	ENSECAG00000028689	intron	-	0.694868	0.2971	0.397768	1.22579	MAF bZIP transcription factor K [Source:NCBI gene;Acc:111776168]	4M vs. 10M
13	1170985	1171145	161	CG	ENSECAG00000028689	promoter	-	0.694868	0.2971	0.397768	1.22579	MAF bZIP transcription factor K [Source:NCBI gene;Acc:111776168]	4M vs. 10M
7	32609289	32609377	89	CG	ENSECAG00000028880	intron		0.443809	0.15136	0.292449	1.55195		4M vs. 10M
3	33676934	33677019	86	CG	ENSECAG00000028936	intron		0.438	0.202512	0.235488	1.11292		4M vs. 10M
18	55906719	55906797	79	CG	ENSECAG00000029002	exon	-	0.667769	0.320385	0.347385	1.05954	tetratricopeptide repeat domain 30B [Source:NCBI gene;Acc:100146529]	4M vs. 10M
10	43630298	43630425	128	CHH	ENSECAG00000029135	promoter		0.108584	0.00885901	0.0997249	3.61552		4M vs. 10M
17	8270744	8270927	184	CHH	ENSECAG00000029338	intron		0.0836368	0.00952088	0.0741159	3.13497		4M vs. 10M
24	11196433	11196535	103	CG	ENSECAG00000029421	exon	HSPA2	0.613256	0.417419	0.195837	0.554994	heat shock protein family A (Hsp70) member 2 [Source:HGNC Symbol;Acc:HGNC:5235]	4M vs. 10M
10	20439055	20439182	128	CG	ENSECAG00000029466	intron	SHANK1	0.657124	0.347596	0.309528	0.918755	SH3 and multiple ankyrin repeat domains 1 [Source:HGNC Symbol;Acc:HGNC:15474]	4M vs. 10M
4	102223272	102223382	111	CG	ENSECAG00000029744	exon	ZNF775	0.594769	0.328311	0.266458	0.857267	zinc finger protein 775 [Source:HGNC Symbol;Acc:HGNC:28501]	4M vs. 10M
4	102223272	102223382	111	CG	ENSECAG00000029744	intron	ZNF775	0.594769	0.328311	0.266458	0.857267	zinc finger protein 775 [Source:HGNC Symbol;Acc:HGNC:28501]	4M vs. 10M
5	90226203	90226380	178	CG	ENSECAG00000030001	promoter	DIRAS3	0.608894	0.326752	0.282141	0.897992	DIRAS family GTPase 3 [Source:HGNC Symbol;Acc:HGNC:687]	4M vs. 10M
22	40905755	40905923	169	CG	ENSECAG00000030718	intron		0.431174	0.113968	0.317206	1.91964		4M vs. 10M
23	4971564	4971670	107	CG	ENSECAG00000030838	exon		0.634845	0.31516	0.319685	1.01032		4M vs. 10M
24	46777174	46777336	163	CG	ENSECAG00000031141	exon		0.519187	0.263751	0.255436	0.977078		4M vs. 10M
7	410826	410971	146	CG	ENSECAG00000031157	exon	-	0.612094	0.17597	0.436125	1.79843	KISS1 receptor [Source:NCBI gene;Acc:111774156]	4M vs. 10M
16	83324663	83324794	132	CG	ENSECAG00000031211	exon		0.551067	0.270862	0.280205	1.02467		4M vs. 10M
24	47031825	47031899	75	CG	ENSECAG00000031215	promoter	TEX22	0.758894	0.448188	0.310706	0.759794	testis expressed 22 [Source:HGNC Symbol;Acc:HGNC:40026]	4M vs. 10M
3	34364273	34364364	92	CG	ENSECAG00000031353	intron		0.726838	0.40591	0.320928	0.840474		4M vs. 10M
4	5389688	5389844	157	CG	ENSECAG00000031363	exon		0.346992	0.0647303	0.282262	2.42239		4M vs. 10M
X	34933438	34933626	189	CG	ENSECAG00000031529	exon	NYX	0.640354	0.415126	0.225227	0.625319	nyctalopin [Source:HGNC Symbol;Acc:HGNC:8082]	4M vs. 10M
7	3193615	3193680	66	CG	ENSECAG00000031636	promoter	PLIN5	0.551406	0.224661	0.326745	1.29537	perilipin 5 [Source:HGNC Symbol;Acc:HGNC:33196]	4M vs. 10M
13	26599247	26599398	152	CG	ENSECAG00000031797	promoter		0.257219	0.0944918	0.162728	1.44474		4M vs. 10M
11	23631951	23632129	179	CG	ENSECAG00000031942	utr3	ARHGAP23	0.594834	0.384096	0.210738	0.631019	Rho GTPase activating protein 23 [Source:HGNC Symbol;Acc:HGNC:29293]	4M vs. 10M
11	23631951	23632129	179	CG	ENSECAG00000031942	exon	ARHGAP23	0.594834	0.384096	0.210738	0.631019	Rho GTPase activating protein 23 [Source:HGNC Symbol;Acc:HGNC:29293]	4M vs. 10M
8	93963492	93963569	78	CG	ENSECAG00000031987	exon		0.810403	0.434252	0.37615	0.900105		4M vs. 10M
8	93963492	93963569	78	CG	ENSECAG00000031987	TSS		0.810403	0.434252	0.37615	0.900105		4M vs. 10M
8	93963492	93963569	78	CG	ENSECAG00000031987	promoter		0.810403	0.434252	0.37615	0.900105		4M vs. 10M
7	480944	481088	145	CG	ENSECAG00000032097	promoter	CNN2	0.813973	0.552768	0.261205	0.558307	calponin 2 [Source:HGNC Symbol;Acc:HGNC:2156]	4M vs. 10M
8	20505467	20505555	89	CG	ENSECAG00000032121	intron		0.90028	0.598487	0.301793	0.589054		4M vs. 10M
X	99694348	99694528	181	CG	ENSECAG00000032204	promoter		0.617513	0.371204	0.246309	0.734258		4M vs. 10M
X	99694348	99694528	181	CG	ENSECAG00000032204	exon		0.617513	0.371204	0.246309	0.734258		4M vs. 10M
29	15700223	15700336	114	CHH	ENSECAG00000032246	exon		0.0994781	0.00441755	0.0950606	4.49306		4M vs. 10M
7	830668	830769	102	CG	ENSECAG00000032416	exon	APC2	0.815877	0.61996	0.195917	0.396177	APC regulator of WNT signaling pathway 2 [Source:HGNC Symbol;Acc:HGNC:24036]	4M vs. 10M
PJAA01000852.1	6628	6734	107	CG	ENSECAG00000032733	exon		0.255333	0.133348	0.121985	0.937184		4M vs. 10M
22	19199766	19199885	120	CG	ENSECAG00000033006	promoter		0.835947	0.653018	0.182929	0.356289		4M vs. 10M
PJAA01002401.1	25536	25610	75	CG	ENSECAG00000033097	intron		0.309154	0.17956	0.129594	0.783861		4M vs. 10M
13	26378447	26378557	111	CG	ENSECAG00000033107	promoter		0.502519	0.227676	0.274843	1.1422		4M vs. 10M
30	29339429	29339609	181	CG	ENSECAG00000033299	exon	GPR25	0.508401	0.280914	0.227487	0.855837	G protein-coupled receptor 25 [Source:HGNC Symbol;Acc:HGNC:4480]	4M vs. 10M
X	89188524	89188649	126	CG	ENSECAG00000033399	intron	TSC22D3	0.600943	0.243899	0.357044	1.30094	TSC22 domain family member 3 [Source:HGNC Symbol;Acc:HGNC:3051]	4M vs. 10M
X	89188828	89188968	141	CG	ENSECAG00000033399	intron	TSC22D3	0.298395	0.13392	0.164476	1.15586	TSC22 domain family member 3 [Source:HGNC Symbol;Acc:HGNC:3051]	4M vs. 10M
X	86486343	86486512	170	CG	ENSECAG00000033402	exon	-	0.365971	0.146818	0.219153	1.3177	ESX homeobox 1 [Source:NCBI gene;Acc:102147825]	4M vs. 10M
30	6213800	6214050	251	CG	ENSECAG00000033406	promoter		0.899225	0.523377	0.375848	0.780832		4M vs. 10M
X	113380862	113380966	105	CG	ENSECAG00000033583	intron		0.413581	0.130142	0.283439	1.66809		4M vs. 10M
X	113380862	113380966	105	CG	ENSECAG00000033583	exon		0.413581	0.130142	0.283439	1.66809		4M vs. 10M
10	21686193	21686324	132	CG	ENSECAG00000033693	exon	HAS1	0.534333	0.304208	0.230125	0.812683	hyaluronan synthase 1 [Source:HGNC Symbol;Acc:HGNC:4818]	4M vs. 10M
7	2645039	2645222	184	CG	ENSECAG00000033728	intron	PIP5K1C	0.505409	0.183266	0.322143	1.46351	phosphatidylinositol-4-phosphate 5-kinase type 1 gamma [Source:HGNC Symbol;Acc:HGNC:8996]	4M vs. 10M
16	2543128	2543229	102	CG	ENSECAG00000033935	promoter		0.50351	0.278273	0.225238	0.855522		4M vs. 10M
3	18327448	18327651	204	CG	ENSECAG00000034017	exon	-	0.363654	0.129411	0.234243	1.49061	F-box and leucine rich repeat protein 8 [Source:NCBI gene;Acc:100052927]	4M vs. 10M
20	31823175	31823300	126	CG	ENSECAG00000034395	exon	MHCB3	0.6154	0.296792	0.318608	1.05207	class I histocompatibility antigen, Gogo-OKO alpha chain [Source:NCBI gene;Acc:100049798]	4M vs. 10M
20	31823175	31823300	126	CG	ENSECAG00000034395	intron	MHCB3	0.6154	0.296792	0.318608	1.05207	class I histocompatibility antigen, Gogo-OKO alpha chain [Source:NCBI gene;Acc:100049798]	4M vs. 10M
11	1423379	1423500	122	CG	ENSECAG00000034551	exon		0.80974	0.21436	0.59538	1.91742		4M vs. 10M
20	42260282	42260366	85	CG	ENSECAG00000034930	intron	C6orf132	0.531162	0.259769	0.271394	1.03193	chromosome 6 open reading frame 132 [Source:HGNC Symbol;Acc:HGNC:21288]	4M vs. 10M
7	1489526	1489784	259	CG	ENSECAG00000034935	exon	PEAK3	0.767508	0.57016	0.197347	0.428814	PEAK family member 3 [Source:HGNC Symbol;Acc:HGNC:24793]	4M vs. 10M
X	93398127	93398263	137	CG	ENSECAG00000035183	promoter		0.390817	0.0708209	0.319996	2.46424		4M vs. 10M
X	93398127	93398263	137	CG	ENSECAG00000035183	TSS		0.390817	0.0708209	0.319996	2.46424		4M vs. 10M
X	93398127	93398263	137	CG	ENSECAG00000035183	exon		0.390817	0.0708209	0.319996	2.46424		4M vs. 10M
11	61459420	61459540	121	CG	ENSECAG00000035267	intron		0.744693	0.479185	0.265508	0.636064		4M vs. 10M
2	23777424	23777710	287	CG	ENSECAG00000035454	exon	A3GALT2	0.52729	0.29084	0.236451	0.858373	alpha 1,3-galactosyltransferase 2 [Source:HGNC Symbol;Acc:HGNC:30005]	4M vs. 10M
13	20353563	20353660	98	CHH	ENSECAG00000035486	promoter	ZNF48	0.0924139	0.00372389	0.08869	4.63323	zinc finger protein 48 [Source:HGNC Symbol;Acc:HGNC:13114]	4M vs. 10M
1	89694917	89694987	71	CG	ENSECAG00000035666	intron	DYDC1	0.818358	0.474948	0.34341	0.784963	DPY30 domain containing 1 [Source:HGNC Symbol;Acc:HGNC:23460]	4M vs. 10M
28	43119351	43119424	74	CG	ENSECAG00000036269	intron		0.67873	0.289381	0.389349	1.22987		4M vs. 10M
19	5644786	5644894	109	CG	ENSECAG00000036457	exon		0.635217	0.26958	0.365637	1.23654		4M vs. 10M
X	58078705	58078819	115	CG	ENSECAG00000037034	exon	CDX4	0.519207	0.25363	0.265577	1.03359	caudal type homeobox 4 [Source:HGNC Symbol;Acc:HGNC:1808]	4M vs. 10M
5	34552490	34552640	151	CG	ENSECAG00000037406	promoter		0.884456	0.293202	0.591255	1.5929		4M vs. 10M
16	4686183	4686273	91	CG	ENSECAG00000037469	exon		0.436678	0.110365	0.326313	1.98429		4M vs. 10M
7	32609289	32609377	89	CG	ENSECAG00000037663	exon		0.443809	0.15136	0.292449	1.55195		4M vs. 10M
16	1343077	1343215	139	CHH	ENSECAG00000037753	intron	-	0.0830564	0.0009219	0.0821345	6.49334	proline-rich protein 20A-like [Source:NCBI gene;Acc:111768280]	4M vs. 10M
1	28950029	28950185	157	CG	ENSECAG00000038310	exon		0.452597	0.234223	0.218374	0.950345		4M vs. 10M
1	28950029	28950185	157	CG	ENSECAG00000038310	TSS		0.452597	0.234223	0.218374	0.950345		4M vs. 10M
1	28950029	28950185	157	CG	ENSECAG00000038310	promoter		0.452597	0.234223	0.218374	0.950345		4M vs. 10M
17	80600830	80600946	117	CG	ENSECAG00000038480	intron	-	0.704928	0.505011	0.199917	0.481161	translation initiation factor IF-2 [Source:NCBI gene;Acc:111768656]	4M vs. 10M
X	40775464	40775648	185	CG	ENSECAG00000038828	exon	PCSK1N	0.618881	0.310643	0.308238	0.994405	proprotein convertase subtilisin/kexin type 1 inhibitor [Source:HGNC Symbol;Acc:HGNC:17301]	4M vs. 10M
X	40775464	40775648	185	CG	ENSECAG00000038828	intron	PCSK1N	0.618881	0.310643	0.308238	0.994405	proprotein convertase subtilisin/kexin type 1 inhibitor [Source:HGNC Symbol;Acc:HGNC:17301]	4M vs. 10M
X	92450037	92450156	120	CG	ENSECAG00000039392	promoter	-	0.548863	0.275911	0.272952	0.992244	UDP-N-acetylglucosamine transferase subunit ALG13 homolog [Source:NCBI gene;Acc:111767417]	4M vs. 10M
X	92450037	92450156	120	CG	ENSECAG00000039392	TSS	-	0.548863	0.275911	0.272952	0.992244	UDP-N-acetylglucosamine transferase subunit ALG13 homolog [Source:NCBI gene;Acc:111767417]	4M vs. 10M
X	92450037	92450156	120	CG	ENSECAG00000039392	exon	-	0.548863	0.275911	0.272952	0.992244	UDP-N-acetylglucosamine transferase subunit ALG13 homolog [Source:NCBI gene;Acc:111767417]	4M vs. 10M
X	92450037	92450156	120	CG	ENSECAG00000039392	intron	-	0.548863	0.275911	0.272952	0.992244	UDP-N-acetylglucosamine transferase subunit ALG13 homolog [Source:NCBI gene;Acc:111767417]	4M vs. 10M
8	1203958	1204057	100	CG	ENSECAG00000039414	exon	-	0.287858	0.122538	0.165319	1.23212	carbonic anhydrase 15 [Source:NCBI gene;Acc:100053571]	4M vs. 10M
8	1203958	1204057	100	CG	ENSECAG00000039414	intron	-	0.287858	0.122538	0.165319	1.23212	carbonic anhydrase 15 [Source:NCBI gene;Acc:100053571]	4M vs. 10M
PJAA01000852.1	6628	6734	107	CG	ENSECAG00000039448	promoter		0.255333	0.133348	0.121985	0.937184		4M vs. 10M
PJAA01000852.1	6628	6734	107	CG	ENSECAG00000039448	exon		0.255333	0.133348	0.121985	0.937184		4M vs. 10M
X	111457731	111457833	103	CG	ENSECAG00000039540	exon		0.348307	0.0775423	0.270765	2.1673		4M vs. 10M
31	758497	758615	119	CG	ENSECAG00000039929	intron		0.454847	0.165505	0.289342	1.45851		4M vs. 10M
16	7006912	7006991	80	CG	ENSECAG00000039947	intron	VGLL4	0.812685	0.454988	0.357697	0.836868	vestigial like family member 4 [Source:HGNC Symbol;Acc:HGNC:28966]	4M vs. 10M
5	94355262	94355358	97	CG	ENSECAG00000040085	intron		0.736251	0.378012	0.358239	0.961766		4M vs. 10M
12	35415487	35415646	160	CG	ENSECAG00000041057	intron		0.659614	0.359513	0.3001	0.875576		4M vs. 10M
21	56777112	56777265	154	CHH	ENSECAG00000041796	intron		0.100252	0.00814047	0.092112	3.62238		4M vs. 10M
21	56777112	56777265	154	CHH	ENSECAG00000041796	exon		0.100252	0.00814047	0.092112	3.62238		4M vs. 10M
29	15700223	15700336	114	CHH	ENSECAG00000041896	promoter		0.0994781	0.00441755	0.0950606	4.49306		4M vs. 10M
PJAA01000844.1	5693	5861	169	CG	ENSECAG00000042072	promoter		0.728631	0.24986	0.478771	1.54407		4M vs. 10M
PJAA01000602.1	7357	7580	224	CG	ENSECAG00000042246	intron		0.727211	0.457269	0.269942	0.66933		4M vs. 10M
PJAA01000844.1	5693	5861	169	CG	ENSECAG00000042262	TES		0.728631	0.24986	0.478771	1.54407		4M vs. 10M
PJAA01000844.1	5693	5861	169	CG	ENSECAG00000042262	exon		0.728631	0.24986	0.478771	1.54407		4M vs. 10M
PJAA01000602.1	7357	7580	224	CG	ENSECAG00000042376	intron		0.727211	0.457269	0.269942	0.66933		4M vs. 10M
7	86384691	86384760	70	CG	ENSECAG00000042421	promoter		0.823203	0.554043	0.269159	0.571248		4M vs. 10M
PJAA01000585.1	11276	11424	149	CG	ENSECAG00000042432	promoter		0.55873	0.362541	0.196189	0.624007		4M vs. 10M
22	39283930	39283990	61	CG	ENSECAG00000042777	intron		0.414512	0.0954307	0.319081	2.11889		4M vs. 10M
22	39282628	39282763	136	CG	ENSECAG00000042777	intron		0.42775	0.134894	0.292856	1.66494		4M vs. 10M
13	43282609	43282696	88	CG	ENSECAG00000043042	exon		0.610415	0.221899	0.388516	1.45989		4M vs. 10M
X	42970953	42971102	150	CG	ENSECAG00000043139	exon	GSPT2	0.43834	0.157575	0.280764	1.47601	G1 to S phase transition 2 [Source:NCBI gene;Acc:100060648]	4M vs. 10M
X	99694348	99694528	181	CG	ENSECAG00000043339	intron		0.617513	0.371204	0.246309	0.734258		4M vs. 10M
30	7666719	7666816	98	CG	ENSECAG00000043434	promoter		0.687177	0.376871	0.310306	0.866611		4M vs. 10M
12	18298223	18298305	83	CHH	ENSECAG00000043443	intron		0.0764523	0.00385913	0.0725932	4.30821		4M vs. 10M
8	4519318	4519518	201	CHH	ENSECAG00000043457	intron	-	0.0731176	0.000924283	0.0721933	6.30574	cationic amino acid transporter 4 [Source:NCBI gene;Acc:100056096]	4M vs. 10M
X	104253290	104253400	111	CG	ENSECAG00000043694	intron		0.557522	0.253574	0.303948	1.13662		4M vs. 10M
6	70074165	70074255	91	CG	ENSECAG00000043794	intron	-	0.670365	0.360906	0.309458	0.893322	general receptor for phosphoinositides 1 associated scaffold protein [Source:NCBI gene;Acc:100146158]	4M vs. 10M
6	70074165	70074255	91	CG	ENSECAG00000043794	exon	-	0.670365	0.360906	0.309458	0.893322	general receptor for phosphoinositides 1 associated scaffold protein [Source:NCBI gene;Acc:100146158]	4M vs. 10M
PJAA01000585.1	11276	11424	149	CG	PJAA01000585.1:10793:11552	CGI		0.55873	0.362541	0.196189	0.624007		4M vs. 10M
PJAA01000602.1	7357	7580	224	CG	PJAA01000602.1:7290:8070	CGI		0.727211	0.457269	0.269942	0.66933		4M vs. 10M
PJAA01001283.1	5422	5597	176	CG	PJAA01001283.1:5083:7084	CGI_shore		0.900229	0.346376	0.553853	1.37795		4M vs. 10M
27	7812983	7813080	98	CG	ENSECAG00000000011	exon	ADGRA2	0.36197	0.533251	-0.171281	-0.558944	adhesion G protein-coupled receptor A2 [Source:VGNC Symbol;Acc:VGNC:15099]	4M vs. 10M
27	7812784	7812918	135	CG	ENSECAG00000000011	TES	ADGRA2	0.395948	0.587962	-0.192014	-0.570413	adhesion G protein-coupled receptor A2 [Source:VGNC Symbol;Acc:VGNC:15099]	4M vs. 10M
27	7812784	7812918	135	CG	ENSECAG00000000011	exon	ADGRA2	0.395948	0.587962	-0.192014	-0.570413	adhesion G protein-coupled receptor A2 [Source:VGNC Symbol;Acc:VGNC:15099]	4M vs. 10M
2	5193081	5193185	105	CG	ENSECAG00000000193	intron	SSBP3	0.459882	0.743663	-0.283781	-0.693386	single stranded DNA binding protein 3 [Source:VGNC Symbol;Acc:VGNC:50769]	4M vs. 10M
2	5240364	5240473	110	CG	ENSECAG00000000193	intron	SSBP3	0.311157	0.683937	-0.37278	-1.13622	single stranded DNA binding protein 3 [Source:VGNC Symbol;Acc:VGNC:50769]	4M vs. 10M
X	40750301	40750426	126	CG	ENSECAG00000000227	promoter	HDAC6	0.195867	0.459623	-0.263756	-1.23058	histone deacetylase 6 [Source:VGNC Symbol;Acc:VGNC:50595]	4M vs. 10M
28	43223371	43223540	170	CG	ENSECAG00000000484	promoter	PPARA	0.260939	0.785797	-0.524858	-1.59044	peroxisome proliferator activated receptor alpha [Source:VGNC Symbol;Acc:VGNC:21714]	4M vs. 10M
16	18912474	18912571	98	CG	ENSECAG00000000689	promoter	PPP4R2	0.0584709	0.301159	-0.242688	-2.36473	protein phosphatase 4 regulatory subunit 2 [Source:VGNC Symbol;Acc:VGNC:21790]	4M vs. 10M
9	19397955	19398104	150	CHH	ENSECAG00000000795	intron	ADHFE1	0.00759346	0.105295	-0.0977019	-3.79354	alcohol dehydrogenase iron containing 1 [Source:VGNC Symbol;Acc:VGNC:15117]	4M vs. 10M
5	94428625	94428709	85	CG	ENSECAG00000000823	intron	ATG4C	0.442933	0.733411	-0.290479	-0.727535	autophagy related 4C cysteine peptidase [Source:VGNC Symbol;Acc:VGNC:15624]	4M vs. 10M
1	162866970	162867103	134	CG	ENSECAG00000001058	intron	SLC7A7	0.0553124	0.356367	-0.301055	-2.68769	solute carrier family 7 member 7 [Source:VGNC Symbol;Acc:VGNC:23272]	4M vs. 10M
1	162866578	162866715	138	CG	ENSECAG00000001058	intron	SLC7A7	0.0485218	0.412871	-0.364349	-3.08898	solute carrier family 7 member 7 [Source:VGNC Symbol;Acc:VGNC:23272]	4M vs. 10M
28	47148532	47148808	277	CG	ENSECAG00000001072	promoter	TYMP	0.197145	0.569237	-0.372091	-1.52977	thymidine phosphorylase [Source:VGNC Symbol;Acc:VGNC:24688]	4M vs. 10M
X	40066542	40066771	230	CG	ENSECAG00000001372	exon	SYN1	0.167777	0.366908	-0.199131	-1.12887	synapsin I [Source:VGNC Symbol;Acc:VGNC:23796]	4M vs. 10M
X	40066542	40066771	230	CG	ENSECAG00000001372	TSS	SYN1	0.167777	0.366908	-0.199131	-1.12887	synapsin I [Source:VGNC Symbol;Acc:VGNC:23796]	4M vs. 10M
X	40066542	40066771	230	CG	ENSECAG00000001372	promoter	SYN1	0.167777	0.366908	-0.199131	-1.12887	synapsin I [Source:VGNC Symbol;Acc:VGNC:23796]	4M vs. 10M
17	28813210	28813297	88	CG	ENSECAG00000001410	promoter	KBTBD6	0.288468	0.542054	-0.253586	-0.910024	kelch repeat and BTB (POZ) domain containing 6 [Source:NCBI gene;Acc:100061256]	4M vs. 10M
7	4058533	4058608	76	CG	ENSECAG00000001740	exon	VMAC	0.166779	0.535371	-0.368592	-1.6826	vimentin type intermediate filament associated coiled-coil protein [Source:VGNC Symbol;Acc:VGNC:59431]	4M vs. 10M
2	21779854	21779988	135	CG	ENSECAG00000003027	intron	TFAP2E	0.156677	0.411932	-0.255255	-1.39461	transcription factor AP-2 epsilon [Source:VGNC Symbol;Acc:VGNC:50776]	4M vs. 10M
3	36177371	36177438	68	CHH	ENSECAG00000003668	promoter	CBFA2T3	0.00533204	0.0783491	-0.0730171	-3.87716	CBFA2/RUNX1 translocation partner 3 [Source:VGNC Symbol;Acc:VGNC:58454]	4M vs. 10M
1	58660291	58660422	132	CG	ENSECAG00000004338	exon	AIFM2	0.427179	0.702519	-0.27534	-0.717696	apoptosis inducing factor mitochondria associated 2 [Source:VGNC Symbol;Acc:VGNC:15187]	4M vs. 10M
22	44030192	44030274	83	CG	ENSECAG00000004637	exon	MC3R	0.324696	0.920492	-0.595796	-1.50332	melanocortin 3 receptor [Source:VGNC Symbol;Acc:VGNC:20021]	4M vs. 10M
20	58763974	58764039	66	CHH	ENSECAG00000005001	intron	EYS	0.00821713	0.110904	-0.102687	-3.75453	eyes shut homolog [Source:HGNC Symbol;Acc:HGNC:21555]	4M vs. 10M
2	83042299	83042422	124	CG	ENSECAG00000005046	promoter	MAB21L2	0.255219	0.595581	-0.340362	-1.22256	mab-21 like 2 [Source:VGNC Symbol;Acc:VGNC:19880]	4M vs. 10M
18	16714164	16714251	88	CG	ENSECAG00000005577	intron	GPR39	0.115531	0.319102	-0.203571	-1.46573	G protein-coupled receptor 39 [Source:HGNC Symbol;Acc:HGNC:4496]	4M vs. 10M
24	47020613	47020674	62	CG	ENSECAG00000005752	intron	PACS2	0.506672	0.840877	-0.334205	-0.730844	phosphofurin acidic cluster sorting protein 2 [Source:VGNC Symbol;Acc:VGNC:21124]	4M vs. 10M
11	15426796	15426966	171	CG	ENSECAG00000005914	intron	PRR29	0.336614	0.682542	-0.345928	-1.01982	proline rich 29 [Source:VGNC Symbol;Acc:VGNC:21902]	4M vs. 10M
11	15426796	15426966	171	CG	ENSECAG00000005914	exon	PRR29	0.336614	0.682542	-0.345928	-1.01982	proline rich 29 [Source:VGNC Symbol;Acc:VGNC:21902]	4M vs. 10M
15	91723898	91724065	168	CG	ENSECAG00000006257	intron	SNTG2	0.226612	0.653317	-0.426705	-1.52756	syntrophin gamma 2 [Source:VGNC Symbol;Acc:VGNC:23405]	4M vs. 10M
28	41620346	41620471	126	CHH	ENSECAG00000006269	intron	SHISAL1	0.00228076	0.0717045	-0.0694237	-4.97448	shisa like 1 [Source:VGNC Symbol;Acc:VGNC:19386]	4M vs. 10M
6	26897308	26897389	82	CG	ENSECAG00000006659	intron	ATG4B	0.38978	0.852295	-0.462515	-1.12869	autophagy related 4B cysteine peptidase [Source:VGNC Symbol;Acc:VGNC:58494]	4M vs. 10M
8	27293811	27293966	156	CG	ENSECAG00000006732	intron	TMEM132B	0.537248	0.808314	-0.271065	-0.589326	transmembrane protein 132B [Source:VGNC Symbol;Acc:VGNC:50980]	4M vs. 10M
23	2118759	2118853	95	CG	ENSECAG00000006736	intron	FANCC	0.362947	0.699229	-0.336282	-0.946005	FA complementation group C [Source:VGNC Symbol;Acc:VGNC:17900]	4M vs. 10M
12	27896075	27896166	92	CG	ENSECAG00000006792	exon	MACROD1	0.144168	0.377705	-0.233538	-1.38951	mono-ADP ribosylhydrolase 1 [Source:VGNC Symbol;Acc:VGNC:69319]	4M vs. 10M
12	27896075	27896166	92	CG	ENSECAG00000006792	intron	MACROD1	0.144168	0.377705	-0.233538	-1.38951	mono-ADP ribosylhydrolase 1 [Source:VGNC Symbol;Acc:VGNC:69319]	4M vs. 10M
2	41745948	41746067	120	CHH	ENSECAG00000006847	promoter	PIK3CD	0.00832294	0.101169	-0.0928457	-3.60352	phosphatidylinositol-4,5-bisphosphate 3-kinase catalytic subunit delta [Source:VGNC Symbol;Acc:VGNC:21448]	4M vs. 10M
13	41924102	41924306	205	CG	ENSECAG00000006899	intron	PKD1	0.427313	0.714706	-0.287393	-0.742057	polycystin 1, transient receptor potential channel interacting [Source:VGNC Symbol;Acc:VGNC:21487]	4M vs. 10M
13	41924102	41924306	205	CG	ENSECAG00000006899	exon	PKD1	0.427313	0.714706	-0.287393	-0.742057	polycystin 1, transient receptor potential channel interacting [Source:VGNC Symbol;Acc:VGNC:21487]	4M vs. 10M
7	2694169	2694278	110	CG	ENSECAG00000007090	intron	ZFR2	0.397654	0.607448	-0.209793	-0.611246	zinc finger RNA binding protein 2 [Source:VGNC Symbol;Acc:VGNC:25226]	4M vs. 10M
7	2694169	2694278	110	CG	ENSECAG00000007090	utr3	ZFR2	0.397654	0.607448	-0.209793	-0.611246	zinc finger RNA binding protein 2 [Source:VGNC Symbol;Acc:VGNC:25226]	4M vs. 10M
7	2694169	2694278	110	CG	ENSECAG00000007090	exon	ZFR2	0.397654	0.607448	-0.209793	-0.611246	zinc finger RNA binding protein 2 [Source:VGNC Symbol;Acc:VGNC:25226]	4M vs. 10M
16	41675101	41675299	199	CG	ENSECAG00000007216	promoter	TMIE	0.260349	0.479035	-0.218686	-0.879684	transmembrane inner ear [Source:VGNC Symbol;Acc:VGNC:56854]	4M vs. 10M
1	77884142	77884248	107	CG	ENSECAG00000007284	intron	SLC35F3	0.117945	0.352881	-0.234936	-1.58107	solute carrier family 35 member F3 [Source:VGNC Symbol;Acc:VGNC:51412]	4M vs. 10M
8	1739229	1739371	143	CG	ENSECAG00000007338	exon	SCARF2	0.404696	0.644646	-0.23995	-0.671668	scavenger receptor class F member 2 [Source:VGNC Symbol;Acc:VGNC:50968]	4M vs. 10M
16	37179415	37179497	83	CG	ENSECAG00000007397	intron	RPL29	0.22974	0.548067	-0.318327	-1.25435	ribosomal protein L29 [Source:VGNC Symbol;Acc:VGNC:22527]	4M vs. 10M
25	4622932	4623046	115	CHH	ENSECAG00000007718	intron	TMOD1	0.011759	0.126606	-0.114847	-3.42851	tropomodulin 1 [Source:VGNC Symbol;Acc:VGNC:24332]	4M vs. 10M
6	70127558	70127703	146	CG	ENSECAG00000007988	exon	SMIM41	0.20655	0.448756	-0.242206	-1.11944	small integral membrane protein 41 [Source:HGNC Symbol;Acc:HGNC:54075]	4M vs. 10M
29	34588856	34588979	124	CG	ENSECAG00000008141	intron	DIP2C	0.415975	0.717624	-0.30165	-0.786733	disco interacting protein 2 homolog C [Source:VGNC Symbol;Acc:VGNC:17191]	4M vs. 10M
1	162866970	162867103	134	CG	ENSECAG00000008351	intron	MMP14	0.0553124	0.356367	-0.301055	-2.68769	matrix metallopeptidase 14 [Source:VGNC Symbol;Acc:VGNC:20224]	4M vs. 10M
1	162866578	162866715	138	CG	ENSECAG00000008351	intron	MMP14	0.0485218	0.412871	-0.364349	-3.08898	matrix metallopeptidase 14 [Source:VGNC Symbol;Acc:VGNC:20224]	4M vs. 10M
2	115786243	115786355	113	CG	ENSECAG00000008407	intron	PITX2	0.181642	0.386828	-0.205186	-1.0906	paired like homeodomain 2 [Source:VGNC Symbol;Acc:VGNC:21479]	4M vs. 10M
3	10658793	10658923	131	CG	ENSECAG00000008497	intron	KIFC3	0.208345	0.600495	-0.39215	-1.52718	kinesin family member C3 [Source:VGNC Symbol;Acc:VGNC:51201]	4M vs. 10M
18	65669022	65669181	160	CHH	ENSECAG00000008499	exon	COL5A2	0.00871306	0.0835738	-0.0748607	-3.2618	collagen type V alpha 2 chain [Source:VGNC Symbol;Acc:VGNC:16745]	4M vs. 10M
19	39178464	39178563	100	CG	ENSECAG00000008520	exon	SEMA5B	0.164252	0.440117	-0.275864	-1.42197	semaphorin 5B [Source:VGNC Symbol;Acc:VGNC:22820]	4M vs. 10M
19	39178464	39178563	100	CG	ENSECAG00000008520	intron	SEMA5B	0.164252	0.440117	-0.275864	-1.42197	semaphorin 5B [Source:VGNC Symbol;Acc:VGNC:22820]	4M vs. 10M
20	38303893	38304027	135	CG	ENSECAG00000008700	exon	MDGA1	0.1714	0.374394	-0.202994	-1.12719	MAM domain containing glycosylphosphatidylinositol anchor 1 [Source:VGNC Symbol;Acc:VGNC:20054]	4M vs. 10M
14	92615255	92615374	120	CHH	ENSECAG00000008777	intron	MAP1B	0.00118656	0.0694944	-0.0683078	-5.87204	microtubule associated protein 1B [Source:VGNC Symbol;Acc:VGNC:19922]	4M vs. 10M
29	29333528	29333662	135	CG	ENSECAG00000008819	promoter	TASOR2	0.237299	0.456367	-0.219068	-0.94349	transcription activation suppressor family member 2 [Source:VGNC Symbol;Acc:VGNC:17847]	4M vs. 10M
29	29333528	29333662	135	CG	ENSECAG00000008819	intron	TASOR2	0.237299	0.456367	-0.219068	-0.94349	transcription activation suppressor family member 2 [Source:VGNC Symbol;Acc:VGNC:17847]	4M vs. 10M
16	4011713	4011855	143	CG	ENSECAG00000008859	intron	FBLN2	0.203837	0.455677	-0.25184	-1.1606	fibulin 2 [Source:VGNC Symbol;Acc:VGNC:17931]	4M vs. 10M
16	4011713	4011855	143	CG	ENSECAG00000008859	exon	FBLN2	0.203837	0.455677	-0.25184	-1.1606	fibulin 2 [Source:VGNC Symbol;Acc:VGNC:17931]	4M vs. 10M
16	41532867	41532941	75	CHH	ENSECAG00000008888	promoter	PTH1R	0.000925706	0.102155	-0.101229	-6.78599	parathyroid hormone 1 receptor [Source:VGNC Symbol;Acc:VGNC:21999]	4M vs. 10M
X	98518086	98518146	61	CG	ENSECAG00000009081	intron	KIAA1210	0.0857805	0.319053	-0.233272	-1.89507	KIAA1210 [Source:VGNC Symbol;Acc:VGNC:55491]	4M vs. 10M
2	34736394	34736474	81	CHH	ENSECAG00000009145	intron	CAPZB	0.00967498	0.0783927	-0.0687177	-3.01839	capping actin protein of muscle Z-line subunit beta [Source:VGNC Symbol;Acc:VGNC:16052]	4M vs. 10M
7	117593	117689	97	CG	ENSECAG00000009683	intron	SHC2	0.364867	0.721609	-0.356742	-0.983845	SHC adaptor protein 2 [Source:VGNC Symbol;Acc:VGNC:59422]	4M vs. 10M
24	35720268	35720363	96	CG	ENSECAG00000009714	exon	RIN3	0.28883	0.606601	-0.317771	-1.07053	Ras and Rab interactor 3 [Source:VGNC Symbol;Acc:VGNC:55314]	4M vs. 10M
24	35720268	35720363	96	CG	ENSECAG00000009714	intron	RIN3	0.28883	0.606601	-0.317771	-1.07053	Ras and Rab interactor 3 [Source:VGNC Symbol;Acc:VGNC:55314]	4M vs. 10M
20	42303494	42303589	96	CG	ENSECAG00000009745	exon	GUCA1A	0.199091	0.467712	-0.268621	-1.23219	guanylate cyclase activator 1A [Source:VGNC Symbol;Acc:VGNC:56667]	4M vs. 10M
20	42303494	42303589	96	CG	ENSECAG00000009745	intron	GUCA1A	0.199091	0.467712	-0.268621	-1.23219	guanylate cyclase activator 1A [Source:VGNC Symbol;Acc:VGNC:56667]	4M vs. 10M
7	26207845	26207923	79	CG	ENSECAG00000009829	intron	DSCAML1	0.367713	0.671249	-0.303537	-0.86827	DS cell adhesion molecule like 1 [Source:VGNC Symbol;Acc:VGNC:59156]	4M vs. 10M
1	10565097	10565226	130	CHH	ENSECAG00000009990	intron	HTRA1	0.00667746	0.0781111	-0.0714337	-3.54816	HtrA serine peptidase 1 [Source:VGNC Symbol;Acc:VGNC:18910]	4M vs. 10M
6	20458468	20458528	61	CG	ENSECAG00000010053	intron	HJURP	0.277425	0.512552	-0.235128	-0.885603	Holliday junction recognition protein [Source:VGNC Symbol;Acc:VGNC:51968]	4M vs. 10M
28	37595633	37595748	116	CG	ENSECAG00000010223	exon	CACNA1I	0.322686	0.696591	-0.373905	-1.11018	calcium voltage-gated channel subunit alpha1 I [Source:VGNC Symbol;Acc:VGNC:49307]	4M vs. 10M
16	76885355	76885442	88	CG	ENSECAG00000010241	intron	SPSB4	0.178695	0.414052	-0.235358	-1.21232	splA/ryanodine receptor domain and SOCS box containing 4 [Source:VGNC Symbol;Acc:VGNC:23552]	4M vs. 10M
14	73797011	73797138	128	CG	ENSECAG00000010242	intron	MCTP1	0.3672	0.666292	-0.299092	-0.859588	multiple C2 and transmembrane domain containing 1 [Source:VGNC Symbol;Acc:VGNC:20047]	4M vs. 10M
28	47148532	47148808	277	CG	ENSECAG00000010296	intron	ODF3B	0.197145	0.569237	-0.372091	-1.52977	outer dense fiber of sperm tails 3B [Source:NCBI gene;Acc:100055399]	4M vs. 10M
28	47148532	47148808	277	CG	ENSECAG00000010296	exon	ODF3B	0.197145	0.569237	-0.372091	-1.52977	outer dense fiber of sperm tails 3B [Source:NCBI gene;Acc:100055399]	4M vs. 10M
2	52388212	52388322	111	CG	ENSECAG00000010493	exon	ENTPD4	0.276917	0.599044	-0.322128	-1.11321	ectonucleoside triphosphate diphosphohydrolase 4 [Source:VGNC Symbol;Acc:VGNC:17598]	4M vs. 10M
2	52388212	52388322	111	CG	ENSECAG00000010493	intron	ENTPD4	0.276917	0.599044	-0.322128	-1.11321	ectonucleoside triphosphate diphosphohydrolase 4 [Source:VGNC Symbol;Acc:VGNC:17598]	4M vs. 10M
15	84044533	84044603	71	CG	ENSECAG00000010555	intron	ATP6V1C2	0.370594	0.693534	-0.32294	-0.904126	ATPase H+ transporting V1 subunit C2 [Source:VGNC Symbol;Acc:VGNC:15679]	4M vs. 10M
3	63471517	63471634	118	CHH	ENSECAG00000010560	promoter	CXCL2	0.00104865	0.0861954	-0.0851467	-6.361	chemokine (C-X-C motif) ligand 1 (melanoma growth stimulating activity, alpha) [Source:NCBI gene;Acc:100034121]	4M vs. 10M
3	63471517	63471634	118	CHH	ENSECAG00000010560	exon	CXCL2	0.00104865	0.0861954	-0.0851467	-6.361	chemokine (C-X-C motif) ligand 1 (melanoma growth stimulating activity, alpha) [Source:NCBI gene;Acc:100034121]	4M vs. 10M
3	63471517	63471634	118	CHH	ENSECAG00000010560	utr5	CXCL2	0.00104865	0.0861954	-0.0851467	-6.361	chemokine (C-X-C motif) ligand 1 (melanoma growth stimulating activity, alpha) [Source:NCBI gene;Acc:100034121]	4M vs. 10M
3	63471517	63471634	118	CHH	ENSECAG00000010560	intron	CXCL2	0.00104865	0.0861954	-0.0851467	-6.361	chemokine (C-X-C motif) ligand 1 (melanoma growth stimulating activity, alpha) [Source:NCBI gene;Acc:100034121]	4M vs. 10M
5	62917867	62917940	74	CG	ENSECAG00000010571	intron	AGL	0.608241	0.881315	-0.273074	-0.535015	amylo-alpha-1, 6-glucosidase, 4-alpha-glucanotransferase [Source:VGNC Symbol;Acc:VGNC:15161]	4M vs. 10M
28	43483905	43483969	65	CHH	ENSECAG00000010573	intron	CELSR1	0.0132668	0.0789146	-0.0656478	-2.57247	cadherin EGF LAG seven-pass G-type receptor 1 [Source:VGNC Symbol;Acc:VGNC:16389]	4M vs. 10M
2	24604615	24604704	90	CHH	ENSECAG00000010596	intron	-	0.00741161	0.0867848	-0.0793732	-3.54958	myotubularin-related protein 9 [Source:NCBI gene;Acc:100055965]	4M vs. 10M
1	158776701	158776784	84	CHH	ENSECAG00000010629	exon	TEP1	0.0011398	0.0732374	-0.0720976	-6.00573	telomerase associated protein 1 [Source:VGNC Symbol;Acc:VGNC:24000]	4M vs. 10M
1	158776701	158776784	84	CHH	ENSECAG00000010629	intron	TEP1	0.0011398	0.0732374	-0.0720976	-6.00573	telomerase associated protein 1 [Source:VGNC Symbol;Acc:VGNC:24000]	4M vs. 10M
22	50755254	50755349	96	CHH	ENSECAG00000010737	promoter	LKAAEAR1	0.00353787	0.0565482	-0.0530103	-3.99853	LKAAEAR motif containing 1 [Source:VGNC Symbol;Acc:VGNC:51565]	4M vs. 10M
2	83042299	83042422	124	CG	ENSECAG00000010768	intron	LRBA	0.255219	0.595581	-0.340362	-1.22256	LPS responsive beige-like anchor protein [Source:VGNC Symbol;Acc:VGNC:19743]	4M vs. 10M
2	101538381	101538431	51	CG	ENSECAG00000010831	exon	SLC25A31	0.582794	0.758284	-0.17549	-0.379752	solute carrier family 25 member 31 [Source:VGNC Symbol;Acc:VGNC:23104]	4M vs. 10M
6	32223636	32223703	68	CG	ENSECAG00000011187	intron	TSPAN11	0.637375	0.884219	-0.246844	-0.472262	tetraspanin 11 [Source:VGNC Symbol;Acc:VGNC:24587]	4M vs. 10M
18	51147063	51147128	66	CG	ENSECAG00000011218	exon	HAT1	0.0825328	0.426254	-0.343722	-2.36868	histone acetyltransferase 1 [Source:VGNC Symbol;Acc:VGNC:50591]	4M vs. 10M
11	43701546	43701746	201	CG	ENSECAG00000011408	exon	ANKRD13B	0.306534	0.636901	-0.330368	-1.05502	ankyrin repeat domain 13B [Source:VGNC Symbol;Acc:VGNC:15322]	4M vs. 10M
11	43701546	43701746	201	CG	ENSECAG00000011408	intron	ANKRD13B	0.306534	0.636901	-0.330368	-1.05502	ankyrin repeat domain 13B [Source:VGNC Symbol;Acc:VGNC:15322]	4M vs. 10M
8	12577482	12577563	82	CG	ENSECAG00000011440	intron	MYO18B	0.381455	0.70213	-0.320675	-0.880224	myosin XVIIIB [Source:VGNC Symbol;Acc:VGNC:20497]	4M vs. 10M
27	7926830	7926883	54	CG	ENSECAG00000011475	exon	ZNF703	0.238925	0.541808	-0.302883	-1.18122	zinc finger protein 703 [Source:HGNC Symbol;Acc:HGNC:25883]	4M vs. 10M
16	13206134	13206200	67	CG	ENSECAG00000011514	exon	-	0.514689	0.849567	-0.334878	-0.723028	histone-lysine N-methyltransferase SETMAR [Source:NCBI gene;Acc:100059905]	4M vs. 10M
18	82171308	82171418	111	CG	ENSECAG00000011588	intron	C2orf80	0.108861	0.356693	-0.247832	-1.7122	chromosome 2 open reading frame 80 [Source:HGNC Symbol;Acc:HGNC:34352]	4M vs. 10M
18	82171308	82171418	111	CG	ENSECAG00000011588	exon	C2orf80	0.108861	0.356693	-0.247832	-1.7122	chromosome 2 open reading frame 80 [Source:HGNC Symbol;Acc:HGNC:34352]	4M vs. 10M
X	90074172	90074263	92	CHH	ENSECAG00000011649	exon	IRS4	0.00109824	0.0669075	-0.0658092	-5.9289	insulin receptor substrate 4 [Source:VGNC Symbol;Acc:VGNC:19142]	4M vs. 10M
7	555836	555941	106	CHH	ENSECAG00000011827	exon	SBNO2	0.00478117	0.0802154	-0.0754342	-4.06844	strawberry notch homolog 2 [Source:VGNC Symbol;Acc:VGNC:59421]	4M vs. 10M
7	555836	555941	106	CHH	ENSECAG00000011827	intron	SBNO2	0.00478117	0.0802154	-0.0754342	-4.06844	strawberry notch homolog 2 [Source:VGNC Symbol;Acc:VGNC:59421]	4M vs. 10M
22	41940016	41940095	80	CHH	ENSECAG00000011966	intron	ZNF217	0.0034072	0.0600025	-0.0565953	-4.13836	zinc finger protein 217 [Source:VGNC Symbol;Acc:VGNC:58280]	4M vs. 10M
14	45535235	45535354	120	CG	ENSECAG00000012011	promoter	FBN2	0.199943	0.438632	-0.238689	-1.13342	fibrillin 2 [Source:VGNC Symbol;Acc:VGNC:17934]	4M vs. 10M
20	36166496	36166547	52	CG	ENSECAG00000012071	promoter	TCP11	0.324075	0.565305	-0.24123	-0.802701	t-complex 11 [Source:VGNC Symbol;Acc:VGNC:23962]	4M vs. 10M
20	36166496	36166547	52	CG	ENSECAG00000012071	intron	TCP11	0.324075	0.565305	-0.24123	-0.802701	t-complex 11 [Source:VGNC Symbol;Acc:VGNC:23962]	4M vs. 10M
1	163443852	163443992	141	CG	ENSECAG00000012153	exon	JPH4	0.0554614	0.442127	-0.386666	-2.99491	junctophilin 4 [Source:HGNC Symbol;Acc:HGNC:20156]	4M vs. 10M
1	108286468	108286524	57	CG	ENSECAG00000012223	intron	FAM189A1	0.424526	0.836549	-0.412023	-0.978596	family with sequence similarity 189 member A1 [Source:VGNC Symbol;Acc:VGNC:51502]	4M vs. 10M
23	49385271	49385330	60	CG	ENSECAG00000012393	utr3	B4GALT1	0.377621	0.71144	-0.33382	-0.913804	beta-1,4-galactosyltransferase 1 [Source:VGNC Symbol;Acc:VGNC:15739]	4M vs. 10M
23	49385271	49385330	60	CG	ENSECAG00000012393	exon	B4GALT1	0.377621	0.71144	-0.33382	-0.913804	beta-1,4-galactosyltransferase 1 [Source:VGNC Symbol;Acc:VGNC:15739]	4M vs. 10M
1	7208786	7208925	140	CHH	ENSECAG00000012744	intron	ADAM12	0.00383653	0.0830337	-0.0791972	-4.43582	ADAM metallopeptidase domain 12 [Source:VGNC Symbol;Acc:VGNC:15047]	4M vs. 10M
16	8496691	8496877	187	CHH	ENSECAG00000012891	intron	ARPC4	0.00112851	0.0788379	-0.0777094	-6.1264	actin related protein 2/3 complex subunit 4 [Source:HGNC Symbol;Acc:HGNC:707]	4M vs. 10M
16	8496691	8496877	187	CHH	ENSECAG00000012891	exon	ARPC4	0.00112851	0.0788379	-0.0777094	-6.1264	actin related protein 2/3 complex subunit 4 [Source:HGNC Symbol;Acc:HGNC:707]	4M vs. 10M
13	8811434	8811621	188	CG	ENSECAG00000012983	promoter	NYAP1	0.397216	0.710122	-0.312906	-0.838145	neuronal tyrosine phosphorylated phosphoinositide-3-kinase adaptor 1 [Source:VGNC Symbol;Acc:VGNC:20992]	4M vs. 10M
13	8811434	8811621	188	CG	ENSECAG00000012983	intron	NYAP1	0.397216	0.710122	-0.312906	-0.838145	neuronal tyrosine phosphorylated phosphoinositide-3-kinase adaptor 1 [Source:VGNC Symbol;Acc:VGNC:20992]	4M vs. 10M
2	30031722	30031954	233	CG	ENSECAG00000013140	intron	-	0.095442	0.534134	-0.438692	-2.48451	Rh blood group CcEe antigens [Source:NCBI gene;Acc:100071320]	4M vs. 10M
2	30031722	30031954	233	CG	ENSECAG00000013140	exon	-	0.095442	0.534134	-0.438692	-2.48451	Rh blood group CcEe antigens [Source:NCBI gene;Acc:100071320]	4M vs. 10M
17	28574397	28574465	69	CG	ENSECAG00000013151	promoter	RGCC	0.112199	0.395761	-0.283562	-1.81857	regulator of cell cycle [Source:HGNC Symbol;Acc:HGNC:20369]	4M vs. 10M
7	3463582	3463812	231	CG	ENSECAG00000013193	intron	UHRF1	0.118649	0.534411	-0.415762	-2.17125	ubiquitin like with PHD and ring finger domains 1 [Source:VGNC Symbol;Acc:VGNC:24781]	4M vs. 10M
2	40299133	40299330	198	CG	ENSECAG00000013274	exon	DISP3	0.390522	0.641441	-0.250919	-0.715913	dispatched RND transporter family member 3 [Source:VGNC Symbol;Acc:VGNC:17199]	4M vs. 10M
2	52511021	52511094	74	CG	ENSECAG00000013319	intron	SLC25A37	0.373486	0.752279	-0.378793	-1.01021	solute carrier family 25 member 37 [Source:VGNC Symbol;Acc:VGNC:23110]	4M vs. 10M
2	52388212	52388322	111	CG	ENSECAG00000013319	intron	SLC25A37	0.276917	0.599044	-0.322128	-1.11321	solute carrier family 25 member 37 [Source:VGNC Symbol;Acc:VGNC:23110]	4M vs. 10M
25	32598114	32598208	95	CHH	ENSECAG00000013359	intron	LRRC8A	0.00106866	0.0606199	-0.0595512	-5.82592	leucine rich repeat containing 8 VRAC subunit A [Source:VGNC Symbol;Acc:VGNC:19792]	4M vs. 10M
28	42980796	42980899	104	CG	ENSECAG00000013387	intron	WNT7B	0.477545	0.810476	-0.332932	-0.763134	Wnt family member 7B [Source:VGNC Symbol;Acc:VGNC:25049]	4M vs. 10M
28	42982076	42982216	141	CG	ENSECAG00000013387	intron	WNT7B	0.377261	0.66439	-0.287128	-0.816465	Wnt family member 7B [Source:VGNC Symbol;Acc:VGNC:25049]	4M vs. 10M
X	54590624	54591488	865	CG	ENSECAG00000013474	promoter	FAM155B	0.258065	0.284418	-0.0263524	-0.140275	family with sequence similarity 155 member B [Source:VGNC Symbol;Acc:VGNC:17810]	4M vs. 10M
3	18391109	18391218	110	CHH	ENSECAG00000013595	exon	FHOD1	0.00824023	0.098627	-0.0903867	-3.58122	formin homology 2 domain containing 1 [Source:VGNC Symbol;Acc:VGNC:51189]	4M vs. 10M
3	18391109	18391218	110	CHH	ENSECAG00000013595	intron	FHOD1	0.00824023	0.098627	-0.0903867	-3.58122	formin homology 2 domain containing 1 [Source:VGNC Symbol;Acc:VGNC:51189]	4M vs. 10M
6	72225427	72225491	65	CG	ENSECAG00000013618	intron	GTSF1	0.0916249	0.382069	-0.290444	-2.06002	gametocyte specific factor 1 [Source:VGNC Symbol;Acc:VGNC:56558]	4M vs. 10M
8	79322401	79322502	102	CHH	ENSECAG00000013691	promoter	MALT1	0.00354995	0.116631	-0.113081	-5.03801	MALT1 paracaspase [Source:VGNC Symbol;Acc:VGNC:19900]	4M vs. 10M
7	1233947	1234092	146	CG	ENSECAG00000013711	intron	DOT1L	0.633149	0.843476	-0.210327	-0.413803	DOT1 like histone lysine methyltransferase [Source:VGNC Symbol;Acc:VGNC:50588]	4M vs. 10M
7	1228702	1228773	72	CG	ENSECAG00000013711	exon	DOT1L	0.495881	0.712162	-0.216281	-0.522213	DOT1 like histone lysine methyltransferase [Source:VGNC Symbol;Acc:VGNC:50588]	4M vs. 10M
7	1228702	1228773	72	CG	ENSECAG00000013711	utr5	DOT1L	0.495881	0.712162	-0.216281	-0.522213	DOT1 like histone lysine methyltransferase [Source:VGNC Symbol;Acc:VGNC:50588]	4M vs. 10M
19	50624539	50624658	120	CG	ENSECAG00000013741	utr5	MORC1	0.560268	0.833687	-0.273419	-0.573389	MORC family CW-type zinc finger 1 [Source:HGNC Symbol;Acc:HGNC:7198]	4M vs. 10M
19	50624539	50624658	120	CG	ENSECAG00000013741	exon	MORC1	0.560268	0.833687	-0.273419	-0.573389	MORC family CW-type zinc finger 1 [Source:HGNC Symbol;Acc:HGNC:7198]	4M vs. 10M
19	50624539	50624658	120	CG	ENSECAG00000013741	intron	MORC1	0.560268	0.833687	-0.273419	-0.573389	MORC family CW-type zinc finger 1 [Source:HGNC Symbol;Acc:HGNC:7198]	4M vs. 10M
6	86251847	86251969	123	CG	ENSECAG00000013805	intron	KCNMB4	0.0756823	0.230999	-0.155316	-1.60986	potassium calcium-activated channel subfamily M regulatory beta subunit 4 [Source:VGNC Symbol;Acc:VGNC:58498]	4M vs. 10M
6	86251847	86251969	123	CG	ENSECAG00000013864	intron	CNOT2	0.0756823	0.230999	-0.155316	-1.60986	CCR4-NOT transcription complex subunit 2 [Source:VGNC Symbol;Acc:VGNC:16676]	4M vs. 10M
21	4257674	4257792	119	CG	ENSECAG00000013963	intron	TMEM161A	0.345815	0.674919	-0.329104	-0.964714	transmembrane protein 161A [Source:VGNC Symbol;Acc:VGNC:24211]	4M vs. 10M
3	10713083	10713149	67	CG	ENSECAG00000014030	exon		0.0676635	0.452915	-0.385251	-2.74279		4M vs. 10M
3	19201386	19201459	74	CG	ENSECAG00000014089	intron	NFATC3	0.173657	0.510833	-0.337176	-1.55661	nuclear factor of activated T cells 3 [Source:VGNC Symbol;Acc:VGNC:51266]	4M vs. 10M
18	37579144	37579762	619	CG	ENSECAG00000014232	intron	NR4A2	0.293194	0.598759	-0.305565	-1.03012	nuclear receptor subfamily 4 group A member 2 [Source:VGNC Symbol;Acc:VGNC:20872]	4M vs. 10M
18	37579144	37579762	619	CG	ENSECAG00000014232	exon	NR4A2	0.293194	0.598759	-0.305565	-1.03012	nuclear receptor subfamily 4 group A member 2 [Source:VGNC Symbol;Acc:VGNC:20872]	4M vs. 10M
13	1407936	1408132	197	CHH	ENSECAG00000014242	intron	MAD1L1	0.00218423	0.128325	-0.126141	-5.87654	mitotic arrest deficient 1 like 1 [Source:VGNC Symbol;Acc:VGNC:19883]	4M vs. 10M
17	79474907	79475008	102	CG	ENSECAG00000014304	intron	ATP11A	0.487396	0.855811	-0.368415	-0.812197	ATPase phospholipid transporting 11A [Source:VGNC Symbol;Acc:VGNC:15636]	4M vs. 10M
4	58451669	58451737	69	CG	ENSECAG00000014337	intron	EVX1	0.127898	0.482402	-0.354504	-1.91524	even-skipped homeobox 1 [Source:VGNC Symbol;Acc:VGNC:55968]	4M vs. 10M
4	58451669	58451737	69	CG	ENSECAG00000014337	exon	EVX1	0.127898	0.482402	-0.354504	-1.91524	even-skipped homeobox 1 [Source:VGNC Symbol;Acc:VGNC:55968]	4M vs. 10M
2	30366491	30366591	101	CG	ENSECAG00000014360	promoter	RUNX3	0.119736	0.306859	-0.187123	-1.35772	RUNX family transcription factor 3 [Source:VGNC Symbol;Acc:VGNC:22630]	4M vs. 10M
2	30366491	30366591	101	CG	ENSECAG00000014360	intron	RUNX3	0.119736	0.306859	-0.187123	-1.35772	RUNX family transcription factor 3 [Source:VGNC Symbol;Acc:VGNC:22630]	4M vs. 10M
2	40979407	40979473	67	CG	ENSECAG00000014410	exon	CASZ1	0.540765	0.713021	-0.172256	-0.398944	castor zinc finger 1 [Source:VGNC Symbol;Acc:VGNC:50674]	4M vs. 10M
6	72225427	72225491	65	CG	ENSECAG00000014435	intron	NCKAP1L	0.0916249	0.382069	-0.290444	-2.06002	NCK associated protein 1 like [Source:VGNC Symbol;Acc:VGNC:20590]	4M vs. 10M
7	1585881	1586033	153	CG	ENSECAG00000014457	exon	TMPRSS9	0.453686	0.703832	-0.250146	-0.633538	transmembrane serine protease 9 [Source:VGNC Symbol;Acc:VGNC:24346]	4M vs. 10M
22	899297	899472	176	CG	ENSECAG00000014524	intron	APMAP	0.0772609	0.316738	-0.239477	-2.03548	adipocyte plasma membrane associated protein [Source:VGNC Symbol;Acc:VGNC:15412]	4M vs. 10M
19	33910860	33911022	163	CG	ENSECAG00000014573	intron	TMEM44	0.185127	0.398697	-0.21357	-1.10678	transmembrane protein 44 [Source:VGNC Symbol;Acc:VGNC:57106]	4M vs. 10M
19	33910860	33911022	163	CG	ENSECAG00000014573	exon	TMEM44	0.185127	0.398697	-0.21357	-1.10678	transmembrane protein 44 [Source:VGNC Symbol;Acc:VGNC:57106]	4M vs. 10M
20	41881679	41881757	79	CG	ENSECAG00000014590	intron	MDFI	0.338212	0.820454	-0.482242	-1.27849	MyoD family inhibitor [Source:VGNC Symbol;Acc:VGNC:20053]	4M vs. 10M
17	10201639	10201750	112	CG	ENSECAG00000014702	exon	MEDAG	0.0722623	0.304594	-0.232332	-2.07557	mesenteric estrogen dependent adipogenesis [Source:VGNC Symbol;Acc:VGNC:20092]	4M vs. 10M
2	48379751	48379862	112	CHH	ENSECAG00000014796	intron	MIB2	0.013349	0.0893717	-0.0760227	-2.74308	mindbomb E3 ubiquitin protein ligase 2 [Source:VGNC Symbol;Acc:VGNC:20170]	4M vs. 10M
5	3596164	3596282	119	CG	ENSECAG00000014851	exon	ILDR2	0.428517	0.667178	-0.238661	-0.638719	immunoglobulin like domain containing receptor 2 [Source:VGNC Symbol;Acc:VGNC:19040]	4M vs. 10M
5	3596164	3596282	119	CG	ENSECAG00000014851	intron	ILDR2	0.428517	0.667178	-0.238661	-0.638719	immunoglobulin like domain containing receptor 2 [Source:VGNC Symbol;Acc:VGNC:19040]	4M vs. 10M
9	85067402	85067535	134	CHH	ENSECAG00000014868	promoter	DGAT1	0.00159642	0.0649486	-0.0633521	-5.34638	diacylglycerol O-acyltransferase 1 [Source:VGNC Symbol;Acc:VGNC:17144]	4M vs. 10M
21	58068291	58068408	118	CHH	ENSECAG00000014930	intron	SLC6A18	0.00540386	0.0694795	-0.0640756	-3.68452	solute carrier family 6 member 18 [Source:VGNC Symbol;Acc:VGNC:59297]	4M vs. 10M
15	71381106	71381320	215	CG	ENSECAG00000014987	intron	DTNB	0.456787	0.805971	-0.349184	-0.819207	dystrobrevin beta [Source:VGNC Symbol;Acc:VGNC:17333]	4M vs. 10M
21	302628	302787	160	CG	ENSECAG00000015010	exon	-	0.490463	0.769325	-0.278863	-0.64945	docosahexaenoic acid omega-hydroxylase CYP4F3 [Source:NCBI gene;Acc:100070123]	4M vs. 10M
21	302628	302787	160	CG	ENSECAG00000015010	intron	-	0.490463	0.769325	-0.278863	-0.64945	docosahexaenoic acid omega-hydroxylase CYP4F3 [Source:NCBI gene;Acc:100070123]	4M vs. 10M
20	41492918	41493044	127	CG	ENSECAG00000015483	intron	-	0.0519615	0.294584	-0.242622	-2.50316	CMRF35-like molecule 1 [Source:NCBI gene;Acc:100066210]	4M vs. 10M
23	54785321	54785445	125	CG	ENSECAG00000015522	intron	-	0.215127	0.594685	-0.379558	-1.46694	sushi domain containing 3 [Source:NCBI gene;Acc:106782477]	4M vs. 10M
5	95576585	95576688	104	CG	ENSECAG00000015574	intron	NFIA	0.409924	0.674311	-0.264387	-0.718059	nuclear factor I A [Source:VGNC Symbol;Acc:VGNC:59279]	4M vs. 10M
2	33269901	33270041	141	CG	ENSECAG00000015812	intron	ECE1	0.321244	0.540114	-0.21887	-0.749594	endothelin converting enzyme 1 [Source:VGNC Symbol;Acc:VGNC:17401]	4M vs. 10M
2	33269901	33270041	141	CG	ENSECAG00000015812	utr5	ECE1	0.321244	0.540114	-0.21887	-0.749594	endothelin converting enzyme 1 [Source:VGNC Symbol;Acc:VGNC:17401]	4M vs. 10M
2	33269901	33270041	141	CG	ENSECAG00000015812	exon	ECE1	0.321244	0.540114	-0.21887	-0.749594	endothelin converting enzyme 1 [Source:VGNC Symbol;Acc:VGNC:17401]	4M vs. 10M
23	2118759	2118853	95	CG	ENSECAG00000015883	intron	AOPEP	0.362947	0.699229	-0.336282	-0.946005	aminopeptidase O (putative) [Source:VGNC Symbol;Acc:VGNC:49247]	4M vs. 10M
2	41809909	41809967	59	CG	ENSECAG00000015887	intron	TMEM201	0.490131	0.799913	-0.309782	-0.706676	transmembrane protein 201 [Source:VGNC Symbol;Acc:VGNC:24245]	4M vs. 10M
3	27621829	27621880	52	CG	ENSECAG00000016036	intron	WWOX	0.552791	0.812357	-0.259566	-0.555379	WW domain containing oxidoreductase [Source:HGNC Symbol;Acc:HGNC:12799]	4M vs. 10M
27	7812983	7813080	98	CG	ENSECAG00000016134	intron	RAB11FIP1	0.36197	0.533251	-0.171281	-0.558944	RAB11 family interacting protein 1 [Source:VGNC Symbol;Acc:VGNC:55361]	4M vs. 10M
27	7812784	7812918	135	CG	ENSECAG00000016134	intron	RAB11FIP1	0.395948	0.587962	-0.192014	-0.570413	RAB11 family interacting protein 1 [Source:VGNC Symbol;Acc:VGNC:55361]	4M vs. 10M
27	7926830	7926883	54	CG	ENSECAG00000016134	intron	RAB11FIP1	0.238925	0.541808	-0.302883	-1.18122	RAB11 family interacting protein 1 [Source:VGNC Symbol;Acc:VGNC:55361]	4M vs. 10M
21	2589464	2589562	99	CHH	ENSECAG00000016197	exon	NWD1	0.00902993	0.0698613	-0.0608314	-2.95171	NACHT and WD repeat domain containing 1 [Source:VGNC Symbol;Acc:VGNC:59280]	4M vs. 10M
11	2704255	2704386	132	CG	ENSECAG00000016217	intron	RNF213	0.491567	0.80271	-0.311143	-0.70749	ring finger protein 213 [Source:VGNC Symbol;Acc:VGNC:22467]	4M vs. 10M
20	35300946	35301074	129	CHH	ENSECAG00000016306	intron	GRM4	0.00768654	0.078537	-0.0708504	-3.35297	glutamate metabotropic receptor 4 [Source:VGNC Symbol;Acc:VGNC:18602]	4M vs. 10M
20	41492918	41493044	127	CG	ENSECAG00000016341	intron	TREML2	0.0519615	0.294584	-0.242622	-2.50316	triggering receptor expressed on myeloid cells like 2 [Source:VGNC Symbol;Acc:VGNC:24484]	4M vs. 10M
26	41912087	41912141	55	CHH	ENSECAG00000016361	intron	COL18A1	0.00901278	0.0748469	-0.0658341	-3.0539	collagen type XVIII alpha 1 chain [Source:VGNC Symbol;Acc:VGNC:16728]	4M vs. 10M
26	41903257	41903408	152	CHH	ENSECAG00000016361	intron	COL18A1	0.00278651	0.0767802	-0.0739937	-4.7842	collagen type XVIII alpha 1 chain [Source:VGNC Symbol;Acc:VGNC:16728]	4M vs. 10M
26	41903257	41903408	152	CHH	ENSECAG00000016361	exon	COL18A1	0.00278651	0.0767802	-0.0739937	-4.7842	collagen type XVIII alpha 1 chain [Source:VGNC Symbol;Acc:VGNC:16728]	4M vs. 10M
14	94124996	94125162	167	CG	ENSECAG00000016373	intron	TRIM11	0.625397	0.798481	-0.173084	-0.352487	tripartite motif containing 11 [Source:VGNC Symbol;Acc:VGNC:58262]	4M vs. 10M
11	20919852	20920023	172	CG	ENSECAG00000016402	intron	ZNF385C	0.147719	0.332693	-0.184974	-1.17134	zinc finger protein 385C [Source:VGNC Symbol;Acc:VGNC:56514]	4M vs. 10M
11	20919500	20919601	102	CG	ENSECAG00000016402	intron	ZNF385C	0.0657842	0.239923	-0.174139	-1.86676	zinc finger protein 385C [Source:VGNC Symbol;Acc:VGNC:56514]	4M vs. 10M
3	117557100	117557169	70	CHH	ENSECAG00000016485	intron	ABLIM2	0.0138236	0.0846525	-0.0708289	-2.61442	actin binding LIM protein family member 2 [Source:VGNC Symbol;Acc:VGNC:14952]	4M vs. 10M
X	507711	507782	72	CG	ENSECAG00000016578	intron	-	0.547569	0.759581	-0.212012	-0.472164	granulocyte-macrophage colony-stimulating factor receptor subunit alpha [Source:NCBI gene;Acc:102148014]	4M vs. 10M
X	526626	526734	109	CG	ENSECAG00000016578	intron	-	0.229088	0.556587	-0.327499	-1.28071	granulocyte-macrophage colony-stimulating factor receptor subunit alpha [Source:NCBI gene;Acc:102148014]	4M vs. 10M
30	31145975	31146105	131	CHH	ENSECAG00000016600	intron	PPFIA4	0.00672744	0.0854373	-0.0787099	-3.66674	PTPRF interacting protein alpha 4 [Source:VGNC Symbol;Acc:VGNC:58215]	4M vs. 10M
14	94124996	94125162	167	CG	ENSECAG00000016720	intron	OBSCN	0.625397	0.798481	-0.173084	-0.352487	obscurin, cytoskeletal calmodulin and titin-interacting RhoGEF [Source:HGNC Symbol;Acc:HGNC:15719]	4M vs. 10M
14	94124996	94125162	167	CG	ENSECAG00000016720	exon	OBSCN	0.625397	0.798481	-0.173084	-0.352487	obscurin, cytoskeletal calmodulin and titin-interacting RhoGEF [Source:HGNC Symbol;Acc:HGNC:15719]	4M vs. 10M
18	3143407	3143484	78	CG	ENSECAG00000016753	promoter	LIMS2	0.0729967	0.210509	-0.137513	-1.52798	LIM zinc finger domain containing 2 [Source:VGNC Symbol;Acc:VGNC:19672]	4M vs. 10M
18	3143407	3143484	78	CG	ENSECAG00000016753	intron	LIMS2	0.0729967	0.210509	-0.137513	-1.52798	LIM zinc finger domain containing 2 [Source:VGNC Symbol;Acc:VGNC:19672]	4M vs. 10M
13	598541	598647	107	CG	ENSECAG00000017134	intron	ADAP1	0.555736	0.790178	-0.234442	-0.507778	ArfGAP with dual PH domains 1 [Source:VGNC Symbol;Acc:VGNC:51102]	4M vs. 10M
4	93308970	93309034	65	CG	ENSECAG00000017160	intron	TBXAS1	0.0660193	0.209733	-0.143714	-1.66759	thromboxane A synthase 1 [Source:VGNC Symbol;Acc:VGNC:23937]	4M vs. 10M
4	93308970	93309034	65	CG	ENSECAG00000017160	exon	TBXAS1	0.0660193	0.209733	-0.143714	-1.66759	thromboxane A synthase 1 [Source:VGNC Symbol;Acc:VGNC:23937]	4M vs. 10M
3	19201386	19201459	74	CG	ENSECAG00000017375	intron	ESRP2	0.173657	0.510833	-0.337176	-1.55661	epithelial splicing regulatory protein 2 [Source:VGNC Symbol;Acc:VGNC:17685]	4M vs. 10M
22	23487087	23487223	137	CG	ENSECAG00000017381	exon	-	0.104582	0.327907	-0.223325	-1.64865	interferon regulatory factor 4 [Source:NCBI gene;Acc:100147208]	4M vs. 10M
16	37222214	37222327	114	CG	ENSECAG00000017512	exon	GPR62	0.0644756	0.164485	-0.100009	-1.35113	G protein-coupled receptor 62 [Source:VGNC Symbol;Acc:VGNC:56818]	4M vs. 10M
14	3938647	3938783	137	CG	ENSECAG00000017561	exon	PRR7	0.191557	0.476785	-0.285228	-1.31556	proline rich 7, synaptic [Source:VGNC Symbol;Acc:VGNC:55483]	4M vs. 10M
6	26782564	26782751	188	CG	ENSECAG00000017650	promoter	STK25	0.166112	0.429523	-0.26341	-1.37058	serine/threonine kinase 25 [Source:VGNC Symbol;Acc:VGNC:23686]	4M vs. 10M
22	23652899	23652969	71	CG	ENSECAG00000017707	intron	HCK	0.298964	0.570631	-0.271667	-0.932585	HCK proto-oncogene, Src family tyrosine kinase [Source:VGNC Symbol;Acc:VGNC:18709]	4M vs. 10M
1	93967665	93967799	135	CG	ENSECAG00000017879	exon	RCCD1	0.313688	0.567776	-0.254087	-0.85599	RCC1 domain containing 1 [Source:HGNC Symbol;Acc:HGNC:30457]	4M vs. 10M
1	104958937	104959100	164	CG	ENSECAG00000017976	promoter	-	0.178215	0.598309	-0.420094	-1.74727	family with sequence similarity 169 member B [Source:NCBI gene;Acc:100055402]	4M vs. 10M
1	104958937	104959100	164	CG	ENSECAG00000017976	intron	-	0.178215	0.598309	-0.420094	-1.74727	family with sequence similarity 169 member B [Source:NCBI gene;Acc:100055402]	4M vs. 10M
2	15962235	15962387	153	CHH	ENSECAG00000017987	intron	PPCS	0.0096482	0.109755	-0.100107	-3.50789	phosphopantothenoylcysteine synthetase [Source:VGNC Symbol;Acc:VGNC:21721]	4M vs. 10M
16	8496691	8496877	187	CHH	ENSECAG00000018186	promoter	TADA3	0.00112851	0.0788379	-0.0777094	-6.1264	transcriptional adaptor 3 [Source:VGNC Symbol;Acc:VGNC:23847]	4M vs. 10M
X	126602070	126602381	312	CG	ENSECAG00000018208	exon	MECP2	0.164008	0.398342	-0.234334	-1.28024	methyl-CpG binding protein 2 [Source:VGNC Symbol;Acc:VGNC:20066]	4M vs. 10M
X	126602070	126602381	312	CG	ENSECAG00000018208	TSS	MECP2	0.164008	0.398342	-0.234334	-1.28024	methyl-CpG binding protein 2 [Source:VGNC Symbol;Acc:VGNC:20066]	4M vs. 10M
X	126602070	126602381	312	CG	ENSECAG00000018208	promoter	MECP2	0.164008	0.398342	-0.234334	-1.28024	methyl-CpG binding protein 2 [Source:VGNC Symbol;Acc:VGNC:20066]	4M vs. 10M
1	58457749	58457857	109	CHH	ENSECAG00000018359	intron	COL13A1	0.00766156	0.0667162	-0.0590547	-3.12233	collagen type XIII alpha 1 chain [Source:VGNC Symbol;Acc:VGNC:16724]	4M vs. 10M
3	35005671	35005778	108	CHH	ENSECAG00000018366	intron	JPH3	0.00109192	0.114274	-0.113182	-6.70948	junctophilin 3 [Source:VGNC Symbol;Acc:VGNC:19228]	4M vs. 10M
X	56980556	56980612	57	CG	ENSECAG00000018525	intron	HDAC8	0.26411	0.488013	-0.223903	-0.885782	histone deacetylase 8 [Source:VGNC Symbol;Acc:VGNC:55478]	4M vs. 10M
1	95238058	95238131	74	CHH	ENSECAG00000018875	intron	-	0.00136296	0.0536055	-0.0522426	-5.29756	milk fat globule-EGF factor 8 protein [Source:NCBI gene;Acc:100033943]	4M vs. 10M
3	61246129	61246190	62	CG	ENSECAG00000019008	exon	SHROOM3	0.555971	0.867769	-0.311798	-0.642301	shroom family member 3 [Source:VGNC Symbol;Acc:VGNC:58482]	4M vs. 10M
X	19036775	19036891	117	CG	ENSECAG00000019023	intron	ACOT9	0.112544	0.324698	-0.212155	-1.52862	acyl-CoA thioesterase 9 [Source:VGNC Symbol;Acc:VGNC:14992]	4M vs. 10M
X	19036775	19036891	117	CG	ENSECAG00000019023	exon	ACOT9	0.112544	0.324698	-0.212155	-1.52862	acyl-CoA thioesterase 9 [Source:VGNC Symbol;Acc:VGNC:14992]	4M vs. 10M
X	19036775	19036891	117	CG	ENSECAG00000019023	utr5	ACOT9	0.112544	0.324698	-0.212155	-1.52862	acyl-CoA thioesterase 9 [Source:VGNC Symbol;Acc:VGNC:14992]	4M vs. 10M
1	86676593	86676694	102	CHH	ENSECAG00000019064	promoter	GHITM	0.0132162	0.0862942	-0.073078	-2.70695	growth hormone inducible transmembrane protein [Source:VGNC Symbol;Acc:VGNC:18332]	4M vs. 10M
8	10964994	10965139	146	CG	ENSECAG00000019170	exon	MN1	0.21813	0.444558	-0.226428	-1.02718	MN1 proto-oncogene, transcriptional regulator [Source:VGNC Symbol;Acc:VGNC:20242]	4M vs. 10M
8	10964648	10964772	125	CG	ENSECAG00000019170	exon	MN1	0.12784	0.298148	-0.170308	-1.22169	MN1 proto-oncogene, transcriptional regulator [Source:VGNC Symbol;Acc:VGNC:20242]	4M vs. 10M
11	60250661	60250825	165	CG	ENSECAG00000019200	intron	ATPAF2	0.365013	0.792286	-0.427273	-1.11807	ATP synthase mitochondrial F1 complex assembly factor 2 [Source:VGNC Symbol;Acc:VGNC:15690]	4M vs. 10M
11	60250661	60250825	165	CG	ENSECAG00000019200	exon	ATPAF2	0.365013	0.792286	-0.427273	-1.11807	ATP synthase mitochondrial F1 complex assembly factor 2 [Source:VGNC Symbol;Acc:VGNC:15690]	4M vs. 10M
11	60250661	60250825	165	CG	ENSECAG00000019200	utr3	ATPAF2	0.365013	0.792286	-0.427273	-1.11807	ATP synthase mitochondrial F1 complex assembly factor 2 [Source:VGNC Symbol;Acc:VGNC:15690]	4M vs. 10M
11	6753317	6753464	148	CG	ENSECAG00000019270	promoter	NT5C	0.115432	0.351022	-0.23559	-1.60452	5', 3'-nucleotidase, cytosolic [Source:VGNC Symbol;Acc:VGNC:58200]	4M vs. 10M
11	6753317	6753464	148	CG	ENSECAG00000019270	TSS	NT5C	0.115432	0.351022	-0.23559	-1.60452	5', 3'-nucleotidase, cytosolic [Source:VGNC Symbol;Acc:VGNC:58200]	4M vs. 10M
11	6753317	6753464	148	CG	ENSECAG00000019270	exon	NT5C	0.115432	0.351022	-0.23559	-1.60452	5', 3'-nucleotidase, cytosolic [Source:VGNC Symbol;Acc:VGNC:58200]	4M vs. 10M
2	24604615	24604704	90	CHH	ENSECAG00000019321	promoter	TXLNA	0.00741161	0.0867848	-0.0793732	-3.54958	taxilin alpha [Source:VGNC Symbol;Acc:VGNC:24673]	4M vs. 10M
13	21805416	21805545	130	CHH	ENSECAG00000019322	exon	IL21R	0.00106251	0.0565746	-0.0555121	-5.73461	interleukin 21 receptor [Source:VGNC Symbol;Acc:VGNC:19017]	4M vs. 10M
7	98730167	98730266	100	CG	ENSECAG00000019460	intron	MPPED2	0.342617	0.775129	-0.432512	-1.17784	metallophosphoesterase domain containing 2 [Source:VGNC Symbol;Acc:VGNC:20297]	4M vs. 10M
4	40254866	40255020	155	CG	ENSECAG00000019565	intron	DLX5	0.0906223	0.2703	-0.179678	-1.57662	distal-less homeobox 5 [Source:VGNC Symbol;Acc:VGNC:17222]	4M vs. 10M
1	163024073	163024145	73	CG	ENSECAG00000019730	exon	CDH24	0.47343	0.751379	-0.277949	-0.66639	cadherin 24 [Source:HGNC Symbol;Acc:HGNC:14265]	4M vs. 10M
18	54578653	54578791	139	CG	ENSECAG00000019796	exon	EVX2	0.0710654	0.20034	-0.129274	-1.49523	even-skipped homeobox 2 [Source:VGNC Symbol;Acc:VGNC:58934]	4M vs. 10M
15	32664049	32664153	105	CG	ENSECAG00000019854	intron	VAX2	0.292915	0.614227	-0.321311	-1.06829	ventral anterior homeobox 2 [Source:VGNC Symbol;Acc:VGNC:51426]	4M vs. 10M
2	15962235	15962387	153	CHH	ENSECAG00000019887	promoter	ZMYND12	0.0096482	0.109755	-0.100107	-3.50789	zinc finger MYND-type containing 12 [Source:VGNC Symbol;Acc:VGNC:50792]	4M vs. 10M
16	3131385	3131455	71	CG	ENSECAG00000019934	intron	-	0.313151	0.661512	-0.34836	-1.07891	EF-hand and coiled-coil domain containing 1 [Source:NCBI gene;Acc:100054831]	4M vs. 10M
16	3154251	3154784	534	CG	ENSECAG00000019934	exon	-	0.125761	0.374276	-0.248515	-1.57341	EF-hand and coiled-coil domain containing 1 [Source:NCBI gene;Acc:100054831]	4M vs. 10M
16	3154251	3154784	534	CG	ENSECAG00000019934	intron	-	0.125761	0.374276	-0.248515	-1.57341	EF-hand and coiled-coil domain containing 1 [Source:NCBI gene;Acc:100054831]	4M vs. 10M
X	40866940	40867020	81	CG	ENSECAG00000019987	intron	GRIPAP1	0.293068	0.745756	-0.452688	-1.34747	GRIP1 associated protein 1 [Source:VGNC Symbol;Acc:VGNC:58996]	4M vs. 10M
22	29718211	29718271	61	CG	ENSECAG00000020026	promoter	ARHGAP40	0.433502	0.771664	-0.338162	-0.831933	Rho GTPase activating protein 40 [Source:VGNC Symbol;Acc:VGNC:51512]	4M vs. 10M
22	29718211	29718271	61	CG	ENSECAG00000020026	TSS	ARHGAP40	0.433502	0.771664	-0.338162	-0.831933	Rho GTPase activating protein 40 [Source:VGNC Symbol;Acc:VGNC:51512]	4M vs. 10M
22	29718211	29718271	61	CG	ENSECAG00000020026	exon	ARHGAP40	0.433502	0.771664	-0.338162	-0.831933	Rho GTPase activating protein 40 [Source:VGNC Symbol;Acc:VGNC:51512]	4M vs. 10M
5	4074495	4074547	53	CG	ENSECAG00000020158	intron	CD247	0.231565	0.543681	-0.312116	-1.23134	CD247 molecule [Source:VGNC Symbol;Acc:VGNC:16254]	4M vs. 10M
6	70256666	70256776	111	CHH	ENSECAG00000020216	intron	KRT7	0.0123113	0.0819038	-0.0695924	-2.73394	keratin 7 [Source:VGNC Symbol;Acc:VGNC:19536]	4M vs. 10M
3	18391109	18391218	110	CHH	ENSECAG00000020279	promoter	SLC9A5	0.00824023	0.098627	-0.0903867	-3.58122	solute carrier family 9 member A5 [Source:VGNC Symbol;Acc:VGNC:23281]	4M vs. 10M
11	21080873	21080974	102	CG	ENSECAG00000020280	exon	P3H4	0.465461	0.717861	-0.2524	-0.625045	prolyl 3-hydroxylase family member 4 (non-enzymatic) [Source:HGNC Symbol;Acc:HGNC:16946]	4M vs. 10M
5	55479119	55479290	172	CG	ENSECAG00000020301	exon	KIAA1324	0.298622	0.690419	-0.391797	-1.20915	KIAA1324 [Source:VGNC Symbol;Acc:VGNC:19377]	4M vs. 10M
5	55479119	55479290	172	CG	ENSECAG00000020301	intron	KIAA1324	0.298622	0.690419	-0.391797	-1.20915	KIAA1324 [Source:VGNC Symbol;Acc:VGNC:19377]	4M vs. 10M
9	23138451	23138555	105	CHH	ENSECAG00000020663	promoter	NKAIN3	0.00525016	0.084242	-0.0789918	-4.00411	sodium/potassium transporting ATPase interacting 3 [Source:VGNC Symbol;Acc:VGNC:56333]	4M vs. 10M
2	48545078	48545207	130	CG	ENSECAG00000020731	intron	MXRA8	0.194155	0.433995	-0.23984	-1.16047	matrix remodeling associated 8 [Source:VGNC Symbol;Acc:VGNC:58639]	4M vs. 10M
2	48545078	48545207	130	CG	ENSECAG00000020731	exon	MXRA8	0.194155	0.433995	-0.23984	-1.16047	matrix remodeling associated 8 [Source:VGNC Symbol;Acc:VGNC:58639]	4M vs. 10M
X	13422433	13422629	197	CG	ENSECAG00000020766	exon	NHS	0.113504	0.329763	-0.216258	-1.53868	NHS actin remodeling regulator [Source:VGNC Symbol;Acc:VGNC:20735]	4M vs. 10M
7	84861448	84861505	58	CHH	ENSECAG00000020789	intron	SPON1	0.00611496	0.0700308	-0.0639158	-3.51757	spondin 1 [Source:VGNC Symbol;Acc:VGNC:56788]	4M vs. 10M
7	1233947	1234092	146	CG	ENSECAG00000020996	exon	BTBD2	0.633149	0.843476	-0.210327	-0.413803	BTB domain containing 2 [Source:VGNC Symbol;Acc:VGNC:55804]	4M vs. 10M
7	1233947	1234092	146	CG	ENSECAG00000020996	intron	BTBD2	0.633149	0.843476	-0.210327	-0.413803	BTB domain containing 2 [Source:VGNC Symbol;Acc:VGNC:55804]	4M vs. 10M
25	39248943	39249066	124	CHH	ENSECAG00000021012	intron	UAP1L1	0.00465752	0.0757569	-0.0710994	-4.02374	UDP-N-acetylglucosamine pyrophosphorylase 1 like 1 [Source:VGNC Symbol;Acc:VGNC:56912]	4M vs. 10M
2	23802640	23802809	170	CG	ENSECAG00000021304	exon	ZNF362	0.148213	0.328603	-0.18039	-1.14868	zinc finger protein 362 [Source:VGNC Symbol;Acc:VGNC:25308]	4M vs. 10M
2	31044814	31044876	63	CG	ENSECAG00000021387	intron	MYOM3	0.341591	0.801926	-0.460335	-1.2312	myomesin 3 [Source:HGNC Symbol;Acc:HGNC:26679]	4M vs. 10M
17	3987312	3987366	55	CG	ENSECAG00000021576	intron	SGCG	0.37996	0.652871	-0.272911	-0.780949	sarcoglycan gamma [Source:VGNC Symbol;Acc:VGNC:22915]	4M vs. 10M
6	76122560	76122695	136	CG	ENSECAG00000021591	exon	B4GALNT1	0.335177	0.612793	-0.277616	-0.870476	beta-1,4-N-acetyl-galactosaminyltransferase 1 [Source:VGNC Symbol;Acc:VGNC:58495]	4M vs. 10M
28	36576533	36576698	166	CHH	ENSECAG00000021631	intron	-	0.00364265	0.0729613	-0.0693186	-4.32407	casein kinase I [Source:NCBI gene;Acc:100055155]	4M vs. 10M
1	83265448	83265596	149	CG	ENSECAG00000021638	intron	FRMPD2	0.0996445	0.356102	-0.256457	-1.83743	FERM and PDZ domain containing 2 [Source:VGNC Symbol;Acc:VGNC:57000]	4M vs. 10M
7	68479224	68479335	112	CHH	ENSECAG00000021733	intron	USP35	0.00443778	0.0738559	-0.0694181	-4.0568	ubiquitin specific peptidase 35 [Source:VGNC Symbol;Acc:VGNC:59430]	4M vs. 10M
8	96955954	96956016	63	CG	ENSECAG00000021835	promoter	CTDP1	0.241931	0.483195	-0.241264	-0.99801	CTD phosphatase subunit 1 [Source:VGNC Symbol;Acc:VGNC:16931]	4M vs. 10M
2	32290719	32290790	72	CHH	ENSECAG00000022132	intron	EPHA8	0.00101102	0.0516985	-0.0506874	-5.67623	EPH receptor A8 [Source:VGNC Symbol;Acc:VGNC:17622]	4M vs. 10M
2	48568220	48568348	129	CHH	ENSECAG00000022351	exon	TAS1R3	0.00393255	0.113404	-0.109472	-4.84986	taste 1 receptor member 3 [Source:VGNC Symbol;Acc:VGNC:50772]	4M vs. 10M
25	38074251	38074380	130	CHH	ENSECAG00000022405	intron	NOTCH1	0.00444737	0.0674548	-0.0630074	-3.9229	notch receptor 1 [Source:VGNC Symbol;Acc:VGNC:20817]	4M vs. 10M
19	24601800	24601883	84	CG	ENSECAG00000022418	exon	MAP6D1	0.0487609	0.193325	-0.144564	-1.98723	MAP6 domain containing 1 [Source:HGNC Symbol;Acc:HGNC:25753]	4M vs. 10M
X	41086760	41086835	76	CG	ENSECAG00000022667	intron	FOXP3	0.272178	0.774726	-0.502547	-1.50913	forkhead box P3 [Source:VGNC Symbol;Acc:VGNC:18115]	4M vs. 10M
4	106523091	106523210	120	CG	ENSECAG00000023075	exon	SHH	0.229313	0.60844	-0.379127	-1.4078	sonic hedgehog signaling molecule [Source:VGNC Symbol;Acc:VGNC:56053]	4M vs. 10M
1	125673054	125673177	124	CHH	ENSECAG00000023104	intron	ITGA11	0.00674922	0.0814815	-0.0747322	-3.59368	integrin subunit alpha 11 [Source:VGNC Symbol;Acc:VGNC:19162]	4M vs. 10M
2	66628721	66628875	155	CG	ENSECAG00000023122	exon	PALLD	0.596783	0.853024	-0.256241	-0.515381	palladin, cytoskeletal associated protein [Source:VGNC Symbol;Acc:VGNC:21142]	4M vs. 10M
2	66628721	66628875	155	CG	ENSECAG00000023122	intron	PALLD	0.596783	0.853024	-0.256241	-0.515381	palladin, cytoskeletal associated protein [Source:VGNC Symbol;Acc:VGNC:21142]	4M vs. 10M
7	51355521	51355587	67	CG	ENSECAG00000023182	exon	PDE4A	0.245794	0.709342	-0.463547	-1.52903	phosphodiesterase 4A [Source:VGNC Symbol;Acc:VGNC:56772]	4M vs. 10M
13	43722272	43722360	89	CG	ENSECAG00000023220	intron	RHBDF1	0.259136	0.548614	-0.289478	-1.08208	rhomboid 5 homolog 1 [Source:VGNC Symbol;Acc:VGNC:22362]	4M vs. 10M
8	42674877	42674960	84	CG	ENSECAG00000023279	intron	GATA6	0.209281	0.789224	-0.579943	-1.915	GATA binding protein 6 [Source:VGNC Symbol;Acc:VGNC:58689]	4M vs. 10M
5	46952220	46952388	169	CG	ENSECAG00000023325	promoter	TBX15	0.168048	0.470168	-0.302121	-1.48431	T-box transcription factor 15 [Source:VGNC Symbol;Acc:VGNC:23930]	4M vs. 10M
22	48861501	48861624	124	CG	ENSECAG00000023333	intron	CDH4	0.498064	0.842204	-0.34414	-0.757838	cadherin 4 [Source:VGNC Symbol;Acc:VGNC:16328]	4M vs. 10M
1	120796211	120796322	112	CG	ENSECAG00000023405	exon	LOXL1	0.180122	0.493108	-0.312986	-1.45293	lysyl oxidase like 1 [Source:VGNC Symbol;Acc:VGNC:19723]	4M vs. 10M
3	25043789	25043879	91	CG	ENSECAG00000023425	TES	-	0.444921	0.687193	-0.242272	-0.627167	carbohydrate sulfotransferase 6 [Source:NCBI gene;Acc:100068994]	4M vs. 10M
3	25043789	25043879	91	CG	ENSECAG00000023425	exon	-	0.444921	0.687193	-0.242272	-0.627167	carbohydrate sulfotransferase 6 [Source:NCBI gene;Acc:100068994]	4M vs. 10M
6	20458468	20458528	61	CG	ENSECAG00000023519	intron	UGT1A1	0.277425	0.512552	-0.235128	-0.885603	UDP glucuronosyltransferase family 1 member A1 [Source:HGNC Symbol;Acc:HGNC:12530]	4M vs. 10M
20	40776475	40776607	133	CHH	ENSECAG00000023621	exon	LRFN2	0.00111886	0.0798504	-0.0787316	-6.1572	leucine rich repeat and fibronectin type III domain containing 2 [Source:VGNC Symbol;Acc:VGNC:19749]	4M vs. 10M
6	26270872	26270949	78	CG	ENSECAG00000023710	intron	CROCC2	0.169194	0.611679	-0.442484	-1.85409	ciliary rootlet coiled-coil, rootletin family member 2 [Source:VGNC Symbol;Acc:VGNC:49467]	4M vs. 10M
1	36173782	36173923	142	CG	ENSECAG00000023734	exon	CYP26C1	0.144915	0.349794	-0.204879	-1.2713	cytochrome P450 family 26 subfamily C member 1 [Source:HGNC Symbol;Acc:HGNC:20577]	4M vs. 10M
1	36173782	36173923	142	CG	ENSECAG00000023734	intron	CYP26C1	0.144915	0.349794	-0.204879	-1.2713	cytochrome P450 family 26 subfamily C member 1 [Source:HGNC Symbol;Acc:HGNC:20577]	4M vs. 10M
2	51978705	51978836	132	CG	ENSECAG00000023802	intron	PEBP4	0.28656	0.639394	-0.352834	-1.15787	phosphatidylethanolamine binding protein 4 [Source:VGNC Symbol;Acc:VGNC:21300]	4M vs. 10M
2	51972267	51972430	164	CHH	ENSECAG00000023802	intron	PEBP4	0.00344087	0.0711724	-0.0677316	-4.37047	phosphatidylethanolamine binding protein 4 [Source:VGNC Symbol;Acc:VGNC:21300]	4M vs. 10M
1	36173782	36173923	142	CG	ENSECAG00000023825	intron	EXOC6	0.144915	0.349794	-0.204879	-1.2713	exocyst complex component 6 [Source:VGNC Symbol;Acc:VGNC:17725]	4M vs. 10M
4	107212900	107213064	165	CG	ENSECAG00000023936	intron	RNF32	0.334675	0.532933	-0.198257	-0.671191	ring finger protein 32 [Source:VGNC Symbol;Acc:VGNC:22477]	4M vs. 10M
2	25591178	25591275	98	CHH	ENSECAG00000023946	intron	SDC3	0.00788303	0.0750199	-0.0671368	-3.25045	syndecan 3 [Source:VGNC Symbol;Acc:VGNC:22763]	4M vs. 10M
1	15175427	15175489	63	CG	ENSECAG00000023955	intron	VAX1	0.294685	0.572061	-0.277376	-0.956995	ventral anterior homeobox 1 [Source:HGNC Symbol;Acc:HGNC:12660]	4M vs. 10M
13	41790939	41790994	56	CG	ENSECAG00000023983	exon	DNASE1L2	0.0891753	0.374578	-0.285402	-2.07055	deoxyribonuclease 1 like 2 [Source:VGNC Symbol;Acc:VGNC:17246]	4M vs. 10M
13	41790939	41790994	56	CG	ENSECAG00000023983	TSS	DNASE1L2	0.0891753	0.374578	-0.285402	-2.07055	deoxyribonuclease 1 like 2 [Source:VGNC Symbol;Acc:VGNC:17246]	4M vs. 10M
13	41790939	41790994	56	CG	ENSECAG00000023983	promoter	DNASE1L2	0.0891753	0.374578	-0.285402	-2.07055	deoxyribonuclease 1 like 2 [Source:VGNC Symbol;Acc:VGNC:17246]	4M vs. 10M
14	89919139	89919227	89	CG	ENSECAG00000024123	promoter	ANKRD31	0.280878	0.555265	-0.274387	-0.983234	ankyrin repeat domain 31 [Source:HGNC Symbol;Acc:HGNC:26853]	4M vs. 10M
14	89919139	89919227	89	CG	ENSECAG00000024123	TSS	ANKRD31	0.280878	0.555265	-0.274387	-0.983234	ankyrin repeat domain 31 [Source:HGNC Symbol;Acc:HGNC:26853]	4M vs. 10M
14	89919139	89919227	89	CG	ENSECAG00000024123	exon	ANKRD31	0.280878	0.555265	-0.274387	-0.983234	ankyrin repeat domain 31 [Source:HGNC Symbol;Acc:HGNC:26853]	4M vs. 10M
7	26982296	26982395	100	CG	ENSECAG00000024225	intron	PHLDB1	0.089985	0.484989	-0.395004	-2.4302	pleckstrin homology like domain family B member 1 [Source:VGNC Symbol;Acc:VGNC:56774]	4M vs. 10M
18	77101946	77102036	91	CG	ENSECAG00000024319	exon	FZD7	0.415691	0.631451	-0.21576	-0.60316	frizzled class receptor 7 [Source:HGNC Symbol;Acc:HGNC:4045]	4M vs. 10M
30	30374204	30374342	139	CG	ENSECAG00000024331	intron	PTPN7	0.410084	0.774162	-0.364079	-0.916718	protein tyrosine phosphatase non-receptor type 7 [Source:VGNC Symbol;Acc:VGNC:22024]	4M vs. 10M
X	109782814	109782938	125	CG	ENSECAG00000024375	exon	HS6ST2	0.15894	0.376119	-0.217179	-1.24271	heparan sulfate 6-O-sulfotransferase 2 [Source:VGNC Symbol;Acc:VGNC:55479]	4M vs. 10M
X	109782814	109782938	125	CG	ENSECAG00000024375	intron	HS6ST2	0.15894	0.376119	-0.217179	-1.24271	heparan sulfate 6-O-sulfotransferase 2 [Source:VGNC Symbol;Acc:VGNC:55479]	4M vs. 10M
2	52074560	52074660	101	CHH	ENSECAG00000024512	intron	-	0.00346117	0.0639081	-0.060447	-4.20667	TNF receptor superfamily member 10b [Source:NCBI gene;Acc:100057812]	4M vs. 10M
6	26371836	26371984	149	CG	ENSECAG00000024612	intron	SNED1	0.091552	0.26267	-0.171118	-1.52059	sushi, nidogen and EGF like domains 1 [Source:VGNC Symbol;Acc:VGNC:56607]	4M vs. 10M
7	4058533	4058608	76	CG	ENSECAG00000024789	intron	RANBP3	0.166779	0.535371	-0.368592	-1.6826	RAN binding protein 3 [Source:VGNC Symbol;Acc:VGNC:22171]	4M vs. 10M
6	81729829	81729887	59	CG	ENSECAG00000024798	intron	TBC1D30	0.128621	0.554338	-0.425717	-2.10764	TBC1 domain family member 30 [Source:VGNC Symbol;Acc:VGNC:23908]	4M vs. 10M
3	119730119	119730188	70	CG	ENSECAG00000024955	intron	ZFYVE28	0.0714195	0.291185	-0.219765	-2.02754	zinc finger FYVE-type containing 28 [Source:VGNC Symbol;Acc:VGNC:51348]	4M vs. 10M
26	35015592	35015745	154	CHH	ENSECAG00000024965	intron	DYRK1A	0.00123646	0.201882	-0.200645	-7.35115	dual specificity tyrosine phosphorylation regulated kinase 1A [Source:VGNC Symbol;Acc:VGNC:17376]	4M vs. 10M
3	36791387	36791538	152	CHH	ENSECAG00000024995	exon	CDK10	0.00343887	0.0708424	-0.0674035	-4.36461	cyclin dependent kinase 10 [Source:VGNC Symbol;Acc:VGNC:16340]	4M vs. 10M
3	36791387	36791538	152	CHH	ENSECAG00000024995	intron	CDK10	0.00343887	0.0708424	-0.0674035	-4.36461	cyclin dependent kinase 10 [Source:VGNC Symbol;Acc:VGNC:16340]	4M vs. 10M
24	44945640	44945741	102	CG	ENSECAG00000026806	intron	AMN	0.100318	0.343487	-0.243169	-1.77568	amnion associated transmembrane protein [Source:HGNC Symbol;Acc:HGNC:14604]	4M vs. 10M
24	44945640	44945741	102	CG	ENSECAG00000026806	exon	AMN	0.100318	0.343487	-0.243169	-1.77568	amnion associated transmembrane protein [Source:HGNC Symbol;Acc:HGNC:14604]	4M vs. 10M
15	14314794	14314864	71	CHH	ENSECAG00000026832	intron	ACOXL	0.00122724	0.144028	-0.142801	-6.87479	acyl-CoA oxidase like [Source:VGNC Symbol;Acc:VGNC:14996]	4M vs. 10M
10	25578295	25578402	108	CG	ENSECAG00000027944	exon	ZNF444	0.134919	0.327586	-0.192667	-1.27978	zinc finger protein 444 [Source:HGNC Symbol;Acc:HGNC:16052]	4M vs. 10M
7	2685918	2686045	128	CG	ENSECAG00000027953	exon	RAX2	0.532458	0.801685	-0.269227	-0.590368	retina and anterior neural fold homeobox 2 [Source:HGNC Symbol;Acc:HGNC:18286]	4M vs. 10M
14	85674872	85674974	103	CHH	ENSECAG00000027967	promoter		0.001021	0.0932476	-0.0922266	-6.51301		4M vs. 10M
1	9677711	9677822	112	CHH	ENSECAG00000028425	intron		0.00400097	0.0826989	-0.078698	-4.36945		4M vs. 10M
24	43511020	43511114	95	CG	ENSECAG00000028453	intron		0.347644	0.657661	-0.310017	-0.919732		4M vs. 10M
24	43511020	43511114	95	CG	ENSECAG00000028453	exon		0.347644	0.657661	-0.310017	-0.919732		4M vs. 10M
3	35736800	35736946	147	CG	ENSECAG00000028501	intron	ZFPM1	0.450657	0.725088	-0.27443	-0.686124	zinc finger protein, FOG family member 1 [Source:HGNC Symbol;Acc:HGNC:19762]	4M vs. 10M
1	58355339	58355391	53	CG	ENSECAG00000028779	exon		0.331919	0.630718	-0.298799	-0.926163		4M vs. 10M
1	58355339	58355391	53	CG	ENSECAG00000028779	intron		0.331919	0.630718	-0.298799	-0.926163		4M vs. 10M
6	69911734	69911816	83	CG	ENSECAG00000028937	exon	FIGNL2	0.266937	0.57252	-0.305583	-1.10083	fidgetin like 2 [Source:HGNC Symbol;Acc:HGNC:13287]	4M vs. 10M
2	25861853	25861973	121	CHH	ENSECAG00000029375	intron		0.00405321	0.0519778	-0.0479246	-3.68076		4M vs. 10M
13	2472	2545	74	CG	ENSECAG00000029834	intron		0.186138	0.434617	-0.248479	-1.22337		4M vs. 10M
PJAA01000853.1	3677	3780	104	CG	ENSECAG00000029964	promoter	-	0.149536	0.319166	-0.16963	-1.09382	28S ribosomal RNA [Source:NCBI gene;Acc:111771933]	4M vs. 10M
6	20458468	20458528	61	CG	ENSECAG00000030264	exon		0.277425	0.512552	-0.235128	-0.885603		4M vs. 10M
13	8017498	8017570	73	CHH	ENSECAG00000030386	exon	ZKSCAN1	0.0132987	0.147474	-0.134175	-3.47111	zinc finger with KRAB and SCAN domains 1 [Source:NCBI gene;Acc:100067222]	4M vs. 10M
13	8017498	8017570	73	CHH	ENSECAG00000030386	utr3	ZKSCAN1	0.0132987	0.147474	-0.134175	-3.47111	zinc finger with KRAB and SCAN domains 1 [Source:NCBI gene;Acc:100067222]	4M vs. 10M
13	8017498	8017570	73	CHH	ENSECAG00000030386	intron	ZKSCAN1	0.0132987	0.147474	-0.134175	-3.47111	zinc finger with KRAB and SCAN domains 1 [Source:NCBI gene;Acc:100067222]	4M vs. 10M
26	40086437	40086528	92	CHH	ENSECAG00000030494	intron		0.000862643	0.0791649	-0.0783023	-6.51995		4M vs. 10M
26	40086437	40086528	92	CHH	ENSECAG00000030494	exon		0.000862643	0.0791649	-0.0783023	-6.51995		4M vs. 10M
6	8766727	8766803	77	CG	ENSECAG00000031276	promoter		0.326867	0.578555	-0.251688	-0.823749		4M vs. 10M
PJAA01000863.1	1994	2078	85	CG	ENSECAG00000031278	intron		0.406508	0.542899	-0.136391	-0.417402		4M vs. 10M
PJAA01000863.1	1994	2078	85	CG	ENSECAG00000031278	promoter		0.406508	0.542899	-0.136391	-0.417402		4M vs. 10M
11	59686621	59686707	87	CG	ENSECAG00000031425	intron		0.209667	0.415643	-0.205976	-0.987247		4M vs. 10M
29	25623052	25623126	75	CG	ENSECAG00000031556	exon		0.141643	0.80112	-0.659477	-2.49976		4M vs. 10M
29	25623052	25623126	75	CG	ENSECAG00000031556	intron		0.141643	0.80112	-0.659477	-2.49976		4M vs. 10M
8	34033420	34033514	95	CG	ENSECAG00000031743	exon	TMEM200C	0.0888872	0.262142	-0.173254	-1.5603	transmembrane protein 200C [Source:HGNC Symbol;Acc:HGNC:37208]	4M vs. 10M
X	90074172	90074263	92	CHH	ENSECAG00000031905	promoter		0.00109824	0.0669075	-0.0658092	-5.9289		4M vs. 10M
X	109782814	109782938	125	CG	ENSECAG00000032240	promoter		0.15894	0.376119	-0.217179	-1.24271		4M vs. 10M
7	3668435	3668566	132	CG	ENSECAG00000032438	intron	PTPRS	0.556421	0.84413	-0.287709	-0.601288	protein tyrosine phosphatase receptor type S [Source:HGNC Symbol;Acc:HGNC:9681]	4M vs. 10M
7	3668435	3668566	132	CG	ENSECAG00000032438	exon	PTPRS	0.556421	0.84413	-0.287709	-0.601288	protein tyrosine phosphatase receptor type S [Source:HGNC Symbol;Acc:HGNC:9681]	4M vs. 10M
7	3716153	3716307	155	CHH	ENSECAG00000032438	intron	PTPRS	0.00667626	0.0741083	-0.067432	-3.47252	protein tyrosine phosphatase receptor type S [Source:HGNC Symbol;Acc:HGNC:9681]	4M vs. 10M
15	84456787	84456869	83	CG	ENSECAG00000032834	intron		0.129449	0.406988	-0.277539	-1.6526		4M vs. 10M
X	526626	526734	109	CG	ENSECAG00000032912	exon	ASMTL	0.229088	0.556587	-0.327499	-1.28071	acetylserotonin O-methyltransferase like [Source:HGNC Symbol;Acc:HGNC:751]	4M vs. 10M
10	18503273	18503398	126	CG	ENSECAG00000033101	exon	ZSWIM9	0.447931	0.70577	-0.25784	-0.655923	zinc finger SWIM-type containing 9 [Source:HGNC Symbol;Acc:HGNC:34495]	4M vs. 10M
11	20919852	20920023	172	CG	ENSECAG00000033155	exon	C17orf113	0.147719	0.332693	-0.184974	-1.17134	chromosome 17 open reading frame 113 [Source:HGNC Symbol;Acc:HGNC:53437]	4M vs. 10M
11	20919500	20919601	102	CG	ENSECAG00000033155	exon	C17orf113	0.0657842	0.239923	-0.174139	-1.86676	chromosome 17 open reading frame 113 [Source:HGNC Symbol;Acc:HGNC:53437]	4M vs. 10M
14	93933469	93933595	127	CG	ENSECAG00000033206	intron		0.41644	0.691201	-0.274761	-0.730998		4M vs. 10M
14	93934871	93934977	107	CG	ENSECAG00000033206	intron		0.111899	0.395963	-0.284065	-1.82317		4M vs. 10M
17	75664216	75664322	107	CG	ENSECAG00000033312	exon		0.357886	0.595993	-0.238107	-0.735795		4M vs. 10M
15	5779897	5780003	107	CG	ENSECAG00000033528	intron		0.461212	0.682914	-0.221702	-0.566273		4M vs. 10M
5	3596164	3596282	119	CG	ENSECAG00000034015	exon		0.428517	0.667178	-0.238661	-0.638719		4M vs. 10M
7	1132865	1132930	66	CG	ENSECAG00000034102	intron	KLF16	0.223396	0.572614	-0.349218	-1.35796	Kruppel like factor 16 [Source:HGNC Symbol;Acc:HGNC:16857]	4M vs. 10M
6	32538056	32538176	121	CG	ENSECAG00000034127	intron	CRACR2A	0.465079	0.74246	-0.27738	-0.674836	calcium release activated channel regulator 2A [Source:HGNC Symbol;Acc:HGNC:28657]	4M vs. 10M
28	20040820	20040905	86	CHH	ENSECAG00000034128	intron	SOCS2	0.00471287	0.0968092	-0.0920963	-4.36046	suppressor of cytokine signaling 2 [Source:HGNC Symbol;Acc:HGNC:19382]	4M vs. 10M
10	23452278	23452380	103	CG	ENSECAG00000034186	exon	CACNG6	0.355884	0.815922	-0.460038	-1.19702	calcium voltage-gated channel auxiliary subunit gamma 6 [Source:HGNC Symbol;Acc:HGNC:13625]	4M vs. 10M
17	75664216	75664322	107	CG	ENSECAG00000034390	promoter		0.357886	0.595993	-0.238107	-0.735795		4M vs. 10M
PJAA01000841.1	16070	16148	79	CG	ENSECAG00000034602	exon	-	0.40242	0.566012	-0.163592	-0.492132	28S ribosomal RNA [Source:NCBI gene;Acc:111771923]	4M vs. 10M
PJAA01000841.1	14416	14505	90	CHH	ENSECAG00000034602	exon	-	0.00204897	0.0343665	-0.0323175	-4.06803	28S ribosomal RNA [Source:NCBI gene;Acc:111771923]	4M vs. 10M
13	9911958	9912017	60	CG	ENSECAG00000034934	intron		0.0891753	0.734126	-0.64495	-3.04131		4M vs. 10M
13	9911958	9912017	60	CG	ENSECAG00000034934	promoter		0.0891753	0.734126	-0.64495	-3.04131		4M vs. 10M
2	47634868	47635015	148	CHH	ENSECAG00000035260	intron	PANK4	0.00403174	0.0835434	-0.0795117	-4.37305	pantothenate kinase 4 [Source:HGNC Symbol;Acc:HGNC:19366]	4M vs. 10M
2	47634868	47635015	148	CHH	ENSECAG00000035260	exon	PANK4	0.00403174	0.0835434	-0.0795117	-4.37305	pantothenate kinase 4 [Source:HGNC Symbol;Acc:HGNC:19366]	4M vs. 10M
PJAA01000932.1	4739	4937	199	CG	ENSECAG00000035312	intron		0.623524	0.794806	-0.171282	-0.350157		4M vs. 10M
11	21093578	21093708	131	CG	ENSECAG00000035379	exon		0.0730128	0.436079	-0.363067	-2.57837		4M vs. 10M
11	21093578	21093708	131	CG	ENSECAG00000035379	intron		0.0730128	0.436079	-0.363067	-2.57837		4M vs. 10M
7	844426	844484	59	CG	ENSECAG00000036064	exon	-	0.340515	0.518948	-0.178432	-0.60787	proprotein convertase subtilisin/kexin type 4 [Source:NCBI gene;Acc:100146852]	4M vs. 10M
7	844426	844484	59	CG	ENSECAG00000036064	intron	-	0.340515	0.518948	-0.178432	-0.60787	proprotein convertase subtilisin/kexin type 4 [Source:NCBI gene;Acc:100146852]	4M vs. 10M
14	85674872	85674974	103	CHH	ENSECAG00000036092	intron		0.001021	0.0932476	-0.0922266	-6.51301		4M vs. 10M
14	85674872	85674974	103	CHH	ENSECAG00000036092	exon		0.001021	0.0932476	-0.0922266	-6.51301		4M vs. 10M
X	126190037	126190130	94	CG	ENSECAG00000036146	exon	PNCK	0.18178	0.416484	-0.234704	-1.19607	pregnancy up-regulated nonubiquitous CaM kinase [Source:HGNC Symbol;Acc:HGNC:13415]	4M vs. 10M
X	126190037	126190130	94	CG	ENSECAG00000036146	utr5	PNCK	0.18178	0.416484	-0.234704	-1.19607	pregnancy up-regulated nonubiquitous CaM kinase [Source:HGNC Symbol;Acc:HGNC:13415]	4M vs. 10M
X	126190037	126190130	94	CG	ENSECAG00000036146	promoter	PNCK	0.18178	0.416484	-0.234704	-1.19607	pregnancy up-regulated nonubiquitous CaM kinase [Source:HGNC Symbol;Acc:HGNC:13415]	4M vs. 10M
X	126190037	126190130	94	CG	ENSECAG00000036146	intron	PNCK	0.18178	0.416484	-0.234704	-1.19607	pregnancy up-regulated nonubiquitous CaM kinase [Source:HGNC Symbol;Acc:HGNC:13415]	4M vs. 10M
PJAA01000864.1	4636	4725	90	CG	ENSECAG00000036297	promoter		0.433784	0.651307	-0.217523	-0.58636		4M vs. 10M
PJAA01000864.1	4636	4725	90	CG	ENSECAG00000036297	exon		0.433784	0.651307	-0.217523	-0.58636		4M vs. 10M
PJAA01000864.1	4636	4725	90	CG	ENSECAG00000036297	intron		0.433784	0.651307	-0.217523	-0.58636		4M vs. 10M
X	56030869	56030989	121	CG	ENSECAG00000036345	exon	SNX12	0.235441	0.443617	-0.208176	-0.913947	sorting nexin 12 [Source:HGNC Symbol;Acc:HGNC:14976]	4M vs. 10M
X	56030869	56030989	121	CG	ENSECAG00000036345	utr5	SNX12	0.235441	0.443617	-0.208176	-0.913947	sorting nexin 12 [Source:HGNC Symbol;Acc:HGNC:14976]	4M vs. 10M
13	157919	158035	117	CHH	ENSECAG00000037020	exon	-	0.00795696	0.0779198	-0.0699628	-3.2917	forkhead box protein L1 [Source:NCBI gene;Acc:111767618]	4M vs. 10M
13	157919	158035	117	CHH	ENSECAG00000037020	intron	-	0.00795696	0.0779198	-0.0699628	-3.2917	forkhead box protein L1 [Source:NCBI gene;Acc:111767618]	4M vs. 10M
12	32601161	32601213	53	CG	ENSECAG00000037096	promoter		0.432521	0.743842	-0.311321	-0.782226		4M vs. 10M
7	1483979	1484162	184	CG	ENSECAG00000037302	intron	-	0.119641	0.380783	-0.261142	-1.67025	ornithine decarboxylase antizyme 1 [Source:NCBI gene;Acc:111774168]	4M vs. 10M
7	1483979	1484162	184	CG	ENSECAG00000037302	exon	-	0.119641	0.380783	-0.261142	-1.67025	ornithine decarboxylase antizyme 1 [Source:NCBI gene;Acc:111774168]	4M vs. 10M
1	28443707	28443842	136	CG	ENSECAG00000037372	exon	FGF8	0.248957	0.495019	-0.246062	-0.991588	fibroblast growth factor 8 [Source:HGNC Symbol;Acc:HGNC:3686]	4M vs. 10M
13	12868687	12868849	163	CG	ENSECAG00000037489	promoter		0.122574	0.414727	-0.292153	-1.75851		4M vs. 10M
10	28451186	28451300	115	CG	ENSECAG00000037669	exon	RNF225	0.3513	0.620818	-0.269518	-0.821468	ring finger protein 225 [Source:HGNC Symbol;Acc:HGNC:51249]	4M vs. 10M
14	94253721	94253851	131	CG	ENSECAG00000037673	exon	GJC2	0.124751	0.307768	-0.183017	-1.30279	gap junction protein gamma 2 [Source:HGNC Symbol;Acc:HGNC:17494]	4M vs. 10M
1	84387661	84387716	56	CG	ENSECAG00000037793	promoter	ADIRF	0.301344	0.649125	-0.347781	-1.10709	adipogenesis regulatory factor [Source:HGNC Symbol;Acc:HGNC:24043]	4M vs. 10M
3	109875542	109875683	142	CHH	ENSECAG00000037877	intron		0.00123701	0.104387	-0.10315	-6.39895		4M vs. 10M
1	159233587	159233985	399	CG	ENSECAG00000037918	promoter		0.14076	0.502893	-0.362133	-1.83701		4M vs. 10M
28	45398524	45398580	57	CG	ENSECAG00000038005	intron	TAFA5	0.389455	0.728004	-0.338549	-0.902489	TAFA chemokine like family member 5 [Source:HGNC Symbol;Acc:HGNC:21592]	4M vs. 10M
X	98932642	98932779	138	CG	ENSECAG00000038020	exon	SOWAHD	0.308081	0.538356	-0.230275	-0.805249	sosondowah ankyrin repeat domain family member D [Source:HGNC Symbol;Acc:HGNC:32960]	4M vs. 10M
27	8309352	8309454	103	CHH	ENSECAG00000038532	intron		0.0027473	0.0648956	-0.0621483	-4.56204		4M vs. 10M
1	159233587	159233985	399	CG	ENSECAG00000038592	TES		0.14076	0.502893	-0.362133	-1.83701		4M vs. 10M
1	159233587	159233985	399	CG	ENSECAG00000038592	exon		0.14076	0.502893	-0.362133	-1.83701		4M vs. 10M
22	45213476	45213574	99	CHH	ENSECAG00000038642	promoter		0.00459515	0.0732293	-0.0686342	-3.99424		4M vs. 10M
22	45213476	45213574	99	CHH	ENSECAG00000038642	intron		0.00459515	0.0732293	-0.0686342	-3.99424		4M vs. 10M
20	32627763	32627883	121	CG	ENSECAG00000038712	exon		0.313549	0.512216	-0.198666	-0.708058		4M vs. 10M
8	14727240	14727366	127	CG	ENSECAG00000038749	promoter		0.174804	0.774633	-0.599829	-2.14777		4M vs. 10M
7	1147300	1147443	144	CG	ENSECAG00000038761	intron	ABHD17A	0.144101	0.44144	-0.297339	-1.61513	abhydrolase domain containing 17A [Source:HGNC Symbol;Acc:HGNC:28756]	4M vs. 10M
7	2567628	2567772	145	CG	ENSECAG00000039454	intron	CACTIN	0.414889	0.806117	-0.391228	-0.958265	cactin, spliceosome C complex subunit [Source:HGNC Symbol;Acc:HGNC:29938]	4M vs. 10M
X	98518086	98518146	61	CG	ENSECAG00000039508	intron	PGRMC1	0.0857805	0.319053	-0.233272	-1.89507	progesterone receptor membrane component 1 [Source:HGNC Symbol;Acc:HGNC:16090]	4M vs. 10M
X	19396	19462	67	CG	ENSECAG00000039572	exon		0.332516	0.556566	-0.22405	-0.74313		4M vs. 10M
14	7981097	7981204	108	CG	ENSECAG00000039619	intron	NEURL1B	0.385744	0.69442	-0.308676	-0.848164	neuralized E3 ubiquitin protein ligase 1B [Source:HGNC Symbol;Acc:HGNC:35422]	4M vs. 10M
18	80698503	80698608	106	CHH	ENSECAG00000039959	exon	ZDBF2	0.00115063	0.0814705	-0.0803199	-6.14579	zinc finger DBF-type containing 2 [Source:HGNC Symbol;Acc:HGNC:29313]	4M vs. 10M
7	2567628	2567772	145	CG	ENSECAG00000040444	intron	GIPC3	0.414889	0.806117	-0.391228	-0.958265	GIPC PDZ domain containing family member 3 [Source:HGNC Symbol;Acc:HGNC:18183]	4M vs. 10M
7	2567628	2567772	145	CG	ENSECAG00000040444	exon	GIPC3	0.414889	0.806117	-0.391228	-0.958265	GIPC PDZ domain containing family member 3 [Source:HGNC Symbol;Acc:HGNC:18183]	4M vs. 10M
8	96955954	96956016	63	CG	ENSECAG00000040537	exon		0.241931	0.483195	-0.241264	-0.99801		4M vs. 10M
7	356671	356744	74	CHH	ENSECAG00000040617	exon	AZU1	0.00259028	0.0567981	-0.0542078	-4.45466	azurocidin 1 [Source:HGNC Symbol;Acc:HGNC:913]	4M vs. 10M
16	75193675	75193863	189	CG	ENSECAG00000040820	promoter		0.293158	0.774858	-0.481701	-1.40226		4M vs. 10M
7	49181224	49181354	131	CG	ENSECAG00000041022	intron		0.154348	0.34669	-0.192341	-1.16746		4M vs. 10M
22	6184149	6184211	63	CG	ENSECAG00000041618	exon		0.105671	0.260285	-0.154614	-1.30052		4M vs. 10M
16	75193675	75193863	189	CG	ENSECAG00000042419	exon	-	0.293158	0.774858	-0.481701	-1.40226	proline-rich protein 23A-like [Source:NCBI gene;Acc:102149323]	4M vs. 10M
16	3709149	3709261	113	CG	ENSECAG00000042957	promoter		0.208568	0.478451	-0.269882	-1.19785		4M vs. 10M
3	36249808	36249858	51	CG	ENSECAG00000043578	exon		0.14847	0.450166	-0.301696	-1.60029		4M vs. 10M
6	31094376	31094456	81	CG	ENSECAG00000043754	intron	NINJ2	0.30836	0.719096	-0.410735	-1.22157	ninjurin 2 [Source:HGNC Symbol;Acc:HGNC:7825]	4M vs. 10M
PJAA01000853.1	3677	3780	104	CG	PJAA01000853.1:150:12098	CGI		0.149536	0.319166	-0.16963	-1.09382		4M vs. 10M
PJAA01001415.1	1385	1496	112	CG	PJAA01001415.1:1474:3475	CGI_shore		0.517356	0.297307	0.220049	0.799206		6M vs. 10M
PJAA01001415.1	1385	1496	112	CG	PJAA01001415.1:1215:1474	CGI		0.517356	0.297307	0.220049	0.799206		6M vs. 10M
PJAA01000602.1	7477	7580	104	CG	PJAA01000602.1:7290:8070	CGI		0.658709	0.43052	0.228189	0.613562		6M vs. 10M
5	32597609	32597791	183	CG	ENSECAG00000043765	exon		0.309435	0.0547381	0.254697	2.49902		6M vs. 10M
8	70296662	70296783	122	CG	ENSECAG00000042841	intron		0.479433	0.245855	0.233578	0.963523		6M vs. 10M
22	39282628	39282763	136	CG	ENSECAG00000042777	intron		0.355921	0.135254	0.220667	1.39588		6M vs. 10M
X	41307717	41307901	185	CG	ENSECAG00000042606	promoter		0.843084	0.601673	0.241411	0.486697		6M vs. 10M
20	20539184	20539273	90	CG	ENSECAG00000042387	intron		0.296669	0.0642313	0.232437	2.2075		6M vs. 10M
PJAA01000602.1	7477	7580	104	CG	ENSECAG00000042376	intron		0.658709	0.43052	0.228189	0.613562		6M vs. 10M
16	75169890	75170038	149	CHH	ENSECAG00000042303	TES	-	0.101927	0.00970489	0.0922219	3.39268	proline-rich protein 23A-like [Source:NCBI gene;Acc:111768499]	6M vs. 10M
16	75169890	75170038	149	CHH	ENSECAG00000042303	exon	-	0.101927	0.00970489	0.0922219	3.39268	proline-rich protein 23A-like [Source:NCBI gene;Acc:111768499]	6M vs. 10M
PJAA01000844.1	5693	5861	169	CG	ENSECAG00000042262	TES		0.651347	0.249665	0.401682	1.38343		6M vs. 10M
PJAA01000844.1	5693	5861	169	CG	ENSECAG00000042262	exon		0.651347	0.249665	0.401682	1.38343		6M vs. 10M
PJAA01000602.1	7477	7580	104	CG	ENSECAG00000042246	intron		0.658709	0.43052	0.228189	0.613562		6M vs. 10M
24	43382513	43382598	86	CG	ENSECAG00000042207	promoter		0.246556	0.0736389	0.172917	1.74338		6M vs. 10M
7	1626414	1626514	101	CG	ENSECAG00000042077	exon		0.687818	0.285177	0.402641	1.27017		6M vs. 10M
PJAA01000844.1	5693	5861	169	CG	ENSECAG00000042072	promoter		0.651347	0.249665	0.401682	1.38343		6M vs. 10M
9	78048928	78049047	120	CHH	ENSECAG00000041963	intron		0.116594	0.000930389	0.115663	6.96944		6M vs. 10M
23	15816111	15816300	190	CHH	ENSECAG00000041280	promoter		0.0939517	0.000998496	0.0929532	6.55602		6M vs. 10M
23	15816111	15816300	190	CHH	ENSECAG00000041280	TSS		0.0939517	0.000998496	0.0929532	6.55602		6M vs. 10M
23	15816111	15816300	190	CHH	ENSECAG00000041280	exon		0.0939517	0.000998496	0.0929532	6.55602		6M vs. 10M
30	1132382	1132478	97	CHH	ENSECAG00000041206	intron		0.082405	0.000839226	0.0815658	6.61753		6M vs. 10M
12	35415488	35415618	131	CG	ENSECAG00000041057	intron		0.721478	0.360761	0.360717	0.999911		6M vs. 10M
7	50203955	50204056	102	CG	ENSECAG00000040704	promoter		0.253937	0.0864524	0.167485	1.55449		6M vs. 10M
17	6857547	6857717	171	CHH	ENSECAG00000040542	promoter		0.0819409	0.00345752	0.0784834	4.56678		6M vs. 10M
17	6857547	6857717	171	CHH	ENSECAG00000040542	exon		0.0819409	0.00345752	0.0784834	4.56678		6M vs. 10M
17	6857547	6857717	171	CHH	ENSECAG00000040542	intron		0.0819409	0.00345752	0.0784834	4.56678		6M vs. 10M
5	94355262	94355358	97	CG	ENSECAG00000040085	intron		0.713495	0.377385	0.33611	0.918866		6M vs. 10M
12	32128506	32128616	111	CG	ENSECAG00000039992	intron		0.725963	0.426095	0.299869	0.768723		6M vs. 10M
7	5319565	5319639	75	CHH	ENSECAG00000039852	intron	-	0.068802	0.00826409	0.0605379	3.05752	Rho/Rac guanine nucleotide exchange factor 18 [Source:NCBI gene;Acc:100066300]	6M vs. 10M
7	5319565	5319639	75	CHH	ENSECAG00000039852	exon	-	0.068802	0.00826409	0.0605379	3.05752	Rho/Rac guanine nucleotide exchange factor 18 [Source:NCBI gene;Acc:100066300]	6M vs. 10M
20	41788797	41788899	103	CG	ENSECAG00000039272	promoter		0.535728	0.296699	0.239028	0.852497		6M vs. 10M
17	7312963	7313019	57	CG	ENSECAG00000039129	intron		0.851711	0.620444	0.231268	0.457065		6M vs. 10M
6	70399693	70399803	111	CHH	ENSECAG00000039058	intron	KRT6C	0.107748	0.000896052	0.106852	6.90987	keratin, type II cuticular Hb5 [Source:NCBI gene;Acc:100062985]	6M vs. 10M
1	159234169	159234277	109	CG	ENSECAG00000038592	exon		0.584942	0.375211	0.209731	0.640591		6M vs. 10M
17	80600882	80600946	65	CG	ENSECAG00000038480	intron	-	0.768813	0.553547	0.215266	0.473926	translation initiation factor IF-2 [Source:NCBI gene;Acc:111768656]	6M vs. 10M
3	35484510	35484592	83	CG	ENSECAG00000038438	intron		0.789559	0.586529	0.20303	0.428844		6M vs. 10M
1	159234169	159234277	109	CG	ENSECAG00000037918	promoter		0.584942	0.375211	0.209731	0.640591		6M vs. 10M
12	28148950	28149037	88	CG	ENSECAG00000036140	promoter	CATSPERZ	0.260887	0.116511	0.144375	1.16295	catsper channel auxiliary subunit zeta [Source:HGNC Symbol;Acc:HGNC:19231]	6M vs. 10M
18	10353369	10353441	73	CG	ENSECAG00000036083	promoter		0.644848	0.383033	0.261815	0.751491		6M vs. 10M
PJAA01000932.1	1657	1794	138	CHH	ENSECAG00000035860	promoter	5S_rRNA	0.0696065	0.011994	0.0576125	2.53691	5S ribosomal RNA [Source:RFAM;Acc:RF00001]	6M vs. 10M
4	106158314	106158443	130	CG	ENSECAG00000035722	intron		0.413023	0.132207	0.280817	1.64343		6M vs. 10M
30	10547205	10547312	108	CG	ENSECAG00000035616	intron	-	0.561539	0.215809	0.34573	1.37963	transport and Golgi organization protein 1 homolog [Source:NCBI gene;Acc:100053461]	6M vs. 10M
PJAA01000932.1	1657	1794	138	CHH	ENSECAG00000035312	exon		0.0696065	0.011994	0.0576125	2.53691		6M vs. 10M
PJAA01000932.1	1657	1794	138	CHH	ENSECAG00000035312	intron		0.0696065	0.011994	0.0576125	2.53691		6M vs. 10M
8	9362619	9362709	91	CHH	ENSECAG00000035153	intron	UQCR10	0.0606661	0.000965823	0.0597002	5.97299	ubiquinol-cytochrome c reductase, complex III subunit X [Source:HGNC Symbol;Acc:HGNC:30863]	6M vs. 10M
X	405874	405974	101	CG	ENSECAG00000035105	intron		0.675912	0.411592	0.264321	0.715622		6M vs. 10M
8	2904899	2904973	75	CHH	ENSECAG00000034739	intron	ADORA2A	0.147697	0.00999536	0.137702	3.88524	adenosine A2a receptor [Source:NCBI gene;Acc:100034039]	6M vs. 10M
X	41307717	41307901	185	CG	ENSECAG00000034007	promoter		0.843084	0.601673	0.241411	0.486697		6M vs. 10M
7	2557652	2557746	95	CG	ENSECAG00000033958	exon	-	0.602108	0.359771	0.242337	0.742945	high mobility group 20B [Source:NCBI gene;Acc:111774173]	6M vs. 10M
7	2607894	2607949	56	CG	ENSECAG00000033728	exon	PIP5K1C	0.807227	0.558076	0.249151	0.532512	phosphatidylinositol-4-phosphate 5-kinase type 1 gamma [Source:HGNC Symbol;Acc:HGNC:8996]	6M vs. 10M
PJAA01000841.1	11929	12076	148	CG	ENSECAG00000033140	promoter		0.384084	0.256533	0.127551	0.582277		6M vs. 10M
PJAA01000841.1	11929	12076	148	CG	ENSECAG00000033140	intron		0.384084	0.256533	0.127551	0.582277		6M vs. 10M
8	13251442	13251534	93	CG	ENSECAG00000032893	exon	-	0.540493	0.201584	0.338909	1.42289	derlin-3-like [Source:NCBI gene;Acc:111774617]	6M vs. 10M
24	38975113	38975203	91	CG	ENSECAG00000032720	intron	C14orf132	0.806804	0.524069	0.282735	0.622461	chromosome 14 open reading frame 132 [Source:HGNC Symbol;Acc:HGNC:20346]	6M vs. 10M
23	53782659	53782818	160	CG	ENSECAG00000032655	promoter		0.439051	0.25129	0.187761	0.805034		6M vs. 10M
23	53782659	53782818	160	CG	ENSECAG00000032655	TSS		0.439051	0.25129	0.187761	0.805034		6M vs. 10M
23	53782659	53782818	160	CG	ENSECAG00000032655	exon		0.439051	0.25129	0.187761	0.805034		6M vs. 10M
18	3903677	3903775	99	CG	ENSECAG00000032512	intron		0.815609	0.550344	0.265266	0.567546		6M vs. 10M
X	109782597	109782674	78	CG	ENSECAG00000032240	promoter		0.376493	0.172587	0.203906	1.1253		6M vs. 10M
19	531839	532036	198	CG	ENSECAG00000032166	exon		0.647976	0.221711	0.426265	1.54726		6M vs. 10M
29	8827381	8827489	109	CHH	ENSECAG00000031631	intron		0.0977722	0.0108136	0.0869585	3.17657		6M vs. 10M
20	37788669	37788762	94	CG	ENSECAG00000031577	promoter		0.444597	0.133872	0.310725	1.73164		6M vs. 10M
X	34933297	34933481	185	CG	ENSECAG00000031529	exon	NYX	0.804282	0.348617	0.455665	1.20606	nyctalopin [Source:HGNC Symbol;Acc:HGNC:8082]	6M vs. 10M
24	21961167	21961266	100	CG	ENSECAG00000031456	intron		0.816175	0.526084	0.290091	0.633585		6M vs. 10M
3	34364274	34364510	237	CG	ENSECAG00000031353	intron		0.742463	0.410119	0.332344	0.856276		6M vs. 10M
7	1650795	1650888	94	CG	ENSECAG00000031243	promoter	GNG7	0.859849	0.511735	0.348114	0.748686	G protein subunit gamma 7 [Source:HGNC Symbol;Acc:HGNC:4410]	6M vs. 10M
7	410826	410971	146	CG	ENSECAG00000031157	exon	-	0.550409	0.1863	0.364109	1.56287	KISS1 receptor [Source:NCBI gene;Acc:111774156]	6M vs. 10M
9	82557348	82557503	156	CHH	ENSECAG00000030951	promoter	-	0.0683238	0.00761579	0.060708	3.16532	protein tyrosine phosphatase 4A3 [Source:NCBI gene;Acc:100058296]	6M vs. 10M
9	82557348	82557503	156	CHH	ENSECAG00000030951	intron	-	0.0683238	0.00761579	0.060708	3.16532	protein tyrosine phosphatase 4A3 [Source:NCBI gene;Acc:100058296]	6M vs. 10M
23	4971603	4971670	68	CG	ENSECAG00000030838	exon		0.669265	0.330352	0.338913	1.01857		6M vs. 10M
22	19698411	19698691	281	CG	ENSECAG00000030728	exon	-	0.355922	0.115547	0.240374	1.62308	GDNF family receptor alpha 4 [Source:NCBI gene;Acc:100066406]	6M vs. 10M
PJAA01001415.1	1385	1496	112	CG	ENSECAG00000030448	intron		0.517356	0.297307	0.220049	0.799206		6M vs. 10M
8	23218477	23218615	139	CG	ENSECAG00000030416	exon	PHETA1	0.621431	0.295166	0.326264	1.07407	PH domain containing endocytic trafficking adaptor 1 [Source:HGNC Symbol;Acc:HGNC:26509]	6M vs. 10M
8	26687259	26687348	90	CHH	ENSECAG00000030285	promoter		0.0529747	0.00411605	0.0488586	3.68597		6M vs. 10M
X	33848370	33848499	130	CHH	ENSECAG00000029784	promoter		0.10324	0.000964653	0.102275	6.74177		6M vs. 10M
11	30613974	30614062	89	CHH	ENSECAG00000029088	promoter	PCTP	0.0873733	0.0013269	0.0860464	6.04106	phosphatidylcholine transfer protein [Source:HGNC Symbol;Acc:HGNC:8752]	6M vs. 10M
PJAA01000841.1	11929	12076	148	CG	ENSECAG00000028803	intron		0.384084	0.256533	0.127551	0.582277		6M vs. 10M
2	47925215	47925396	182	CHH	ENSECAG00000028717	intron		0.0918299	0.00778436	0.0840455	3.56031		6M vs. 10M
13	1174883	1174938	56	CG	ENSECAG00000028689	exon	-	0.598224	0.232636	0.365588	1.36261	MAF bZIP transcription factor K [Source:NCBI gene;Acc:111776168]	6M vs. 10M
13	1174883	1174938	56	CG	ENSECAG00000028689	intron	-	0.598224	0.232636	0.365588	1.36261	MAF bZIP transcription factor K [Source:NCBI gene;Acc:111776168]	6M vs. 10M
5	72008840	72008942	103	CHH	ENSECAG00000028459	intron	-	0.078011	0.00435065	0.0736603	4.16437	guanylate-binding protein 7 [Source:NCBI gene;Acc:100061885]	6M vs. 10M
X	63606642	63606728	87	CG	ENSECAG00000028456	exon	-	0.750138	0.532109	0.21803	0.495436	uncharacterized protein CXorf49 homolog [Source:NCBI gene;Acc:102149744]	6M vs. 10M
22	45844531	45844641	111	CG	ENSECAG00000027891	exon	APCDD1L	0.655675	0.28956	0.366115	1.17912	APC down-regulated 1 like [Source:HGNC Symbol;Acc:HGNC:26892]	6M vs. 10M
X	95846808	95846878	71	CG	ENSECAG00000027830	intron		0.624472	0.362449	0.262022	0.784856		6M vs. 10M
X	95848476	95848645	170	CG	ENSECAG00000027830	intron		0.912778	0.653624	0.259154	0.481803		6M vs. 10M
1	89945009	89945096	88	CG	ENSECAG00000027377	promoter	5_8S_rRNA	0.503531	0.248821	0.254709	1.01697	5.8S ribosomal RNA [Source:RFAM;Acc:RF00002]	6M vs. 10M
21	4059695	4060189	495	CG	ENSECAG00000026851	exon	-	0.570888	0.329912	0.240976	0.791126	growth differentiation factor 1 [Source:NCBI gene;Acc:111769683]	6M vs. 10M
21	4059695	4060189	495	CG	ENSECAG00000026851	intron	-	0.570888	0.329912	0.240976	0.791126	growth differentiation factor 1 [Source:NCBI gene;Acc:111769683]	6M vs. 10M
11	52219667	52219720	54	CG	ENSECAG00000026819	intron	NTN1	0.850351	0.49759	0.352761	0.773102	netrin 1 [Source:VGNC Symbol;Acc:VGNC:56509]	6M vs. 10M
7	2822664	2822787	124	CHH	ENSECAG00000026610	TES	SNORD37	0.0654225	0.00444566	0.0609769	3.87932	small nucleolar RNA, C/D box 37 [Source:HGNC Symbol;Acc:HGNC:10166]	6M vs. 10M
7	2822664	2822787	124	CHH	ENSECAG00000026610	exon	SNORD37	0.0654225	0.00444566	0.0609769	3.87932	small nucleolar RNA, C/D box 37 [Source:HGNC Symbol;Acc:HGNC:10166]	6M vs. 10M
7	2822664	2822787	124	CHH	ENSECAG00000026610	TSS	SNORD37	0.0654225	0.00444566	0.0609769	3.87932	small nucleolar RNA, C/D box 37 [Source:HGNC Symbol;Acc:HGNC:10166]	6M vs. 10M
7	2822664	2822787	124	CHH	ENSECAG00000026610	promoter	SNORD37	0.0654225	0.00444566	0.0609769	3.87932	small nucleolar RNA, C/D box 37 [Source:HGNC Symbol;Acc:HGNC:10166]	6M vs. 10M
2	48712404	48712525	122	CG	ENSECAG00000026576	promoter	eca-mir-3548	0.721277	0.368284	0.352993	0.969735	eca-mir-3548 [Source:miRBase;Acc:MI0028231]	6M vs. 10M
2	48712404	48712525	122	CG	ENSECAG00000026257	TES	eca-mir-429	0.721277	0.368284	0.352993	0.969735	eca-mir-429 [Source:miRBase;Acc:MI0012675]	6M vs. 10M
2	48712404	48712525	122	CG	ENSECAG00000026257	exon	eca-mir-429	0.721277	0.368284	0.352993	0.969735	eca-mir-429 [Source:miRBase;Acc:MI0012675]	6M vs. 10M
2	48712404	48712525	122	CG	ENSECAG00000026257	TSS	eca-mir-429	0.721277	0.368284	0.352993	0.969735	eca-mir-429 [Source:miRBase;Acc:MI0012675]	6M vs. 10M
2	48712404	48712525	122	CG	ENSECAG00000026257	promoter	eca-mir-429	0.721277	0.368284	0.352993	0.969735	eca-mir-429 [Source:miRBase;Acc:MI0012675]	6M vs. 10M
15	70146876	70146932	57	CG	ENSECAG00000025161	exon	EMILIN1	0.555442	0.107124	0.448317	2.37435	elastin microfibril interfacer 1 [Source:VGNC Symbol;Acc:VGNC:17563]	6M vs. 10M
16	84821422	84821600	179	CHH	ENSECAG00000025136	utr3	ERICH6	0.0996929	0.00366974	0.0960232	4.76374	glutamate rich 6 [Source:VGNC Symbol;Acc:VGNC:17667]	6M vs. 10M
16	84821422	84821600	179	CHH	ENSECAG00000025136	exon	ERICH6	0.0996929	0.00366974	0.0960232	4.76374	glutamate rich 6 [Source:VGNC Symbol;Acc:VGNC:17667]	6M vs. 10M
11	48606450	48606638	189	CHH	ENSECAG00000025093	intron	PITPNM3	0.0974176	0.0048701	0.0925475	4.32216	PITPNM family member 3 [Source:VGNC Symbol;Acc:VGNC:52418]	6M vs. 10M
13	5236474	5236584	111	CG	ENSECAG00000025034	intron	CYTH3	0.780743	0.406968	0.373774	0.939931	cytohesin 3 [Source:VGNC Symbol;Acc:VGNC:51122]	6M vs. 10M
15	70146876	70146932	57	CG	ENSECAG00000025017	promoter	KHK	0.555442	0.107124	0.448317	2.37435	ketohexokinase [Source:VGNC Symbol;Acc:VGNC:19351]	6M vs. 10M
12	30486825	30486932	108	CG	ENSECAG00000025003	promoter	LRFN4	0.661592	0.199187	0.462404	1.73181	leucine rich repeat and fibronectin type III domain containing 4 [Source:VGNC Symbol;Acc:VGNC:19751]	6M vs. 10M
12	30486825	30486932	108	CG	ENSECAG00000025003	TSS	LRFN4	0.661592	0.199187	0.462404	1.73181	leucine rich repeat and fibronectin type III domain containing 4 [Source:VGNC Symbol;Acc:VGNC:19751]	6M vs. 10M
12	30486825	30486932	108	CG	ENSECAG00000025003	exon	LRFN4	0.661592	0.199187	0.462404	1.73181	leucine rich repeat and fibronectin type III domain containing 4 [Source:VGNC Symbol;Acc:VGNC:19751]	6M vs. 10M
12	30486825	30486932	108	CG	ENSECAG00000025003	utr5	LRFN4	0.661592	0.199187	0.462404	1.73181	leucine rich repeat and fibronectin type III domain containing 4 [Source:VGNC Symbol;Acc:VGNC:19751]	6M vs. 10M
7	51456323	51456456	134	CG	ENSECAG00000024966	exon	-	0.760949	0.500746	0.260203	0.60372	ribonucleoprotein, PTB binding 1 [Source:NCBI gene;Acc:100055270]	6M vs. 10M
7	51456323	51456456	134	CG	ENSECAG00000024966	intron	-	0.760949	0.500746	0.260203	0.60372	ribonucleoprotein, PTB binding 1 [Source:NCBI gene;Acc:100055270]	6M vs. 10M
5	94038540	94038644	105	CHH	ENSECAG00000024941	intron	ALG6	0.0981299	0.00137108	0.0967588	6.16131	ALG6 alpha-1,3-glucosyltransferase [Source:VGNC Symbol;Acc:VGNC:15250]	6M vs. 10M
12	30486825	30486932	108	CG	ENSECAG00000024887	intron	PC	0.661592	0.199187	0.462404	1.73181	pyruvate carboxylase [Source:VGNC Symbol;Acc:VGNC:69324]	6M vs. 10M
9	54382021	54382094	74	CHH	ENSECAG00000024853	exon	RSPO2	0.0663446	0.000819992	0.0655246	6.33822	R-spondin 2 [Source:VGNC Symbol;Acc:VGNC:22603]	6M vs. 10M
9	54382021	54382094	74	CHH	ENSECAG00000024853	utr5	RSPO2	0.0663446	0.000819992	0.0655246	6.33822	R-spondin 2 [Source:VGNC Symbol;Acc:VGNC:22603]	6M vs. 10M
9	54382021	54382094	74	CHH	ENSECAG00000024853	promoter	RSPO2	0.0663446	0.000819992	0.0655246	6.33822	R-spondin 2 [Source:VGNC Symbol;Acc:VGNC:22603]	6M vs. 10M
5	20669109	20669217	109	CG	ENSECAG00000024810	intron	PLA2G4A	0.589196	0.18628	0.402916	1.66128	phospholipase A2 group IVA [Source:VGNC Symbol;Acc:VGNC:21513]	6M vs. 10M
14	27155550	27155679	130	CG	ENSECAG00000024793	intron	PDGFRB	0.72917	0.391553	0.337617	0.897047	platelet derived growth factor receptor beta [Source:VGNC Symbol;Acc:VGNC:21262]	6M vs. 10M
28	35633776	35633955	180	CG	ENSECAG00000024727	intron	CYTH4	0.738545	0.166962	0.571582	2.14516	cytohesin 4 [Source:VGNC Symbol;Acc:VGNC:49128]	6M vs. 10M
24	18356091	18356162	72	CG	ENSECAG00000024660	intron	DPF3	0.66367	0.299509	0.364161	1.14787	double PHD fingers 3 [Source:VGNC Symbol;Acc:VGNC:17286]	6M vs. 10M
11	35004244	35004416	173	CG	ENSECAG00000024480	intron	TBX2	0.628398	0.24909	0.379308	1.33501	T-box transcription factor 2 [Source:HGNC Symbol;Acc:HGNC:11597]	6M vs. 10M
X	109782597	109782674	78	CG	ENSECAG00000024375	intron	HS6ST2	0.376493	0.172587	0.203906	1.1253	heparan sulfate 6-O-sulfotransferase 2 [Source:VGNC Symbol;Acc:VGNC:55479]	6M vs. 10M
10	17470613	17470721	109	CG	ENSECAG00000024342	intron	ZC3H4	0.676771	0.3069	0.369871	1.1409	zinc finger CCCH-type containing 4 [Source:VGNC Symbol;Acc:VGNC:51101]	6M vs. 10M
7	2260254	2260360	107	CG	ENSECAG00000024314	intron	TLE2	0.44193	0.0754671	0.366463	2.5499	TLE family member 2, transcriptional corepressor [Source:VGNC Symbol;Acc:VGNC:49283]	6M vs. 10M
7	2263741	2263878	138	CG	ENSECAG00000024314	intron	TLE2	0.896352	0.47685	0.419503	0.910531	TLE family member 2, transcriptional corepressor [Source:VGNC Symbol;Acc:VGNC:49283]	6M vs. 10M
13	10829830	10829988	159	CG	ENSECAG00000024209	exon	TMEM120A	0.829521	0.191364	0.638157	2.11596	transmembrane protein 120A [Source:VGNC Symbol;Acc:VGNC:51254]	6M vs. 10M
13	10829830	10829988	159	CG	ENSECAG00000024209	utr3	TMEM120A	0.829521	0.191364	0.638157	2.11596	transmembrane protein 120A [Source:VGNC Symbol;Acc:VGNC:51254]	6M vs. 10M
13	10829830	10829988	159	CG	ENSECAG00000024209	intron	TMEM120A	0.829521	0.191364	0.638157	2.11596	transmembrane protein 120A [Source:VGNC Symbol;Acc:VGNC:51254]	6M vs. 10M
14	89919132	89919225	94	CHH	ENSECAG00000024123	promoter	ANKRD31	0.12856	0.000861942	0.127698	7.22063	ankyrin repeat domain 31 [Source:HGNC Symbol;Acc:HGNC:26853]	6M vs. 10M
14	89919132	89919225	94	CHH	ENSECAG00000024123	TSS	ANKRD31	0.12856	0.000861942	0.127698	7.22063	ankyrin repeat domain 31 [Source:HGNC Symbol;Acc:HGNC:26853]	6M vs. 10M
14	89919132	89919225	94	CHH	ENSECAG00000024123	exon	ANKRD31	0.12856	0.000861942	0.127698	7.22063	ankyrin repeat domain 31 [Source:HGNC Symbol;Acc:HGNC:26853]	6M vs. 10M
5	93423363	93423478	116	CG	ENSECAG00000024107	intron	ROR1	0.726832	0.171228	0.555604	2.08571	receptor tyrosine kinase like orphan receptor 1 [Source:VGNC Symbol;Acc:VGNC:22502]	6M vs. 10M
11	5333810	5333899	90	CG	ENSECAG00000024072	intron	MGAT5B	0.714041	0.437495	0.276545	0.706739	alpha-1,6-mannosylglycoprotein 6-beta-N-acetylglucosaminyltransferase B [Source:VGNC Symbol;Acc:VGNC:56445]	6M vs. 10M
2	1291270	1291435	166	CG	ENSECAG00000024055	intron	JUN	0.647725	0.296128	0.351597	1.12916	Jun proto-oncogene, AP-1 transcription factor subunit [Source:HGNC Symbol;Acc:HGNC:6204]	6M vs. 10M
2	37078927	37079048	122	CG	ENSECAG00000024002	exon	ARHGEF19	0.306497	0.0599235	0.246574	2.35468	Rho guanine nucleotide exchange factor 19 [Source:VGNC Symbol;Acc:VGNC:15487]	6M vs. 10M
2	37078927	37079048	122	CG	ENSECAG00000024002	intron	ARHGEF19	0.306497	0.0599235	0.246574	2.35468	Rho guanine nucleotide exchange factor 19 [Source:VGNC Symbol;Acc:VGNC:15487]	6M vs. 10M
6	76222768	76222855	88	CHH	ENSECAG00000023952	intron	AGAP2	0.170627	0.00476019	0.165867	5.16368	ArfGAP with GTPase domain, ankyrin repeat and PH domain 2 [Source:VGNC Symbol;Acc:VGNC:56529]	6M vs. 10M
6	76222768	76222855	88	CHH	ENSECAG00000023952	promoter	AGAP2	0.170627	0.00476019	0.165867	5.16368	ArfGAP with GTPase domain, ankyrin repeat and PH domain 2 [Source:VGNC Symbol;Acc:VGNC:56529]	6M vs. 10M
4	107180385	107180526	142	CG	ENSECAG00000023936	intron	RNF32	0.36984	0.149008	0.220832	1.31151	ring finger protein 32 [Source:VGNC Symbol;Acc:VGNC:22477]	6M vs. 10M
22	38167641	38167712	72	CHH	ENSECAG00000023909	intron	ARFGEF2	0.0915258	0.00406743	0.0874583	4.49199	ADP ribosylation factor guanine nucleotide exchange factor 2 [Source:VGNC Symbol;Acc:VGNC:15450]	6M vs. 10M
1	36169868	36169969	102	CG	ENSECAG00000023825	intron	EXOC6	0.324921	0.140581	0.184339	1.20868	exocyst complex component 6 [Source:VGNC Symbol;Acc:VGNC:17725]	6M vs. 10M
1	36169868	36169969	102	CG	ENSECAG00000023734	exon	CYP26C1	0.324921	0.140581	0.184339	1.20868	cytochrome P450 family 26 subfamily C member 1 [Source:HGNC Symbol;Acc:HGNC:20577]	6M vs. 10M
7	2260254	2260360	107	CG	ENSECAG00000023654	intron	GNA11	0.44193	0.0754671	0.366463	2.5499	G protein subunit alpha 11 [Source:VGNC Symbol;Acc:VGNC:59254]	6M vs. 10M
7	2263741	2263878	138	CG	ENSECAG00000023654	intron	GNA11	0.896352	0.47685	0.419503	0.910531	G protein subunit alpha 11 [Source:VGNC Symbol;Acc:VGNC:59254]	6M vs. 10M
2	35650442	35650547	106	CG	ENSECAG00000023613	exon	IGSF21	0.833967	0.569719	0.264248	0.549739	immunoglobin superfamily member 21 [Source:VGNC Symbol;Acc:VGNC:18980]	6M vs. 10M
8	19426655	19426743	89	CG	ENSECAG00000023488	intron	MED13L	0.6889	0.290038	0.398862	1.24805	mediator complex subunit 13L [Source:VGNC Symbol;Acc:VGNC:20073]	6M vs. 10M
10	10965256	10965414	159	CG	ENSECAG00000023423	intron	PRX	0.286825	0.0722586	0.214566	1.98893	periaxin [Source:VGNC Symbol;Acc:VGNC:58222]	6M vs. 10M
X	98873928	98874034	107	CG	ENSECAG00000023315	exon	SEPTIN6	0.440494	0.0849379	0.355556	2.37464	septin 6 [Source:VGNC Symbol;Acc:VGNC:22833]	6M vs. 10M
X	98873928	98874034	107	CG	ENSECAG00000023315	utr5	SEPTIN6	0.440494	0.0849379	0.355556	2.37464	septin 6 [Source:VGNC Symbol;Acc:VGNC:22833]	6M vs. 10M
X	98873928	98874034	107	CG	ENSECAG00000023315	TSS	SEPTIN6	0.440494	0.0849379	0.355556	2.37464	septin 6 [Source:VGNC Symbol;Acc:VGNC:22833]	6M vs. 10M
X	98873928	98874034	107	CG	ENSECAG00000023315	promoter	SEPTIN6	0.440494	0.0849379	0.355556	2.37464	septin 6 [Source:VGNC Symbol;Acc:VGNC:22833]	6M vs. 10M
7	51288464	51288599	136	CHH	ENSECAG00000023130	intron	AP1M2	0.0686883	0.00353726	0.065151	4.27936	adaptor related protein complex 1 subunit mu 2 [Source:VGNC Symbol;Acc:VGNC:15376]	6M vs. 10M
2	41652260	41652345	86	CG	ENSECAG00000023111	intron	CLSTN1	0.905604	0.603592	0.302012	0.585307	calsyntenin 1 [Source:VGNC Symbol;Acc:VGNC:16637]	6M vs. 10M
1	94186241	94186300	60	CG	ENSECAG00000023093	intron	ZNF710	0.721131	0.47774	0.243392	0.594038	zinc finger protein 710 [Source:VGNC Symbol;Acc:VGNC:51820]	6M vs. 10M
4	106525391	106525485	95	CG	ENSECAG00000023075	intron	SHH	0.372075	0.172193	0.199882	1.11157	sonic hedgehog signaling molecule [Source:VGNC Symbol;Acc:VGNC:56053]	6M vs. 10M
3	21676659	21676714	56	CG	ENSECAG00000022984	intron	ZFHX3	0.473709	0.178795	0.294914	1.40569	zinc finger homeobox 3 [Source:VGNC Symbol;Acc:VGNC:25215]	6M vs. 10M
13	11245272	11245399	128	CHH	ENSECAG00000022880	intron	HIP1	0.0740874	0.00379561	0.0702918	4.28683	huntingtin interacting protein 1 [Source:VGNC Symbol;Acc:VGNC:18789]	6M vs. 10M
13	11172874	11172965	92	CG	ENSECAG00000022880	intron	HIP1	0.763169	0.3247	0.438469	1.23289	huntingtin interacting protein 1 [Source:VGNC Symbol;Acc:VGNC:18789]	6M vs. 10M
11	7555154	7555355	202	CG	ENSECAG00000022780	promoter	TTYH2	0.407169	0.187781	0.219389	1.11658	tweety family member 2 [Source:VGNC Symbol;Acc:VGNC:56506]	6M vs. 10M
7	1085486	1085568	83	CG	ENSECAG00000022680	exon	ATP8B3	0.759673	0.511656	0.248017	0.570204	ATPase phospholipid transporting 8B3 [Source:VGNC Symbol;Acc:VGNC:55797]	6M vs. 10M
13	10300839	10300947	109	CG	ENSECAG00000022645	intron	CUX1	0.836471	0.485272	0.351199	0.785522	cut like homeobox 1 [Source:HGNC Symbol;Acc:HGNC:2557]	6M vs. 10M
2	27355987	27356058	72	CG	ENSECAG00000022616	exon	OPRD1	0.6645	0.406425	0.258075	0.709281	opioid receptor delta 1 [Source:VGNC Symbol;Acc:VGNC:21043]	6M vs. 10M
24	46669290	46669399	110	CG	ENSECAG00000022446	exon	PLD4	0.822684	0.589887	0.232798	0.479901	phospholipase D family member 4 [Source:VGNC Symbol;Acc:VGNC:21551]	6M vs. 10M
24	46669290	46669399	110	CG	ENSECAG00000022446	intron	PLD4	0.822684	0.589887	0.232798	0.479901	phospholipase D family member 4 [Source:VGNC Symbol;Acc:VGNC:21551]	6M vs. 10M
2	3388045	3388187	143	CHH	ENSECAG00000022423	intron	PLPP3	0.0763373	0.0024768	0.0738605	4.94584	phospholipid phosphatase 3 [Source:VGNC Symbol;Acc:VGNC:21591]	6M vs. 10M
15	33263873	33264004	132	CG	ENSECAG00000022361	promoter	TIA1	0.325424	0.0619687	0.263456	2.39271	TIA1 cytotoxic granule associated RNA binding protein [Source:VGNC Symbol;Acc:VGNC:55260]	6M vs. 10M
28	46817606	46817714	109	CG	ENSECAG00000022213	promoter	TRABD	0.694502	0.299584	0.394918	1.21302	TraB domain containing [Source:VGNC Symbol;Acc:VGNC:24451]	6M vs. 10M
28	46817606	46817714	109	CG	ENSECAG00000022213	TSS	TRABD	0.694502	0.299584	0.394918	1.21302	TraB domain containing [Source:VGNC Symbol;Acc:VGNC:24451]	6M vs. 10M
28	46817606	46817714	109	CG	ENSECAG00000022213	exon	TRABD	0.694502	0.299584	0.394918	1.21302	TraB domain containing [Source:VGNC Symbol;Acc:VGNC:24451]	6M vs. 10M
28	46817606	46817714	109	CG	ENSECAG00000022213	utr5	TRABD	0.694502	0.299584	0.394918	1.21302	TraB domain containing [Source:VGNC Symbol;Acc:VGNC:24451]	6M vs. 10M
5	93078905	93078976	72	CG	ENSECAG00000022152	intron	CACHD1	0.753943	0.38107	0.372873	0.9844	cache domain containing 1 [Source:VGNC Symbol;Acc:VGNC:15980]	6M vs. 10M
10	80078730	80078818	89	CG	ENSECAG00000022135	intron	VNN1	0.894289	0.557586	0.336704	0.681548	vanin 1 [Source:VGNC Symbol;Acc:VGNC:58786]	6M vs. 10M
10	80078730	80078818	89	CG	ENSECAG00000022135	exon	VNN1	0.894289	0.557586	0.336704	0.681548	vanin 1 [Source:VGNC Symbol;Acc:VGNC:58786]	6M vs. 10M
4	106273383	106273483	101	CG	ENSECAG00000022036	intron	-	0.350198	0.117954	0.232244	1.56995	canopy FGF signaling regulator 1 [Source:NCBI gene;Acc:100065826]	6M vs. 10M
19	3921293	3921366	74	CG	ENSECAG00000021962	intron	-	0.701712	0.493867	0.207845	0.506756	schwannomin interacting protein 1 [Source:NCBI gene;Acc:100053446]	6M vs. 10M
6	18594390	18594451	62	CG	ENSECAG00000021868	intron	NCL	0.57938	0.211147	0.368233	1.45626	nucleolin [Source:VGNC Symbol;Acc:VGNC:20593]	6M vs. 10M
X	45081769	45081880	112	CG	ENSECAG00000021698	utr5	IQSEC2	0.283245	0.1206	0.162645	1.23182	IQ motif and Sec7 domain 2 [Source:VGNC Symbol;Acc:VGNC:55482]	6M vs. 10M
X	45081769	45081880	112	CG	ENSECAG00000021698	exon	IQSEC2	0.283245	0.1206	0.162645	1.23182	IQ motif and Sec7 domain 2 [Source:VGNC Symbol;Acc:VGNC:55482]	6M vs. 10M
4	85150386	85150474	89	CG	ENSECAG00000021689	promoter	MEST	0.709261	0.326095	0.383167	1.12103	mesoderm specific transcript [Source:VGNC Symbol;Acc:VGNC:20110]	6M vs. 10M
4	21033662	21033753	92	CG	ENSECAG00000021645	intron	COBL	0.312991	0.0999767	0.213014	1.64646	cordon-bleu WH2 repeat protein [Source:HGNC Symbol;Acc:HGNC:22199]	6M vs. 10M
13	11565572	11565703	132	CHH	ENSECAG00000021590	intron	MLXIPL	0.104635	0.00786864	0.0967666	3.73311	MLX interacting protein like [Source:VGNC Symbol;Acc:VGNC:20216]	6M vs. 10M
22	40711873	40711950	78	CG	ENSECAG00000021570	promoter	ZFP64	0.550346	0.265001	0.285345	1.05434	ZFP64 zinc finger protein [Source:VGNC Symbol;Acc:VGNC:25219]	6M vs. 10M
22	40711873	40711950	78	CG	ENSECAG00000021570	intron	ZFP64	0.550346	0.265001	0.285345	1.05434	ZFP64 zinc finger protein [Source:VGNC Symbol;Acc:VGNC:25219]	6M vs. 10M
X	44781528	44781694	167	CG	ENSECAG00000021385	promoter	HUWE1	0.440767	0.192521	0.248247	1.195	HECT, UBA and WWE domain containing E3 ubiquitin protein ligase 1 [Source:VGNC Symbol;Acc:VGNC:18916]	6M vs. 10M
11	1680777	1680916	140	CG	ENSECAG00000021325	intron	BAHCC1	0.517846	0.278337	0.23951	0.895693	BAH domain and coiled-coil containing 1 [Source:VGNC Symbol;Acc:VGNC:15757]	6M vs. 10M
17	77774148	77774297	150	CG	ENSECAG00000021314	intron	COL4A2	0.519898	0.165561	0.354338	1.65087	collagen type IV alpha 2 chain [Source:VGNC Symbol;Acc:VGNC:16739]	6M vs. 10M
17	77774148	77774297	150	CG	ENSECAG00000021314	exon	COL4A2	0.519898	0.165561	0.354338	1.65087	collagen type IV alpha 2 chain [Source:VGNC Symbol;Acc:VGNC:16739]	6M vs. 10M
6	25473302	25473357	56	CHH	ENSECAG00000021275	intron	NDUFA10	0.0683438	0.00569512	0.0626487	3.58501	NADH:ubiquinone oxidoreductase subunit A10 [Source:VGNC Symbol;Acc:VGNC:20621]	6M vs. 10M
17	21357823	21357923	101	CG	ENSECAG00000021272	intron	EBPL	0.705891	0.321563	0.384328	1.13434	EBP like [Source:VGNC Symbol;Acc:VGNC:17399]	6M vs. 10M
2	117888333	117888430	98	CG	ENSECAG00000021232	intron	CYP2U1	0.918403	0.61549	0.302912	0.577391	cytochrome P450 family 2 subfamily U member 1 [Source:VGNC Symbol;Acc:VGNC:50392]	6M vs. 10M
5	72008840	72008942	103	CHH	ENSECAG00000021220	intron	GBP5	0.078011	0.00435065	0.0736603	4.16437	guanylate binding protein 5 [Source:NCBI gene;Acc:100052023]	6M vs. 10M
3	31571663	31571762	100	CG	ENSECAG00000021162	intron	CDH13	0.856462	0.584977	0.271485	0.550009	cadherin 13 [Source:VGNC Symbol;Acc:VGNC:16319]	6M vs. 10M
2	60274700	60274773	74	CG	ENSECAG00000021133	intron	FDFT1	0.231017	0.0565116	0.174506	2.03138	farnesyl-diphosphate farnesyltransferase 1 [Source:VGNC Symbol;Acc:VGNC:17983]	6M vs. 10M
2	60274700	60274773	74	CG	ENSECAG00000021133	exon	FDFT1	0.231017	0.0565116	0.174506	2.03138	farnesyl-diphosphate farnesyltransferase 1 [Source:VGNC Symbol;Acc:VGNC:17983]	6M vs. 10M
11	60951867	60951976	110	CHH	ENSECAG00000021007	intron	-	0.149553	0.00623496	0.143318	4.58413	folliculin [Source:NCBI gene;Acc:100052790]	6M vs. 10M
19	57765060	57765128	69	CG	ENSECAG00000020908	exon	NIT2	0.729618	0.199104	0.530514	1.87362	nitrilase family member 2 [Source:VGNC Symbol;Acc:VGNC:20745]	6M vs. 10M
19	57765060	57765128	69	CG	ENSECAG00000020908	intron	NIT2	0.729618	0.199104	0.530514	1.87362	nitrilase family member 2 [Source:VGNC Symbol;Acc:VGNC:20745]	6M vs. 10M
12	25230241	25230340	100	CG	ENSECAG00000020795	intron	DAGLA	0.641309	0.291503	0.349806	1.13751	diacylglycerol lipase alpha [Source:VGNC Symbol;Acc:VGNC:17001]	6M vs. 10M
2	43587065	43587121	57	CG	ENSECAG00000020792	intron	CAMTA1	0.653261	0.20461	0.448651	1.67478	calmodulin binding transcription activator 1 [Source:VGNC Symbol;Acc:VGNC:16029]	6M vs. 10M
12	36548482	36548690	209	CG	ENSECAG00000020705	intron	DUSP8	0.459544	0.140605	0.318939	1.70856	dual specificity phosphatase 8 [Source:HGNC Symbol;Acc:HGNC:3074]	6M vs. 10M
12	36548482	36548690	209	CG	ENSECAG00000020705	exon	DUSP8	0.459544	0.140605	0.318939	1.70856	dual specificity phosphatase 8 [Source:HGNC Symbol;Acc:HGNC:3074]	6M vs. 10M
12	36549441	36549563	123	CG	ENSECAG00000020705	intron	DUSP8	0.651142	0.354317	0.296825	0.877931	dual specificity phosphatase 8 [Source:HGNC Symbol;Acc:HGNC:3074]	6M vs. 10M
8	19025967	19026017	51	CG	ENSECAG00000020684	intron	-	0.472394	0.0770972	0.395297	2.61524	chromosome 8 C12orf49 homolog [Source:NCBI gene;Acc:106783489]	6M vs. 10M
[truncated: 601 more rows]
