# Supplementary material for: Dynamics of the Equine Placental DNA Methylome and Transcriptome from Mid- to Late Gestation
Source: Int J Mol Sci. 2023 Apr 11;24(8):7084. doi: 10.3390/ijms24087084 (PMC10139181; doi:10.3390/ijms24087084)
Supplement: Supplementary file 1 [file ijms-24-07084-s001.zip › Supplemmentary tables/Supplementary table 2.xlsx]

## Sheet: Sheet1
Supplementary table 2. Distribution of the methylation level in the genomic functional regions during gestation (4M, 6M, and 10M).
Genomic feature	4M	6M	10M	ANOVA		Tukey post-hoc (Adjusted P value)
	Average methylation %	Average methylation %	Average methylation %	F value	P value	4M vs 6M	4M vs 10M	6M vs 10M
CGI shore	0.55013	0.546464	0.555358	1.693	0.261	0.742128	0.561365	0.238511
CGI	0.236904	0.239394	0.246189	1.769	0.249	0.879748	0.242538	0.431051
UTR5'	0.0714117	0.0707846	0.0758441	3.539	0.0966	0.951227	0.161999	0.110138
Promoter	0.151497	0.149695	0.161286	12.49	0.00726	0.760301	0.018257	0.0084004
Exon	0.409036	0.406598	0.42027	4.129	0.0745	0.882981	0.14712	0.0798134
Intron	0.551214	0.547608	0.563226	9.377	0.0142	0.628863	0.0435726	0.0144117
UTR3'	0.58197	0.575625	0.58763	3.521	0.0974	0.39779	0.469784	0.0841251
Repeat	0.615455	0.618892	0.621011	0.134	0.877	0.946533	0.868052	0.979195
