# Supplementary material for: Dynamics of the Equine Placental DNA Methylome and Transcriptome from Mid- to Late Gestation
Source: Int J Mol Sci. 2023 Apr 11;24(8):7084. doi: 10.3390/ijms24087084 (PMC10139181; doi:10.3390/ijms24087084)
Supplement: Supplementary file 1 [file ijms-24-07084-s001.zip › Supplemmentary tables/Supplementary table 4.xlsx]

## Sheet: Sheet1
Supplementary Table 4. Differential gene expression analysis of chorioallantois among different timepoints (4M, 6M, and 10M).
Gene	GENE ID	log2FoldChange	pvalue	padj	Significance	Comparion
ENSECAG00000013767	IGFN1	-10.2082	3.55e-06	7.58e-05	Yes	4M vs 6M
ENSECAG00000028173	NA	-8.82935	3.35e-07	1.04e-05	Yes	4M vs 6M
ENSECAG00000018067	ITGBL1	-8.19415	1.9e-09	1.13e-07	Yes	4M vs 6M
ENSECAG00000005186	NA	-7.68034	3.03e-05	0.00048601	Yes	4M vs 6M
ENSECAG00000011948	VEGFD	-6.63397	4.5e-06	9.31e-05	Yes	4M vs 6M
ENSECAG00000015152	SERPINA6	-6.5309	1.57e-07	5.3e-06	Yes	4M vs 6M
ENSECAG00000019665	THBS4	-6.28418	2.52e-13	3.79e-11	Yes	4M vs 6M
ENSECAG00000039058	KRT85	-5.81411	0.00070085	0.0067599	Yes	4M vs 6M
ENSECAG00000023854	CRLF1	-5.77149	0.00016235	0.00204409	Yes	4M vs 6M
ENSECAG00000008333	MSC	-5.58945	9.48e-05	0.00130897	Yes	4M vs 6M
ENSECAG00000030119	NA	-5.51377	0.00060751	0.00600463	Yes	4M vs 6M
ENSECAG00000023496	IRX3	-5.43922	9.88e-05	0.00135294	Yes	4M vs 6M
ENSECAG00000021630	LGSN	-5.34473	6.68e-09	3.38e-07	Yes	4M vs 6M
ENSECAG00000024183	SERPINB11	-5.32772	0.0001613	0.00203389	Yes	4M vs 6M
ENSECAG00000024955	ZFYVE28	-5.29392	0.00011298	0.00151482	Yes	4M vs 6M
ENSECAG00000003655	NA	-5.25914	0.00011432	0.00152687	Yes	4M vs 6M
ENSECAG00000017128	PRPH2	-5.25554	5.56e-06	0.00011182	Yes	4M vs 6M
ENSECAG00000032427	KLK10	-5.13241	1.47e-07	4.97e-06	Yes	4M vs 6M
ENSECAG00000035440	CDSN	-5.1099	0.00432734	0.0279618	Yes	4M vs 6M
ENSECAG00000020648	PRG4	-5.03147	3.49e-16	1.06e-13	Yes	4M vs 6M
ENSECAG00000014302	NA	-5.02958	0.00513658	0.0318481	Yes	4M vs 6M
ENSECAG00000026864	CNBD1	-4.7474	0.00143493	0.0118513	Yes	4M vs 6M
ENSECAG00000017399	IVL	-4.72154	0.00154701	0.0124847	Yes	4M vs 6M
ENSECAG00000032391	LOC100059418	-4.6785	6.47e-05	0.00093905	Yes	4M vs 6M
ENSECAG00000026963	PTPRR	-4.59229	0.0013725	0.0114667	Yes	4M vs 6M
ENSECAG00000010926	ELMOD1	-4.5726	0.00054073	0.00542589	Yes	4M vs 6M
ENSECAG00000009736	LOC100058496	-4.56894	0.00175097	0.0137503	Yes	4M vs 6M
ENSECAG00000008190	ADTRP	-4.56444	6.94e-14	1.24e-11	Yes	4M vs 6M
ENSECAG00000010049	TMEM252	-4.3453	3.42e-16	1.06e-13	Yes	4M vs 6M
ENSECAG00000021674	ALDH8A1	-4.28528	0.00492918	0.0308903	Yes	4M vs 6M
ENSECAG00000010626	SLC47A2	-4.27123	4.32e-06	9.01e-05	Yes	4M vs 6M
ENSECAG00000037272	VSTM2L	-4.207	1.8e-05	0.00031208	Yes	4M vs 6M
ENSECAG00000018594	LCT	-4.18415	7.97e-31	2.42e-27	Yes	4M vs 6M
ENSECAG00000036703	SPINK9	-4.18297	0.00046629	0.00481592	Yes	4M vs 6M
ENSECAG00000011669	TNN	-4.1419	0.00020956	0.00250518	Yes	4M vs 6M
ENSECAG00000021544	FAIM2	-4.08966	1.05e-06	2.74e-05	Yes	4M vs 6M
ENSECAG00000023174	FHL5	-4.07059	7.14e-06	0.00013826	Yes	4M vs 6M
ENSECAG00000007484	MALRD1	-4.04948	5.85e-08	2.27e-06	Yes	4M vs 6M
ENSECAG00000023528	ATP2B2	-3.92123	1.39e-08	6.41e-07	Yes	4M vs 6M
ENSECAG00000016321	LRCOL1	-3.83742	0.00040809	0.00433033	Yes	4M vs 6M
ENSECAG00000012789	AQP9	-3.81966	3.75e-13	5.41e-11	Yes	4M vs 6M
ENSECAG00000024853	RSPO2	-3.80593	1.04e-15	2.82e-13	Yes	4M vs 6M
ENSECAG00000017592	MYOM2	-3.79073	0.00033374	0.00366923	Yes	4M vs 6M
ENSECAG00000001371	ZBED2	-3.69907	8.07e-06	0.00015393	Yes	4M vs 6M
ENSECAG00000016196	PIGR	-3.67915	5.04e-05	0.00075608	Yes	4M vs 6M
ENSECAG00000000339	LOC100060539	-3.67309	3.02e-06	6.66e-05	Yes	4M vs 6M
ENSECAG00000015848	HHIPL2	-3.63628	1.1e-07	3.88e-06	Yes	4M vs 6M
ENSECAG00000016720	OBSCN	-3.60461	0.00075324	0.00710263	Yes	4M vs 6M
ENSECAG00000024553	FRMPD3	-3.57104	0.00029602	0.00333918	Yes	4M vs 6M
ENSECAG00000024288	SLC27A2	-3.56629	8.86e-09	4.33e-07	Yes	4M vs 6M
ENSECAG00000027949	LOC100064020	-3.56393	1.01e-09	6.39e-08	Yes	4M vs 6M
ENSECAG00000009969	CDH16	-3.51191	2.64e-07	8.39e-06	Yes	4M vs 6M
ENSECAG00000033575	MUC5B	-3.47168	0.00013548	0.00176134	Yes	4M vs 6M
ENSECAG00000019243	HSD11B1	-3.44975	1.84e-15	4.63e-13	Yes	4M vs 6M
ENSECAG00000017181	PTGS2	-3.43562	2.91e-08	1.25e-06	Yes	4M vs 6M
ENSECAG00000019249	PRKCG	-3.41279	0.00067992	0.00660025	Yes	4M vs 6M
ENSECAG00000037198	LOC100057331	-3.40988	3.98e-06	8.4e-05	Yes	4M vs 6M
ENSECAG00000022890	NEFL	-3.40975	0.00177113	0.0138788	Yes	4M vs 6M
ENSECAG00000014101	SLC12A3	-3.34103	6.74e-07	1.91e-05	Yes	4M vs 6M
ENSECAG00000032146	SLC22A11	-3.32193	4.99e-05	0.00075106	Yes	4M vs 6M
ENSECAG00000024358	ZBTB16	-3.31082	7.29e-07	2.05e-05	Yes	4M vs 6M
ENSECAG00000019508	COL8A1	-3.29035	3.9e-10	2.65e-08	Yes	4M vs 6M
ENSECAG00000014790	LOC102148620	-3.28788	7.25e-05	0.00104011	Yes	4M vs 6M
ENSECAG00000024027	CAPN13	-3.27086	1.73e-05	0.00030227	Yes	4M vs 6M
ENSECAG00000028980	RERGL	-3.26409	3.2e-05	0.0005099	Yes	4M vs 6M
ENSECAG00000024641	WNT2	-3.25336	3.23e-05	0.00051336	Yes	4M vs 6M
ENSECAG00000021663	SMOC1	-3.24295	0.00696766	0.0396227	Yes	4M vs 6M
ENSECAG00000007909	COL17A1	-3.23335	7.85e-10	5.11e-08	Yes	4M vs 6M
ENSECAG00000043619	TMEM213	-3.21697	0.00154658	0.0124847	Yes	4M vs 6M
ENSECAG00000018939	SDCBP2	-3.21444	2.75e-06	6.13e-05	Yes	4M vs 6M
ENSECAG00000035037	LOC111771715	-3.2133	7.21e-20	4.75e-17	Yes	4M vs 6M
ENSECAG00000022370	NEFM	-3.20409	8.95e-09	4.36e-07	Yes	4M vs 6M
ENSECAG00000022107	SLC16A4	-3.19146	2.56e-07	8.17e-06	Yes	4M vs 6M
ENSECAG00000010233	WDR25	-3.19028	1.22e-09	7.61e-08	Yes	4M vs 6M
ENSECAG00000024011	ADGRF4	-3.1592	2.38e-11	2.29e-09	Yes	4M vs 6M
ENSECAG00000022980	ENTPD8	-3.14809	1.93e-05	0.00033097	Yes	4M vs 6M
ENSECAG00000030224	CRABP1	-3.12278	1.22e-17	5.44e-15	Yes	4M vs 6M
ENSECAG00000012922	KLHL14	-3.10241	3.88e-09	2.11e-07	Yes	4M vs 6M
ENSECAG00000008221	S100A4	-3.06817	0.00022499	0.00265235	Yes	4M vs 6M
ENSECAG00000012921	ALPK2	-3.06314	0.00237496	0.0173988	Yes	4M vs 6M
ENSECAG00000008259	MASP1	-3.05542	4.75e-22	3.6e-19	Yes	4M vs 6M
ENSECAG00000009445	CCDC154	-3.01662	0.00432126	0.0279602	Yes	4M vs 6M
ENSECAG00000017623	S100G	-2.97278	0.0001614	0.00203389	Yes	4M vs 6M
ENSECAG00000004258	IL17RB	-2.9685	3.63e-09	2.01e-07	Yes	4M vs 6M
ENSECAG00000008085	OTOA	-2.9504	0.00093356	0.00839708	Yes	4M vs 6M
ENSECAG00000023645	FABP4	-2.93918	4.19e-06	8.76e-05	Yes	4M vs 6M
ENSECAG00000023039	CCN3	-2.92189	1.59e-07	5.35e-06	Yes	4M vs 6M
ENSECAG00000012520	SRD5A1	-2.91578	4.89e-14	9.17e-12	Yes	4M vs 6M
ENSECAG00000000774	LOC102149380	-2.90851	6.36e-07	1.82e-05	Yes	4M vs 6M
ENSECAG00000015023	FAM184A	-2.90737	0.00070836	0.0068107	Yes	4M vs 6M
ENSECAG00000009407	ALDH3A1	-2.89776	1.33e-10	1.04e-08	Yes	4M vs 6M
ENSECAG00000000207	ACTA1	-2.89489	1e-05	0.00018573	Yes	4M vs 6M
ENSECAG00000002141	NA	-2.8821	0.00045053	0.00468499	Yes	4M vs 6M
ENSECAG00000011724	ADCY10	-2.86842	0.00280066	0.0198188	Yes	4M vs 6M
ENSECAG00000014414	SPI2	-2.83982	0.00011657	0.00155548	Yes	4M vs 6M
ENSECAG00000013651	TRIM29	-2.83573	1.35e-11	1.35e-09	Yes	4M vs 6M
ENSECAG00000010833	MELTF	-2.83064	0.00064884	0.0063675	Yes	4M vs 6M
ENSECAG00000000794	EMB	-2.8227	2.22e-05	0.00037103	Yes	4M vs 6M
ENSECAG00000014566	CCN5	-2.78576	8.13e-08	3.03e-06	Yes	4M vs 6M
ENSECAG00000009142	Eqca-DQA3	-2.78384	4.68e-09	2.49e-07	Yes	4M vs 6M
ENSECAG00000010858	ANKRD37	-2.77989	0.00092539	0.00835215	Yes	4M vs 6M
ENSECAG00000012152	CHRDL1	-2.76883	3.15e-12	3.68e-10	Yes	4M vs 6M
ENSECAG00000038107	LRG1	-2.76855	0.00015463	0.00196656	Yes	4M vs 6M
ENSECAG00000004556	BCL6	-2.76497	1.93e-17	8.12e-15	Yes	4M vs 6M
ENSECAG00000024882	NA	-2.74509	0.00351609	0.0237622	Yes	4M vs 6M
ENSECAG00000017315	SLC15A2	-2.74258	1.28e-05	0.00023269	Yes	4M vs 6M
ENSECAG00000015198	CPM	-2.7226	4.81e-13	6.76e-11	Yes	4M vs 6M
ENSECAG00000017844	OXTR	-2.71815	4.55e-06	9.37e-05	Yes	4M vs 6M
ENSECAG00000020957	LCN2	-2.71764	3.67e-13	5.37e-11	Yes	4M vs 6M
ENSECAG00000000681	LOC102147639	-2.71267	1.36e-05	0.00024507	Yes	4M vs 6M
ENSECAG00000015083	EAF2	-2.71106	0.00046188	0.00478008	Yes	4M vs 6M
ENSECAG00000000862	HS3ST6	-2.70979	0.0011147	0.00969181	Yes	4M vs 6M
ENSECAG00000009914	SLC7A9	-2.70496	4.46e-05	0.00068123	Yes	4M vs 6M
ENSECAG00000037578	ELFN1	-2.6987	7.49e-05	0.00107062	Yes	4M vs 6M
ENSECAG00000039055	LCN15	-2.69652	2.48e-11	2.34e-09	Yes	4M vs 6M
ENSECAG00000015010	LOC100147344	-2.69294	0.00133239	0.0111786	Yes	4M vs 6M
ENSECAG00000004403	CLDN14	-2.68419	0.00409447	0.0269507	Yes	4M vs 6M
ENSECAG00000014287	OMD	-2.67768	1.61e-05	0.00028604	Yes	4M vs 6M
ENSECAG00000012061	CES2	-2.66223	0.00029579	0.00333918	Yes	4M vs 6M
ENSECAG00000009139	CFTR	-2.65826	1.39e-16	4.79e-14	Yes	4M vs 6M
ENSECAG00000024692	ATP13A5	-2.65611	5.17e-05	0.00077246	Yes	4M vs 6M
ENSECAG00000004135	AMPH	-2.63126	0.00022158	0.00261817	Yes	4M vs 6M
ENSECAG00000008566	CTSE	-2.62621	6.35e-05	0.00092523	Yes	4M vs 6M
ENSECAG00000014588	CAMK1G	-2.60765	2e-08	8.86e-07	Yes	4M vs 6M
ENSECAG00000000758	CAPN11	-2.60719	2.51e-10	1.81e-08	Yes	4M vs 6M
ENSECAG00000021499	LTF	-2.58294	6.92e-11	5.96e-09	Yes	4M vs 6M
ENSECAG00000014519	ETV7	-2.57069	0.00178874	0.0139747	Yes	4M vs 6M
ENSECAG00000013728	MFSD2A	-2.56871	4.02e-08	1.63e-06	Yes	4M vs 6M
ENSECAG00000015235	LOC106782425	-2.56356	0.00380651	0.025408	Yes	4M vs 6M
ENSECAG00000021087	SLC23A1	-2.54994	0.00171012	0.0135084	Yes	4M vs 6M
ENSECAG00000016482	IL6	-2.52758	1.53e-09	9.3e-08	Yes	4M vs 6M
ENSECAG00000028670	DPPA3	-2.52258	3.89e-06	8.23e-05	Yes	4M vs 6M
ENSECAG00000021565	TAT	-2.51965	1.29e-25	1.4e-22	Yes	4M vs 6M
ENSECAG00000004582	KSR2	-2.51486	0.00688552	0.0392733	Yes	4M vs 6M
ENSECAG00000020082	KCNN2	-2.50635	4.5e-11	4.09e-09	Yes	4M vs 6M
ENSECAG00000012860	BAAT	-2.50314	0.00012585	0.00165658	Yes	4M vs 6M
ENSECAG00000024806	GPR176	-2.48461	3.45e-12	3.97e-10	Yes	4M vs 6M
ENSECAG00000009701	SLC44A4	-2.48241	5.52e-07	1.62e-05	Yes	4M vs 6M
ENSECAG00000021448	PADI1	-2.47487	2.21e-06	5.15e-05	Yes	4M vs 6M
ENSECAG00000022629	SLC1A7	-2.47096	0.0030597	0.0211682	Yes	4M vs 6M
ENSECAG00000009752	APOA1	-2.46083	1.91e-09	1.13e-07	Yes	4M vs 6M
ENSECAG00000032952	PRR33	-2.45027	0.00030775	0.00343832	Yes	4M vs 6M
ENSECAG00000021922	NA	-2.44716	0.00130715	0.0109995	Yes	4M vs 6M
ENSECAG00000015341	KMO	-2.44683	7.9e-05	0.00112362	Yes	4M vs 6M
ENSECAG00000008728	NR1I2	-2.43868	1.57e-06	3.89e-05	Yes	4M vs 6M
ENSECAG00000034235	NA	-2.39643	0.00104772	0.00922044	Yes	4M vs 6M
ENSECAG00000034028	SPINK7	-2.39465	0.00078523	0.00734493	Yes	4M vs 6M
ENSECAG00000006267	NR1D1	-2.37678	8e-07	2.2e-05	Yes	4M vs 6M
ENSECAG00000006313	LOC102149178	-2.36432	0.00504057	0.0313939	Yes	4M vs 6M
ENSECAG00000007686	RP1	-2.36134	0.00114497	0.0098926	Yes	4M vs 6M
ENSECAG00000006082	LOC100146563	-2.35875	0.00071008	0.00681422	Yes	4M vs 6M
ENSECAG00000022156	SLC44A5	-2.34043	0.00150723	0.0122352	Yes	4M vs 6M
ENSECAG00000011051	TMPRSS6	-2.33697	4.23e-05	0.00065285	Yes	4M vs 6M
ENSECAG00000042862	LOC100052229	-2.33234	0.00121125	0.01033	Yes	4M vs 6M
ENSECAG00000004969	GPR68	-2.33166	3.49e-08	1.44e-06	Yes	4M vs 6M
ENSECAG00000023819	TMPRSS11E	-2.32465	0.00041585	0.00439057	Yes	4M vs 6M
ENSECAG00000036192	CHGA	-2.32427	0.00118889	0.0101909	Yes	4M vs 6M
ENSECAG00000018779	KIAA1549L	-2.32091	0.00185483	0.0144166	Yes	4M vs 6M
ENSECAG00000012112	ALOX15B	-2.31433	0.00247661	0.0179871	Yes	4M vs 6M
ENSECAG00000010953	TNIP3	-2.31349	4.18e-05	0.00064604	Yes	4M vs 6M
ENSECAG00000000787	ADAMTS16	-2.29311	0.00032486	0.00358979	Yes	4M vs 6M
ENSECAG00000018207	RMND1	-2.28316	0.00359719	0.0242132	Yes	4M vs 6M
ENSECAG00000024631	CPXM2	-2.27353	3.4e-08	1.41e-06	Yes	4M vs 6M
ENSECAG00000018573	SLC3A1	-2.26982	8.74e-08	3.23e-06	Yes	4M vs 6M
ENSECAG00000020709	RNF186	-2.26976	0.00129913	0.0109624	Yes	4M vs 6M
ENSECAG00000010707	DNAJC5G	-2.26786	0.00197772	0.0151163	Yes	4M vs 6M
ENSECAG00000015934	MAMDC2	-2.25926	0.00041411	0.0043814	Yes	4M vs 6M
ENSECAG00000014489	CNN1	-2.24912	5.64e-10	3.77e-08	Yes	4M vs 6M
ENSECAG00000010939	ANGPTL1	-2.24455	1.19e-07	4.16e-06	Yes	4M vs 6M
ENSECAG00000010672	PLXDC1	-2.24041	9.18e-07	2.45e-05	Yes	4M vs 6M
ENSECAG00000019300	CARD9	-2.23991	1.26e-10	9.94e-09	Yes	4M vs 6M
ENSECAG00000039036	SCGB1A1	-2.23011	0.00102306	0.00901909	Yes	4M vs 6M
ENSECAG00000011790	FAP	-2.20893	1.66e-06	4.07e-05	Yes	4M vs 6M
ENSECAG00000023566	DHRS9	-2.20794	2.04e-05	0.00034621	Yes	4M vs 6M
ENSECAG00000015952	BDNF	-2.19418	1.33e-07	4.59e-06	Yes	4M vs 6M
ENSECAG00000019352	LOC100060505	-2.19276	0.00525411	0.0323915	Yes	4M vs 6M
ENSECAG00000010232	LOC100064510	-2.17847	0.00040103	0.0042668	Yes	4M vs 6M
ENSECAG00000019767	LOC100053989	-2.16924	2.39e-05	0.00039745	Yes	4M vs 6M
ENSECAG00000038638	NA	-2.14899	0.00522173	0.032218	Yes	4M vs 6M
ENSECAG00000035548	LOC102147390	-2.14768	1.31e-06	3.35e-05	Yes	4M vs 6M
ENSECAG00000013354	B4GALNT2	-2.14348	1.59e-08	7.21e-07	Yes	4M vs 6M
ENSECAG00000013932	LYPD6B	-2.1412	0.006789	0.0388983	Yes	4M vs 6M
ENSECAG00000018853	ACTG2	-2.14041	2.45e-08	1.06e-06	Yes	4M vs 6M
ENSECAG00000036997	LOC100630807	-2.13759	0.00017765	0.00220555	Yes	4M vs 6M
ENSECAG00000014358	RERG	-2.13754	3.72e-06	7.91e-05	Yes	4M vs 6M
ENSECAG00000036844	LOC100629521	-2.13083	0.00563888	0.0340892	Yes	4M vs 6M
ENSECAG00000021520	SLC44A3	-2.12289	6.16e-07	1.78e-05	Yes	4M vs 6M
ENSECAG00000018703	SDR9C7	-2.10524	0.00033971	0.00371599	Yes	4M vs 6M
ENSECAG00000015854	HNF1B	-2.10491	1.62e-06	4e-05	Yes	4M vs 6M
ENSECAG00000021552	RBM20	-2.10394	0.00184073	0.0143292	Yes	4M vs 6M
ENSECAG00000021856	PADI2	-2.093	0.0004464	0.00465478	Yes	4M vs 6M
ENSECAG00000017152	RNF17	-2.09104	0.00596635	0.0354569	Yes	4M vs 6M
ENSECAG00000031302	LOC100146955	-2.08631	0.00228273	0.0168944	Yes	4M vs 6M
ENSECAG00000011498	SFRP4	-2.08325	0.00034435	0.0037613	Yes	4M vs 6M
ENSECAG00000012113	ACP5	-2.07211	0.00295886	0.0206926	Yes	4M vs 6M
ENSECAG00000015140	LIPG	-2.05409	5.71e-07	1.67e-05	Yes	4M vs 6M
ENSECAG00000015692	SERTAD4	-2.04875	2.37e-07	7.6e-06	Yes	4M vs 6M
ENSECAG00000039616	SEC14L3	-2.04744	0.00578373	0.034739	Yes	4M vs 6M
ENSECAG00000014951	LOC100147151	-2.03982	0.00604861	0.0358243	Yes	4M vs 6M
ENSECAG00000026887	TSPAN8	-2.03807	2.12e-05	0.00035794	Yes	4M vs 6M
ENSECAG00000018315	LOC100057251	-2.0291	0.00019215	0.00233406	Yes	4M vs 6M
ENSECAG00000009483	PRLR	-2.02182	1.11e-05	0.0002038	Yes	4M vs 6M
ENSECAG00000004698	PTGR1	-2.00122	9.97e-07	2.63e-05	Yes	4M vs 6M
ENSECAG00000022912	LOC100056283	-2.00044	1.14e-09	7.19e-08	Yes	4M vs 6M
ENSECAG00000019992	PIP5K1B	-1.99383	1.07e-05	0.00019734	Yes	4M vs 6M
ENSECAG00000023860	TGM3	-1.97282	2.54e-06	5.74e-05	Yes	4M vs 6M
ENSECAG00000012652	CHDH	-1.96763	0.00020535	0.00246291	Yes	4M vs 6M
ENSECAG00000029317	LOC100071928	-1.96604	0.00278491	0.0197442	Yes	4M vs 6M
ENSECAG00000009244	PAX8	-1.96574	8.15e-05	0.00114901	Yes	4M vs 6M
ENSECAG00000023782	SLC16A13	-1.95244	1.03e-16	3.7e-14	Yes	4M vs 6M
ENSECAG00000032835	LOC100069464	-1.94064	9.98e-07	2.63e-05	Yes	4M vs 6M
ENSECAG00000021518	LOC100064221	-1.93723	7.3e-08	2.75e-06	Yes	4M vs 6M
ENSECAG00000007539	TRPM1	-1.92792	2.36e-05	0.00039356	Yes	4M vs 6M
ENSECAG00000016679	GALNT15	-1.9167	0.00067995	0.00660025	Yes	4M vs 6M
ENSECAG00000022513	NPAS1	-1.91592	0.00035328	0.00383672	Yes	4M vs 6M
ENSECAG00000013893	SCARA5	-1.91269	8.18e-09	4.04e-07	Yes	4M vs 6M
ENSECAG00000035279	IGFBP2	-1.90779	0.00156885	0.0126258	Yes	4M vs 6M
ENSECAG00000022037	SOX9	-1.90664	0.00026682	0.00306445	Yes	4M vs 6M
ENSECAG00000003602	SLC26A7	-1.90623	2.39e-05	0.00039686	Yes	4M vs 6M
ENSECAG00000021174	ACKR4	-1.90251	2.72e-05	0.00044355	Yes	4M vs 6M
ENSECAG00000012477	SCGB3A2	-1.88087	0.0016255	0.0129937	Yes	4M vs 6M
ENSECAG00000000179	SCN1B	-1.88012	0.00071993	0.00688077	Yes	4M vs 6M
ENSECAG00000016852	CPT1A	-1.87903	1.68e-10	1.27e-08	Yes	4M vs 6M
ENSECAG00000030400	NA	-1.87477	0.00052226	0.00527896	Yes	4M vs 6M
ENSECAG00000043404	SMIM22	-1.8632	0.00093334	0.00839708	Yes	4M vs 6M
ENSECAG00000005685	RDH10	-1.85696	1.2e-16	4.25e-14	Yes	4M vs 6M
ENSECAG00000006058	FUT1	-1.85607	0.00198644	0.0151677	Yes	4M vs 6M
ENSECAG00000034419	RBP4	-1.84272	1.53e-06	3.8e-05	Yes	4M vs 6M
ENSECAG00000019485	PPP4R4	-1.83525	0.00070448	0.00678546	Yes	4M vs 6M
ENSECAG00000034476	PPP1R14C	-1.83384	0.00012687	0.00166509	Yes	4M vs 6M
ENSECAG00000007798	ME3	-1.8285	3.05e-08	1.3e-06	Yes	4M vs 6M
ENSECAG00000018603	SLC46A2	-1.82069	2.19e-07	7.09e-06	Yes	4M vs 6M
ENSECAG00000017185	ZBP1	-1.80565	0.00015891	0.00201077	Yes	4M vs 6M
ENSECAG00000000133	TMEM59L	-1.80382	0.00061028	0.00602812	Yes	4M vs 6M
ENSECAG00000021749	LOC100146156	-1.79581	0.00066262	0.00647342	Yes	4M vs 6M
ENSECAG00000014030	NA	-1.79255	6e-09	3.08e-07	Yes	4M vs 6M
ENSECAG00000021905	HK2	-1.78718	1.02e-10	8.3e-09	Yes	4M vs 6M
ENSECAG00000010967	MMP19	-1.7857	0.00536077	0.032862	Yes	4M vs 6M
ENSECAG00000032026	LY6G6C	-1.78452	0.00187365	0.0145036	Yes	4M vs 6M
ENSECAG00000022697	TRABD2B	-1.78289	1.39e-07	4.75e-06	Yes	4M vs 6M
ENSECAG00000033567	MFAP5	-1.78269	0.00044922	0.00467461	Yes	4M vs 6M
ENSECAG00000035193	TRIM16	-1.78157	0.0003	0.00336403	Yes	4M vs 6M
ENSECAG00000017015	MYH11	-1.77644	7.51e-08	2.82e-06	Yes	4M vs 6M
ENSECAG00000032976	LOC100630385	-1.77607	2.72e-12	3.2e-10	Yes	4M vs 6M
ENSECAG00000018904	NOXA1	-1.77345	5.2e-08	2.04e-06	Yes	4M vs 6M
ENSECAG00000016648	IL5	-1.77076	0.00694508	0.0395536	Yes	4M vs 6M
ENSECAG00000032595	PDPN	-1.76601	5.36e-06	0.0001085	Yes	4M vs 6M
ENSECAG00000013832	DES	-1.73887	7.59e-11	6.5e-09	Yes	4M vs 6M
ENSECAG00000021634	SLC29A4	-1.73755	7.97e-07	2.2e-05	Yes	4M vs 6M
ENSECAG00000017175	REM1	-1.73652	0.00015223	0.00194087	Yes	4M vs 6M
ENSECAG00000006763	GPBAR1	-1.73119	0.00011254	0.00151236	Yes	4M vs 6M
ENSECAG00000010840	LIPA	-1.73102	5.59e-06	0.00011225	Yes	4M vs 6M
ENSECAG00000006646	MUC1	-1.72766	2.12e-07	6.88e-06	Yes	4M vs 6M
ENSECAG00000039785	APOC3	-1.72752	0.00160485	0.0128422	Yes	4M vs 6M
ENSECAG00000000918	RORC	-1.72386	0.00085916	0.00790973	Yes	4M vs 6M
ENSECAG00000023797	KCNH2	-1.71233	0.00154336	0.0124685	Yes	4M vs 6M
ENSECAG00000016962	APOBR	-1.70468	0.00119698	0.0102381	Yes	4M vs 6M
ENSECAG00000020162	PRR5L	-1.69923	7.94e-05	0.00112558	Yes	4M vs 6M
ENSECAG00000019343	ALDH1A1	-1.68753	8.5e-08	3.16e-06	Yes	4M vs 6M
ENSECAG00000000500	IFI6	-1.68579	1.39e-05	0.00025075	Yes	4M vs 6M
ENSECAG00000030502	C28H12orf75	-1.68302	0.00012769	0.00167444	Yes	4M vs 6M
ENSECAG00000014585	PLAC8A	-1.67716	6.12e-06	0.00012115	Yes	4M vs 6M
ENSECAG00000024872	SMTNL2	-1.67584	3.59e-05	0.00056153	Yes	4M vs 6M
ENSECAG00000018311	CBX6	-1.67152	6.11e-05	0.00089512	Yes	4M vs 6M
ENSECAG00000023443	MAB21L4	-1.66339	0.00591133	0.0352819	Yes	4M vs 6M
ENSECAG00000000752	EHF	-1.6631	0.00299843	0.0209038	Yes	4M vs 6M
ENSECAG00000007668	LOC100063866	-1.64689	0.00143878	0.0118654	Yes	4M vs 6M
ENSECAG00000008193	UPP1	-1.64434	0.00036561	0.00395084	Yes	4M vs 6M
ENSECAG00000016983	ANKRD1	-1.63897	5.15e-06	0.00010477	Yes	4M vs 6M
ENSECAG00000000538	ZNF385B	-1.63807	1.71e-06	4.16e-05	Yes	4M vs 6M
ENSECAG00000011908	ACCSL	-1.63545	6.47e-05	0.00093905	Yes	4M vs 6M
ENSECAG00000005563	PRSS23	-1.63417	1.12e-07	3.93e-06	Yes	4M vs 6M
ENSECAG00000012660	DRA	-1.63008	7.41e-07	2.07e-05	Yes	4M vs 6M
ENSECAG00000008503	CD74	-1.62172	9.34e-09	4.51e-07	Yes	4M vs 6M
ENSECAG00000016576	C1QTNF12	-1.61499	0.00011877	0.00157932	Yes	4M vs 6M
ENSECAG00000019334	SLC24A3	-1.60965	0.0002999	0.00336403	Yes	4M vs 6M
ENSECAG00000021169	ANKRD6	-1.60818	0.00337683	0.0230262	Yes	4M vs 6M
ENSECAG00000014155	SMOC2	-1.60603	0.00020432	0.00245248	Yes	4M vs 6M
ENSECAG00000008562	NA	-1.6033	4.3e-07	1.31e-05	Yes	4M vs 6M
ENSECAG00000005738	ELOVL2	-1.60265	0.00155425	0.0125298	Yes	4M vs 6M
ENSECAG00000007305	TC2N	-1.60151	0.00086525	0.00793263	Yes	4M vs 6M
ENSECAG00000010747	SH3BGR	-1.59502	5.86e-06	0.00011692	Yes	4M vs 6M
ENSECAG00000011618	EDN1	-1.59178	6.04e-08	2.33e-06	Yes	4M vs 6M
ENSECAG00000015840	PODN	-1.5841	2.42e-09	1.41e-07	Yes	4M vs 6M
ENSECAG00000005697	HTR1D	-1.58163	0.00112142	0.00973127	Yes	4M vs 6M
ENSECAG00000011668	SLC30A3	-1.5801	0.0003233	0.00358034	Yes	4M vs 6M
ENSECAG00000010997	PLA2G2A	-1.57735	0.00603698	0.0357785	Yes	4M vs 6M
ENSECAG00000033029	LOC100630879	-1.57571	3.05e-06	6.7e-05	Yes	4M vs 6M
ENSECAG00000000903	RASGRF2	-1.57346	4.82e-06	9.88e-05	Yes	4M vs 6M
ENSECAG00000015034	PLAC8B	-1.57171	0.00427243	0.0277627	Yes	4M vs 6M
ENSECAG00000010185	IFIT2	-1.56534	0.00045482	0.00472317	Yes	4M vs 6M
ENSECAG00000022072	DRB	-1.56077	5.2e-07	1.54e-05	Yes	4M vs 6M
ENSECAG00000000658	GPNMB	-1.55313	0.0058192	0.0349106	Yes	4M vs 6M
ENSECAG00000019345	HSPB8	-1.54997	0.00018734	0.00228299	Yes	4M vs 6M
ENSECAG00000022414	LOC100072585	-1.54907	0.006934	0.0395053	Yes	4M vs 6M
ENSECAG00000022015	ALOX12	-1.54479	2.95e-05	0.00047481	Yes	4M vs 6M
ENSECAG00000007403	SNX24	-1.53906	3.71e-08	1.52e-06	Yes	4M vs 6M
ENSECAG00000014305	CACNA2D3	-1.5368	0.00213193	0.0160595	Yes	4M vs 6M
ENSECAG00000016786	JPH2	-1.53368	0.00270461	0.0192674	Yes	4M vs 6M
ENSECAG00000005150	GJB3	-1.524	0.00293719	0.0205929	Yes	4M vs 6M
ENSECAG00000006511	MCHR1	-1.51883	0.0028346	0.0199938	Yes	4M vs 6M
ENSECAG00000035238	IFITM5	-1.51526	0.00044397	0.0046327	Yes	4M vs 6M
ENSECAG00000022305	TSPAN1	-1.51494	1.34e-07	4.62e-06	Yes	4M vs 6M
ENSECAG00000042304	NA	-1.51395	2.62e-06	5.88e-05	Yes	4M vs 6M
ENSECAG00000006591	ATG9B	-1.50821	0.00036105	0.0039127	Yes	4M vs 6M
ENSECAG00000021591	B4GALNT1	-1.50736	5.01e-05	0.00075254	Yes	4M vs 6M
ENSECAG00000016608	PLA2G10	-1.50052	3.24e-05	0.00051401	Yes	4M vs 6M
ENSECAG00000018503	PARP3	-1.49546	0.00029907	0.00336107	Yes	4M vs 6M
ENSECAG00000014009	TPM2	-1.49326	1.03e-08	4.93e-07	Yes	4M vs 6M
ENSECAG00000008545	ECM1	-1.49294	4.06e-06	8.52e-05	Yes	4M vs 6M
ENSECAG00000015240	PROM2	-1.4897	3.34e-06	7.2e-05	Yes	4M vs 6M
ENSECAG00000018486	NA	-1.48513	0.00032469	0.00358979	Yes	4M vs 6M
ENSECAG00000000512	LBH	-1.48455	1.43e-10	1.1e-08	Yes	4M vs 6M
ENSECAG00000024619	S100A14	-1.48294	3.16e-06	6.9e-05	Yes	4M vs 6M
ENSECAG00000009558	SLC16A12	-1.47561	0.0015612	0.0125725	Yes	4M vs 6M
ENSECAG00000008347	defb3	-1.47282	0.00024884	0.00288418	Yes	4M vs 6M
ENSECAG00000014702	MEDAG	-1.46795	0.00047527	0.00488867	Yes	4M vs 6M
ENSECAG00000024719	SLC2A3	-1.46199	1.66e-09	1e-07	Yes	4M vs 6M
ENSECAG00000011744	SBSPON	-1.46012	0.00032425	0.00358825	Yes	4M vs 6M
ENSECAG00000020619	MSX1	-1.45238	2.54e-05	0.00041647	Yes	4M vs 6M
ENSECAG00000021583	LMOD1	-1.44813	1.66e-05	0.00029313	Yes	4M vs 6M
ENSECAG00000000942	ACKR3	-1.43924	4.26e-05	0.00065619	Yes	4M vs 6M
ENSECAG00000005379	HPGD	-1.439	3.38e-06	7.26e-05	Yes	4M vs 6M
ENSECAG00000042198	GPX2	-1.43489	1.64e-05	0.00028884	Yes	4M vs 6M
ENSECAG00000024617	ANO2	-1.43159	0.00076289	0.0071721	Yes	4M vs 6M
ENSECAG00000020485	PCOLCE2	-1.4246	8.04e-05	0.00113817	Yes	4M vs 6M
ENSECAG00000016586	NUCB2	-1.41873	2.83e-10	2.02e-08	Yes	4M vs 6M
ENSECAG00000024335	P2RY11	-1.41338	0.00434711	0.0280299	Yes	4M vs 6M
ENSECAG00000018261	RGS4	-1.41293	0.00044062	0.0046041	Yes	4M vs 6M
ENSECAG00000022258	SDSL	-1.41279	3.45e-06	7.38e-05	Yes	4M vs 6M
ENSECAG00000013883	ICAM1	-1.40998	1.31e-06	3.35e-05	Yes	4M vs 6M
ENSECAG00000017147	CCDC9B	-1.40967	9.91e-05	0.00135571	Yes	4M vs 6M
ENSECAG00000024259	NA	-1.39798	0.00023894	0.00278641	Yes	4M vs 6M
ENSECAG00000004372	SLC22A3	-1.39763	2.94e-06	6.51e-05	Yes	4M vs 6M
ENSECAG00000004286	BICDL1	-1.39683	0.00025735	0.00296917	Yes	4M vs 6M
ENSECAG00000009135	FAM107A	-1.39423	0.00684033	0.0391038	Yes	4M vs 6M
ENSECAG00000009136	PRXL2A	-1.38854	2.29e-05	0.00038344	Yes	4M vs 6M
ENSECAG00000043778	NA	-1.38752	0.00024281	0.0028229	Yes	4M vs 6M
ENSECAG00000019565	DLX5	-1.3873	1.27e-06	3.27e-05	Yes	4M vs 6M
ENSECAG00000010153	IFIT3	-1.3858	3.33e-05	0.00052782	Yes	4M vs 6M
ENSECAG00000015421	BAAT	-1.38484	2.71e-07	8.6e-06	Yes	4M vs 6M
ENSECAG00000013131	PECR	-1.38223	0.00618023	0.0363931	Yes	4M vs 6M
ENSECAG00000036671	CCL27	-1.37959	0.00399205	0.026414	Yes	4M vs 6M
ENSECAG00000020714	HSD17B14	-1.3787	1.14e-05	0.00020979	Yes	4M vs 6M
ENSECAG00000003776	ENPP2	-1.37857	4.74e-05	0.00071496	Yes	4M vs 6M
ENSECAG00000005240	GJB4	-1.37777	9.8e-07	2.6e-05	Yes	4M vs 6M
ENSECAG00000022900	RAP1GAP	-1.37665	0.00133028	0.0111693	Yes	4M vs 6M
ENSECAG00000013106	ESM1	-1.36999	0.00223978	0.0166544	Yes	4M vs 6M
ENSECAG00000011154	CHRD	-1.36533	2.17e-05	0.00036559	Yes	4M vs 6M
ENSECAG00000001688	PCSK6	-1.35919	1.71e-05	0.00030015	Yes	4M vs 6M
ENSECAG00000013482	SERPINA3	-1.35228	8.35e-05	0.00117525	Yes	4M vs 6M
ENSECAG00000009443	MAP3K21	-1.35215	6.89e-07	1.95e-05	Yes	4M vs 6M
ENSECAG00000023023	OSGIN1	-1.35005	0.00270496	0.0192674	Yes	4M vs 6M
ENSECAG00000012858	RASL11A	-1.34908	6.29e-07	1.8e-05	Yes	4M vs 6M
ENSECAG00000036631	NA	-1.34637	0.00140359	0.0116436	Yes	4M vs 6M
ENSECAG00000037149	LOC100054688	-1.34148	3.38e-08	1.41e-06	Yes	4M vs 6M
ENSECAG00000018147	AOX1	-1.33668	2.18e-05	0.00036591	Yes	4M vs 6M
ENSECAG00000020204	TMEM176B	-1.32751	1.68e-09	1.01e-07	Yes	4M vs 6M
ENSECAG00000015180	NEXN	-1.32608	0.0008765	0.00802065	Yes	4M vs 6M
ENSECAG00000015145	ACTA2	-1.32573	8.97e-07	2.4e-05	Yes	4M vs 6M
ENSECAG00000013156	LAD1	-1.32555	0.00019263	0.00233753	Yes	4M vs 6M
ENSECAG00000022320	MGST3	-1.31873	5.51e-05	0.00081715	Yes	4M vs 6M
ENSECAG00000010755	DNLZ	-1.31779	3.02e-06	6.66e-05	Yes	4M vs 6M
ENSECAG00000014259	TIMP1	-1.31709	0.00143899	0.0118654	Yes	4M vs 6M
ENSECAG00000014993	SCNN1B	-1.31595	5.07e-05	0.0007595	Yes	4M vs 6M
ENSECAG00000018756	GPLD1	-1.31095	8.94e-05	0.00124635	Yes	4M vs 6M
ENSECAG00000041480	ENHO	-1.30268	0.00022972	0.00269548	Yes	4M vs 6M
ENSECAG00000018272	LAP3	-1.30154	1.89e-06	4.49e-05	Yes	4M vs 6M
ENSECAG00000018390	FFAR4	-1.30013	7.21e-05	0.00103924	Yes	4M vs 6M
ENSECAG00000000897	ITGAE	-1.29991	0.00093964	0.00843563	Yes	4M vs 6M
ENSECAG00000000487	SYNM	-1.29801	1.73e-05	0.00030204	Yes	4M vs 6M
ENSECAG00000022263	STC2	-1.29795	0.00065645	0.00642146	Yes	4M vs 6M
ENSECAG00000020251	ETV1	-1.2946	0.00081647	0.00757412	Yes	4M vs 6M
ENSECAG00000006302	SLC25A29	-1.29143	0.00045741	0.00474355	Yes	4M vs 6M
ENSECAG00000021903	LAMC2	-1.28957	0.00024275	0.0028229	Yes	4M vs 6M
ENSECAG00000004408	GPR1	-1.287	2.82e-05	0.00045783	Yes	4M vs 6M
ENSECAG00000000982	CHST2	-1.28004	2.5e-06	5.65e-05	Yes	4M vs 6M
ENSECAG00000020003	QRICH2	-1.2781	0.00351088	0.0237375	Yes	4M vs 6M
ENSECAG00000018178	EPDR1	-1.27266	0.00105822	0.0092913	Yes	4M vs 6M
ENSECAG00000019633	IGFBP6	-1.27198	3.72e-05	0.000582	Yes	4M vs 6M
ENSECAG00000009485	GPT2	-1.27042	1e-06	2.64e-05	Yes	4M vs 6M
ENSECAG00000016896	VWA5B1	-1.26848	0.00126717	0.010727	Yes	4M vs 6M
ENSECAG00000038714	LAIR1	-1.2653	0.00488009	0.0306206	Yes	4M vs 6M
ENSECAG00000010447	EFEMP1	-1.2633	7.76e-06	0.00014849	Yes	4M vs 6M
ENSECAG00000021277	LAMA3	-1.26286	1.13e-10	9.01e-09	Yes	4M vs 6M
ENSECAG00000017774	TMEM184A	-1.25155	0.00356617	0.0240257	Yes	4M vs 6M
ENSECAG00000017433	TNC	-1.24788	0.00021664	0.00257193	Yes	4M vs 6M
ENSECAG00000018284	IDNK	-1.24632	0.00041	0.00434694	Yes	4M vs 6M
ENSECAG00000038616	LOC100051903	-1.24591	4.91e-09	2.6e-07	Yes	4M vs 6M
ENSECAG00000039673	LOC100054641	-1.24436	1.85e-07	6.07e-06	Yes	4M vs 6M
ENSECAG00000024467	SH3RF2	-1.24	2.48e-05	0.00040911	Yes	4M vs 6M
ENSECAG00000007545	MYL9	-1.23696	7.25e-06	0.00014001	Yes	4M vs 6M
ENSECAG00000037538	NA	-1.23183	0.00339322	0.0231068	Yes	4M vs 6M
ENSECAG00000024338	RWDD2A	-1.22097	0.0024708	0.0179621	Yes	4M vs 6M
ENSECAG00000033152	LOC100059994	-1.21444	3.78e-06	8.02e-05	Yes	4M vs 6M
ENSECAG00000020866	SCCPDH	-1.21357	4.89e-08	1.94e-06	Yes	4M vs 6M
ENSECAG00000012877	SMPD1	-1.21224	4.74e-06	9.75e-05	Yes	4M vs 6M
ENSECAG00000024428	PROCR	-1.21215	0.00121874	0.0103764	Yes	4M vs 6M
ENSECAG00000015050	CTH	-1.21214	0.00501375	0.0312654	Yes	4M vs 6M
ENSECAG00000020544	GLIS3	-1.20671	0.00428956	0.027851	Yes	4M vs 6M
ENSECAG00000023397	C1QTNF1	-1.20416	0.00039844	0.00424521	Yes	4M vs 6M
ENSECAG00000001667	DEPDC7	-1.19502	0.00581431	0.034895	Yes	4M vs 6M
ENSECAG00000000239	FNDC1	-1.19474	0.00041315	0.00437424	Yes	4M vs 6M
ENSECAG00000018406	CXCL16	-1.19283	2.6e-06	5.85e-05	Yes	4M vs 6M
ENSECAG00000023408	SMPDL3A	-1.18927	1.37e-09	8.45e-08	Yes	4M vs 6M
ENSECAG00000020881	CTSC	-1.18907	9.68e-06	0.00018115	Yes	4M vs 6M
ENSECAG00000018887	PSMB8	-1.18781	2.28e-06	5.27e-05	Yes	4M vs 6M
ENSECAG00000001312	GPR146	-1.18345	0.0010886	0.00951944	Yes	4M vs 6M
ENSECAG00000009744	IRF7	-1.17509	0.0003491	0.00380499	Yes	4M vs 6M
ENSECAG00000017701	CELSR2	-1.17482	0.00214478	0.0160933	Yes	4M vs 6M
ENSECAG00000012449	CRACR2B	-1.17025	3.29e-07	1.03e-05	Yes	4M vs 6M
ENSECAG00000011982	CISD3	-1.17009	0.00564794	0.0341125	Yes	4M vs 6M
ENSECAG00000016534	ARG2	-1.16606	0.0028946	0.0203319	Yes	4M vs 6M
ENSECAG00000021500	HCFC1R1	-1.16297	0.00029715	0.00334694	Yes	4M vs 6M
ENSECAG00000021368	FGGY	-1.16248	0.00015446	0.00196604	Yes	4M vs 6M
ENSECAG00000008340	AIG1	-1.16188	1.09e-06	2.85e-05	Yes	4M vs 6M
ENSECAG00000014645	OASL	-1.16069	0.00611745	0.0361425	Yes	4M vs 6M
ENSECAG00000012730	ASL	-1.15423	7.29e-07	2.05e-05	Yes	4M vs 6M
ENSECAG00000026842	ACER3	-1.15104	6.97e-05	0.00100823	Yes	4M vs 6M
ENSECAG00000007149	ADCY7	-1.15046	1.67e-07	5.59e-06	Yes	4M vs 6M
ENSECAG00000001326	FZD1	-1.14889	0.00397575	0.0263406	Yes	4M vs 6M
ENSECAG00000018531	GEM	-1.14889	2.43e-05	0.00040218	Yes	4M vs 6M
ENSECAG00000036603	NA	-1.14505	0.00203928	0.0155087	Yes	4M vs 6M
ENSECAG00000012750	SLC6A6	-1.14487	0.00088605	0.00807882	Yes	4M vs 6M
ENSECAG00000024812	NA	-1.14079	0.00305162	0.0211508	Yes	4M vs 6M
ENSECAG00000016098	LOC100058633	-1.14072	0.00203098	0.0154535	Yes	4M vs 6M
ENSECAG00000000619	LOC111771447	-1.14005	0.00295116	0.0206622	Yes	4M vs 6M
ENSECAG00000024761	NOS2	-1.13763	0.00016875	0.0021159	Yes	4M vs 6M
ENSECAG00000024531	ADM	-1.13695	7.11e-05	0.00102594	Yes	4M vs 6M
ENSECAG00000005083	IL1RAP	-1.1359	0.00170688	0.0134949	Yes	4M vs 6M
ENSECAG00000020713	CLDN8	-1.13538	2.19e-06	5.11e-05	Yes	4M vs 6M
ENSECAG00000007681	NA	-1.13408	0.0016924	0.0133991	Yes	4M vs 6M
ENSECAG00000016154	LAYN	-1.13378	0.00512593	0.031808	Yes	4M vs 6M
ENSECAG00000008763	LYPD3	-1.13345	0.00312959	0.0215501	Yes	4M vs 6M
ENSECAG00000012172	PFKFB3	-1.13335	9.71e-07	2.58e-05	Yes	4M vs 6M
ENSECAG00000010267	CD44	-1.13314	6.27e-05	0.00091416	Yes	4M vs 6M
ENSECAG00000001324	ISG15	-1.13302	5.07e-05	0.0007595	Yes	4M vs 6M
ENSECAG00000022239	ANKRD22	-1.13193	0.00285951	0.0201133	Yes	4M vs 6M
ENSECAG00000008386	NQO2	-1.12696	0.00037818	0.00406644	Yes	4M vs 6M
ENSECAG00000020060	TMEM205	-1.12301	1.79e-06	4.29e-05	Yes	4M vs 6M
ENSECAG00000018419	ANXA3	-1.12061	2.5e-06	5.65e-05	Yes	4M vs 6M
ENSECAG00000009783	NRIP3	-1.11991	0.00619256	0.0363931	Yes	4M vs 6M
ENSECAG00000016394	IL1R1	-1.11907	1.73e-06	4.2e-05	Yes	4M vs 6M
ENSECAG00000023890	PRRX2	-1.11118	0.00078433	0.00734108	Yes	4M vs 6M
ENSECAG00000008426	PAPSS2	-1.11106	4.2e-06	8.77e-05	Yes	4M vs 6M
ENSECAG00000018161	C1QTNF5	-1.11007	0.0004673	0.00481853	Yes	4M vs 6M
ENSECAG00000018533	SALL4	-1.10866	0.00151538	0.0122817	Yes	4M vs 6M
ENSECAG00000010004	PRUNE2	-1.10689	1.66e-06	4.06e-05	Yes	4M vs 6M
ENSECAG00000023317	NOL3	-1.10511	0.00618189	0.0363931	Yes	4M vs 6M
ENSECAG00000011422	DHRS7	-1.10482	4.78e-07	1.43e-05	Yes	4M vs 6M
ENSECAG00000012755	TSPAN4	-1.10264	1.84e-05	0.00031747	Yes	4M vs 6M
ENSECAG00000009027	METTL27	-1.1023	0.00282512	0.0199547	Yes	4M vs 6M
ENSECAG00000018686	PPA1	-1.10174	0.0005135	0.00521824	Yes	4M vs 6M
ENSECAG00000019861	CCDC80	-1.10026	0.00411514	0.0270398	Yes	4M vs 6M
ENSECAG00000007899	OVOL2	-1.09738	0.00376691	0.0251991	Yes	4M vs 6M
ENSECAG00000020816	PDLIM1	-1.09623	6.38e-08	2.45e-06	Yes	4M vs 6M
ENSECAG00000005306	RAB7B	-1.09421	0.00028932	0.00327382	Yes	4M vs 6M
ENSECAG00000007907	ALDH3B1	-1.09371	4.22e-07	1.29e-05	Yes	4M vs 6M
ENSECAG00000015261	IL18	-1.09319	0.00226288	0.0167802	Yes	4M vs 6M
ENSECAG00000020216	KRT7	-1.08976	0.00012589	0.00165658	Yes	4M vs 6M
ENSECAG00000009966	THY1	-1.08321	0.00046741	0.00481853	Yes	4M vs 6M
ENSECAG00000017451	FAM110A	-1.07979	0.00549414	0.0334231	Yes	4M vs 6M
ENSECAG00000013582	DHRS3	-1.07964	8.58e-07	2.33e-05	Yes	4M vs 6M
ENSECAG00000005228	PHGDH	-1.07859	0.00130339	0.0109766	Yes	4M vs 6M
ENSECAG00000019637	LGALS12	-1.07739	0.00258318	0.0186445	Yes	4M vs 6M
ENSECAG00000009634	IL17RC	-1.07737	4.6e-08	1.84e-06	Yes	4M vs 6M
ENSECAG00000011423	HSD17B1	-1.07292	0.00018781	0.00228682	Yes	4M vs 6M
ENSECAG00000006802	KCNAB1	-1.07287	0.00642273	0.0373641	Yes	4M vs 6M
ENSECAG00000018560	MYOF	-1.07237	0.00026475	0.00304296	Yes	4M vs 6M
ENSECAG00000008826	SQOR	-1.06894	2.17e-07	7.04e-06	Yes	4M vs 6M
ENSECAG00000013700	PIR	-1.06885	0.00426194	0.0277622	Yes	4M vs 6M
ENSECAG00000018131	CTNNAL1	-1.0687	4.31e-15	9.9e-13	Yes	4M vs 6M
ENSECAG00000023637	ADAM33	-1.06691	0.00018461	0.0022679	Yes	4M vs 6M
ENSECAG00000013362	CRYM	-1.06613	0.00049563	0.00505355	Yes	4M vs 6M
ENSECAG00000023657	FAM20A	-1.05683	0.00023884	0.00278641	Yes	4M vs 6M
ENSECAG00000020325	C1QC	-1.05584	7.03e-06	0.00013613	Yes	4M vs 6M
ENSECAG00000007644	PKM	-1.055	1e-07	3.58e-06	Yes	4M vs 6M
ENSECAG00000001514	NA	-1.05403	3.93e-08	1.6e-06	Yes	4M vs 6M
ENSECAG00000021466	SIDT2	-1.04917	5.6e-06	0.00011225	Yes	4M vs 6M
ENSECAG00000008944	CSRP1	-1.04894	2.08e-07	6.78e-06	Yes	4M vs 6M
ENSECAG00000021589	TMEM176A	-1.04836	1.99e-05	0.00034024	Yes	4M vs 6M
ENSECAG00000024981	HFE	-1.04526	0.00052165	0.00527896	Yes	4M vs 6M
ENSECAG00000024788	CORO1A	-1.04294	0.00058848	0.00585081	Yes	4M vs 6M
ENSECAG00000009250	RAMP1	-1.04182	5.17e-05	0.00077246	Yes	4M vs 6M
ENSECAG00000017609	WFDC2	-1.0411	0.00103232	0.00909019	Yes	4M vs 6M
ENSECAG00000019737	CYP27A1	-1.03973	3.24e-06	7.05e-05	Yes	4M vs 6M
ENSECAG00000019398	TFPI2	-1.03787	0.0007234	0.00689415	Yes	4M vs 6M
ENSECAG00000002988	PSTPIP1	-1.03641	0.00645043	0.0374965	Yes	4M vs 6M
ENSECAG00000016708	HSF4	-1.03608	0.00208008	0.0157638	Yes	4M vs 6M
ENSECAG00000024925	KLF9	-1.03476	0.00027631	0.0031473	Yes	4M vs 6M
ENSECAG00000017496	TM7SF3	-1.03358	0.00039939	0.00425234	Yes	4M vs 6M
ENSECAG00000015206	SYNE3	-1.0308	0.00130201	0.0109766	Yes	4M vs 6M
ENSECAG00000018028	TLR2	-1.02931	9.52e-07	2.54e-05	Yes	4M vs 6M
ENSECAG00000000014	GAS6	-1.02879	6.72e-10	4.41e-08	Yes	4M vs 6M
ENSECAG00000020137	LAPTM4B	-1.02431	0.00015855	0.00200793	Yes	4M vs 6M
ENSECAG00000008041	LDLRAD4	-1.02238	0.00111402	0.00969144	Yes	4M vs 6M
ENSECAG00000014787	RCAN1	-1.02221	0.00014709	0.00188485	Yes	4M vs 6M
ENSECAG00000022404	TRPV6	-1.02128	1.75e-06	4.23e-05	Yes	4M vs 6M
ENSECAG00000005265	NAAA	-1.01873	9.61e-05	0.00132343	Yes	4M vs 6M
ENSECAG00000011145	PTGER4	-1.01633	0.00033551	0.00368065	Yes	4M vs 6M
ENSECAG00000022555	KLC3	-1.0159	0.00222	0.0165512	Yes	4M vs 6M
ENSECAG00000000910	LOC100050637	-1.01484	0.00069859	0.00674664	Yes	4M vs 6M
ENSECAG00000021092	KLF15	-1.01433	0.00338844	0.0230846	Yes	4M vs 6M
ENSECAG00000035385	CD14	-1.01062	3.38e-05	0.00053534	Yes	4M vs 6M
ENSECAG00000010227	LGMN	-1.00877	0.00321851	0.0220856	Yes	4M vs 6M
ENSECAG00000040740	BASP1	-1.00743	1.19e-07	4.15e-06	Yes	4M vs 6M
ENSECAG00000011349	SDR42E1	-1.0068	0.00326752	0.0223661	Yes	4M vs 6M
ENSECAG00000012826	CDO1	-1.00323	0.00094521	0.00847563	Yes	4M vs 6M
ENSECAG00000036310	C11orf96	-1.00315	1.13e-05	0.00020751	Yes	4M vs 6M
ENSECAG00000008441	ADORA2B	-1.00001	7.74e-07	2.15e-05	Yes	4M vs 6M
ENSECAG00000018917	RIPPLY3	1.00137	0.00041907	0.00441537	Yes	4M vs 6M
ENSECAG00000024214	FANCA	1.0014	5.83e-08	2.27e-06	Yes	4M vs 6M
ENSECAG00000018373	FAM234B	1.00205	9.72e-06	0.00018139	Yes	4M vs 6M
ENSECAG00000022702	ARHGEF12	1.00231	3.25e-06	7.06e-05	Yes	4M vs 6M
ENSECAG00000009552	KAT6A	1.00245	4.23e-05	0.00065285	Yes	4M vs 6M
ENSECAG00000015739	TOPBP1	1.00267	1.11e-10	8.96e-09	Yes	4M vs 6M
ENSECAG00000011774	APCDD1	1.00269	0.00113943	0.0098504	Yes	4M vs 6M
ENSECAG00000000446	DZIP3	1.00467	2.89e-09	1.64e-07	Yes	4M vs 6M
ENSECAG00000010581	TRAK2	1.00572	1.71e-07	5.69e-06	Yes	4M vs 6M
ENSECAG00000024754	DCP1A	1.00599	9.97e-06	0.00018533	Yes	4M vs 6M
ENSECAG00000010500	ITGA4	1.0091	0.00044685	0.00465628	Yes	4M vs 6M
ENSECAG00000011111	FMNL2	1.00943	3.85e-07	1.19e-05	Yes	4M vs 6M
ENSECAG00000013188	CDCA2	1.01046	0.00118071	0.0101379	Yes	4M vs 6M
ENSECAG00000012986	BTBD7	1.01332	3.48e-06	7.45e-05	Yes	4M vs 6M
ENSECAG00000007423	ZKSCAN2	1.01347	0.00487801	0.0306203	Yes	4M vs 6M
ENSECAG00000008249	TBL1XR1	1.01364	3.31e-08	1.39e-06	Yes	4M vs 6M
ENSECAG00000017119	PIGV	1.01561	0.00583276	0.0349524	Yes	4M vs 6M
ENSECAG00000022541	ZNF25	1.01564	4.15e-12	4.7e-10	Yes	4M vs 6M
ENSECAG00000006857	DCAF10	1.01616	6.48e-06	0.00012725	Yes	4M vs 6M
ENSECAG00000022502	REV3L	1.01781	2.22e-06	5.17e-05	Yes	4M vs 6M
ENSECAG00000012679	RIF1	1.01876	6.1e-07	1.77e-05	Yes	4M vs 6M
ENSECAG00000021263	SLC41A2	1.01878	0.00309031	0.0213605	Yes	4M vs 6M
ENSECAG00000022407	SLIT2	1.01878	9.17e-06	0.00017279	Yes	4M vs 6M
ENSECAG00000002267	EPG5	1.01908	1.72e-05	0.00030035	Yes	4M vs 6M
ENSECAG00000003237	GCC2	1.02009	1.79e-06	4.29e-05	Yes	4M vs 6M
ENSECAG00000019681	MAN1A2	1.02121	6.21e-05	0.00090711	Yes	4M vs 6M
ENSECAG00000007410	EML4	1.02195	1.53e-13	2.37e-11	Yes	4M vs 6M
ENSECAG00000018037	CD2AP	1.0233	1.06e-08	5.06e-07	Yes	4M vs 6M
ENSECAG00000013771	PDE4D	1.02393	0.0009742	0.00865372	Yes	4M vs 6M
ENSECAG00000005128	ZNF30	1.02441	0.00057163	0.0057095	Yes	4M vs 6M
ENSECAG00000020049	NBEAL1	1.02801	4.28e-05	0.00065786	Yes	4M vs 6M
ENSECAG00000007124	SHPRH	1.02886	3.98e-09	2.15e-07	Yes	4M vs 6M
ENSECAG00000021224	PLCB1	1.02902	0.00609809	0.0360422	Yes	4M vs 6M
ENSECAG00000017406	HDAC4	1.02968	0.00085465	0.00787669	Yes	4M vs 6M
ENSECAG00000021930	PUM2	1.03034	3.89e-09	2.11e-07	Yes	4M vs 6M
ENSECAG00000031378	PLCH2	1.03094	6.35e-07	1.81e-05	Yes	4M vs 6M
ENSECAG00000019794	OTUD3	1.03294	0.00211799	0.0159712	Yes	4M vs 6M
ENSECAG00000018900	GABPA	1.0335	1.05e-06	2.75e-05	Yes	4M vs 6M
ENSECAG00000008623	SPRED1	1.03432	7.51e-06	0.00014439	Yes	4M vs 6M
ENSECAG00000019862	PAICS	1.03442	5.3e-11	4.73e-09	Yes	4M vs 6M
ENSECAG00000024845	PI16	1.03581	0.00144005	0.0118656	Yes	4M vs 6M
ENSECAG00000009952	EGFR	1.03635	3.86e-07	1.19e-05	Yes	4M vs 6M
ENSECAG00000014498	SLC38A2	1.03636	8.95e-08	3.3e-06	Yes	4M vs 6M
ENSECAG00000034739	ADORA2A	1.03646	0.00305749	0.0211682	Yes	4M vs 6M
ENSECAG00000010373	ANKIB1	1.03757	4.95e-07	1.48e-05	Yes	4M vs 6M
ENSECAG00000000295	MRE11	1.03896	5.15e-06	0.00010477	Yes	4M vs 6M
ENSECAG00000020746	DMTF1	1.03927	3.84e-08	1.57e-06	Yes	4M vs 6M
ENSECAG00000011512	LOC100059326	1.03966	1.29e-06	3.31e-05	Yes	4M vs 6M
ENSECAG00000012810	TNKS2	1.04154	5.35e-10	3.59e-08	Yes	4M vs 6M
ENSECAG00000019312	PDS5B	1.04157	5.6e-07	1.64e-05	Yes	4M vs 6M
ENSECAG00000026945	HES1	1.04195	0.00071116	0.00682034	Yes	4M vs 6M
ENSECAG00000016632	PPIP5K2	1.043	1.99e-08	8.84e-07	Yes	4M vs 6M
ENSECAG00000020304	HIPK3	1.04303	1.78e-10	1.33e-08	Yes	4M vs 6M
ENSECAG00000010991	CBLL1	1.04765	0.00039359	0.00420528	Yes	4M vs 6M
ENSECAG00000001155	SPG11	1.04926	1.67e-08	7.53e-07	Yes	4M vs 6M
ENSECAG00000033328	NA	1.04928	0.00079921	0.00745277	Yes	4M vs 6M
ENSECAG00000007156	EP400	1.04953	1.97e-06	4.65e-05	Yes	4M vs 6M
ENSECAG00000006983	RAPGEF2	1.05046	4.33e-08	1.74e-06	Yes	4M vs 6M
ENSECAG00000020504	THADA	1.0508	1.5e-06	3.75e-05	Yes	4M vs 6M
ENSECAG00000018114	CEP295	1.05087	1.11e-12	1.44e-10	Yes	4M vs 6M
ENSECAG00000021529	EZH2	1.05102	9.32e-05	0.00129283	Yes	4M vs 6M
ENSECAG00000008819	TASOR2	1.05124	7.79e-15	1.66e-12	Yes	4M vs 6M
ENSECAG00000017385	ZC3HAV1L	1.05305	0.00048317	0.00494983	Yes	4M vs 6M
ENSECAG00000014313	DCLK2	1.05316	0.00156949	0.0126258	Yes	4M vs 6M
ENSECAG00000024916	PKN2	1.05604	1.2e-07	4.18e-06	Yes	4M vs 6M
ENSECAG00000005293	ZNF654	1.05672	9.27e-06	0.00017419	Yes	4M vs 6M
ENSECAG00000010473	ERCC4	1.05776	0.00040683	0.0043254	Yes	4M vs 6M
ENSECAG00000024316	RBL1	1.05908	0.00015938	0.00201505	Yes	4M vs 6M
ENSECAG00000024602	RNF111	1.06354	3.72e-10	2.57e-08	Yes	4M vs 6M
ENSECAG00000012277	ZNF10	1.06423	0.00612918	0.0361836	Yes	4M vs 6M
ENSECAG00000008071	FAM102B	1.0644	0.00056631	0.00566014	Yes	4M vs 6M
ENSECAG00000010400	CLN5	1.06568	8.36e-05	0.00117525	Yes	4M vs 6M
ENSECAG00000020698	MELK	1.06581	0.00543882	0.0331797	Yes	4M vs 6M
ENSECAG00000020410	FREM2	1.06663	0.00117222	0.0100821	Yes	4M vs 6M
ENSECAG00000006987	IKZF5	1.06803	3.51e-05	0.00055127	Yes	4M vs 6M
ENSECAG00000021324	NR6A1	1.06814	0.00033726	0.00369452	Yes	4M vs 6M
ENSECAG00000014536	KIF23	1.06858	0.00193835	0.0148678	Yes	4M vs 6M
ENSECAG00000018698	LRIG2	1.06907	6e-12	6.46e-10	Yes	4M vs 6M
ENSECAG00000003722	ZFP62	1.06971	2.73e-09	1.58e-07	Yes	4M vs 6M
ENSECAG00000000934	PCNX1	1.07074	1e-12	1.35e-10	Yes	4M vs 6M
ENSECAG00000021075	FGD6	1.07098	8.38e-07	2.28e-05	Yes	4M vs 6M
ENSECAG00000006365	TAF1	1.07122	1.39e-10	1.08e-08	Yes	4M vs 6M
ENSECAG00000014705	NA	1.07311	0.00030503	0.00341045	Yes	4M vs 6M
ENSECAG00000021430	PIKFYVE	1.07386	1.46e-07	4.97e-06	Yes	4M vs 6M
ENSECAG00000016383	USP53	1.07494	0.00013672	0.00177285	Yes	4M vs 6M
ENSECAG00000010522	BACH2	1.07557	0.00531154	0.0325998	Yes	4M vs 6M
ENSECAG00000011109	ADGRF5	1.07642	0.00011321	0.00151482	Yes	4M vs 6M
ENSECAG00000021182	TNFSF4	1.07754	0.00483805	0.0304324	Yes	4M vs 6M
ENSECAG00000015842	ANKRD55	1.08029	0.00145638	0.0119254	Yes	4M vs 6M
ENSECAG00000001653	POLE	1.08184	1.79e-06	4.29e-05	Yes	4M vs 6M
ENSECAG00000009697	CFAP54	1.08304	2.14e-05	0.0003609	Yes	4M vs 6M
ENSECAG00000009456	NEDD4	1.08407	0.00012978	0.00169745	Yes	4M vs 6M
ENSECAG00000021440	TBC1D8B	1.08697	3.36e-10	2.35e-08	Yes	4M vs 6M
ENSECAG00000036387	KLHL42	1.08768	6.2e-06	0.00012228	Yes	4M vs 6M
ENSECAG00000017793	NGFR	1.0877	0.0001334	0.0017373	Yes	4M vs 6M
ENSECAG00000021145	GSDME	1.08776	0.00536865	0.0328971	Yes	4M vs 6M
ENSECAG00000034811	NA	1.08838	0.00016704	0.00209969	Yes	4M vs 6M
ENSECAG00000020198	NOTUM	1.09157	2.22e-06	5.17e-05	Yes	4M vs 6M
ENSECAG00000017780	TRPM7	1.09169	1.01e-10	8.25e-09	Yes	4M vs 6M
ENSECAG00000022499	SEMA4G	1.09221	1.65e-05	0.0002915	Yes	4M vs 6M
ENSECAG00000021076	MBNL3	1.09232	2.66e-05	0.00043447	Yes	4M vs 6M
ENSECAG00000000298	DENND4C	1.0928	4.7e-12	5.17e-10	Yes	4M vs 6M
ENSECAG00000011462	SRGAP1	1.09286	4.05e-05	0.00062709	Yes	4M vs 6M
ENSECAG00000019980	PGAP1	1.09297	3.01e-05	0.00048384	Yes	4M vs 6M
ENSECAG00000022893	MAN2A1	1.09423	5.86e-09	3.02e-07	Yes	4M vs 6M
ENSECAG00000038326	NA	1.09447	0.004963	0.0310894	Yes	4M vs 6M
ENSECAG00000010824	LTN1	1.09658	1.63e-08	7.35e-07	Yes	4M vs 6M
ENSECAG00000016116	USP36	1.09689	8.29e-05	0.00116832	Yes	4M vs 6M
ENSECAG00000024758	TMX3	1.09929	9.03e-08	3.31e-06	Yes	4M vs 6M
ENSECAG00000010968	NA	1.10103	0.00229568	0.0169654	Yes	4M vs 6M
ENSECAG00000030798	FIGN	1.10119	1.83e-07	6.03e-06	Yes	4M vs 6M
ENSECAG00000019950	RALGAPA2	1.10134	2.19e-05	0.00036822	Yes	4M vs 6M
ENSECAG00000018653	RO60	1.10145	1.35e-06	3.42e-05	Yes	4M vs 6M
ENSECAG00000008829	CROT	1.10176	4.07e-07	1.24e-05	Yes	4M vs 6M
ENSECAG00000009281	GLI3	1.10217	0.0002743	0.00313138	Yes	4M vs 6M
ENSECAG00000023311	ZNF106	1.10333	3.92e-06	8.26e-05	Yes	4M vs 6M
ENSECAG00000000235	MTBP	1.10445	0.00168165	0.01334	Yes	4M vs 6M
ENSECAG00000017624	CARF	1.10445	0.00010141	0.00138233	Yes	4M vs 6M
ENSECAG00000015922	MBOAT2	1.10641	0.00121105	0.01033	Yes	4M vs 6M
ENSECAG00000016495	NUSAP1	1.10744	0.00023221	0.00272047	Yes	4M vs 6M
ENSECAG00000022551	SLC8A3	1.1076	0.00592381	0.0353286	Yes	4M vs 6M
ENSECAG00000018363	GNAQ	1.10776	2.18e-08	9.6e-07	Yes	4M vs 6M
ENSECAG00000008634	NCAPH	1.10801	0.00163376	0.013046	Yes	4M vs 6M
ENSECAG00000020345	ESPN	1.10813	0.00048455	0.00495725	Yes	4M vs 6M
ENSECAG00000019369	CCNF	1.10912	0.00173302	0.0136376	Yes	4M vs 6M
ENSECAG00000023993	BEND3	1.1094	0.00510432	0.0317258	Yes	4M vs 6M
ENSECAG00000017484	C20orf194	1.10949	2.53e-05	0.00041616	Yes	4M vs 6M
ENSECAG00000000484	PPARA	1.10951	0.00048594	0.00496814	Yes	4M vs 6M
ENSECAG00000009251	ATXN1	1.11022	4.41e-07	1.33e-05	Yes	4M vs 6M
ENSECAG00000000863	SULT1B1	1.11168	0.00017931	0.00221715	Yes	4M vs 6M
ENSECAG00000009706	AKAP13	1.11374	1.71e-05	0.00030015	Yes	4M vs 6M
ENSECAG00000005486	DCP2	1.11393	2.6e-08	1.12e-06	Yes	4M vs 6M
ENSECAG00000024999	SMC5	1.11448	5.24e-15	1.17e-12	Yes	4M vs 6M
ENSECAG00000014382	ZDHHC23	1.11514	0.00085319	0.00786909	Yes	4M vs 6M
ENSECAG00000008652	KREMEN1	1.11702	5.4e-05	0.00080316	Yes	4M vs 6M
ENSECAG00000021751	ZFP14	1.11979	1.33e-06	3.37e-05	Yes	4M vs 6M
ENSECAG00000011659	KIAA1549	1.12205	0.00067745	0.00658866	Yes	4M vs 6M
ENSECAG00000017103	BUB1	1.12235	0.00528689	0.0325406	Yes	4M vs 6M
ENSECAG00000010880	SOX6	1.12267	0.0007618	0.00717	Yes	4M vs 6M
ENSECAG00000023646	EVI5	1.12309	1.81e-06	4.31e-05	Yes	4M vs 6M
ENSECAG00000012273	UBA6	1.12315	5.87e-07	1.71e-05	Yes	4M vs 6M
ENSECAG00000018527	ASH1L	1.12369	2.41e-11	2.3e-09	Yes	4M vs 6M
ENSECAG00000010482	CCDC186	1.12648	2.96e-09	1.67e-07	Yes	4M vs 6M
ENSECAG00000021249	TRIM33	1.1274	2.08e-07	6.78e-06	Yes	4M vs 6M
ENSECAG00000024306	DENND4A	1.12901	7.11e-07	2e-05	Yes	4M vs 6M
ENSECAG00000011878	DTL	1.12983	0.00154872	0.0124919	Yes	4M vs 6M
ENSECAG00000014379	BMP3	1.12984	0.0016444	0.0130965	Yes	4M vs 6M
ENSECAG00000015789	ZNF397	1.12986	0.00269596	0.0192395	Yes	4M vs 6M
ENSECAG00000020147	ENTPD7	1.13176	4.01e-09	2.17e-07	Yes	4M vs 6M
ENSECAG00000008802	NA	1.13439	0.00081731	0.00757498	Yes	4M vs 6M
ENSECAG00000010404	HELZ	1.13459	5.91e-09	3.04e-07	Yes	4M vs 6M
ENSECAG00000021680	BMT2	1.13498	0.00047086	0.00484992	Yes	4M vs 6M
ENSECAG00000008453	UBXN7	1.1351	0.00036276	0.00392291	Yes	4M vs 6M
ENSECAG00000002083	KCTD12	1.13629	0.00443331	0.0284527	Yes	4M vs 6M
ENSECAG00000011593	MEF2A	1.13925	6.16e-05	0.00090259	Yes	4M vs 6M
ENSECAG00000018906	ZNF292	1.13929	5.61e-11	4.98e-09	Yes	4M vs 6M
ENSECAG00000000134	MEGF9	1.14272	0.00221862	0.0165491	Yes	4M vs 6M
ENSECAG00000008568	SLC35A3	1.14288	2.96e-09	1.67e-07	Yes	4M vs 6M
ENSECAG00000017397	ZBTB26	1.14554	0.00149442	0.0121458	Yes	4M vs 6M
ENSECAG00000000381	DMXL2	1.14573	0.00060185	0.00596819	Yes	4M vs 6M
ENSECAG00000018699	CHTF18	1.14667	4.16e-05	0.00064322	Yes	4M vs 6M
ENSECAG00000022703	LY5	1.14839	1e-06	2.64e-05	Yes	4M vs 6M
ENSECAG00000020917	STAG2	1.1486	4.18e-14	8.03e-12	Yes	4M vs 6M
ENSECAG00000032085	CXCL14	1.14882	0.00145357	0.0119144	Yes	4M vs 6M
ENSECAG00000023374	STAG1	1.14937	2.24e-09	1.31e-07	Yes	4M vs 6M
ENSECAG00000010084	DNAJC10	1.15061	3.8e-08	1.55e-06	Yes	4M vs 6M
ENSECAG00000012479	LARP4	1.15224	2.02e-05	0.00034401	Yes	4M vs 6M
ENSECAG00000013040	MANEA	1.15668	0.00095799	0.00855201	Yes	4M vs 6M
ENSECAG00000011093	YTHDF3	1.15752	3.97e-08	1.61e-06	Yes	4M vs 6M
ENSECAG00000038375	NEBL	1.15844	0.00012486	0.00164583	Yes	4M vs 6M
ENSECAG00000016152	LGI2	1.15934	7.7e-05	0.00109748	Yes	4M vs 6M
ENSECAG00000013698	ANKRD50	1.16185	0.00010518	0.00142868	Yes	4M vs 6M
ENSECAG00000014771	LOX	1.16521	0.00269766	0.0192425	Yes	4M vs 6M
ENSECAG00000010070	ZNF484	1.16535	0.00108971	0.00952364	Yes	4M vs 6M
ENSECAG00000021237	SLC36A4	1.16543	0.00138925	0.0115748	Yes	4M vs 6M
ENSECAG00000010846	DPP8	1.16544	3.11e-06	6.81e-05	Yes	4M vs 6M
ENSECAG00000014842	TACC1	1.16611	4.65e-05	0.00070437	Yes	4M vs 6M
ENSECAG00000006638	CASP8AP2	1.16622	5.65e-08	2.21e-06	Yes	4M vs 6M
ENSECAG00000011694	ZNRF3	1.16634	1.08e-05	0.00019966	Yes	4M vs 6M
ENSECAG00000014402	MPHOSPH9	1.16738	5.76e-06	0.00011509	Yes	4M vs 6M
ENSECAG00000010802	AMMECR1	1.16784	0.00072064	0.00688077	Yes	4M vs 6M
ENSECAG00000016241	SEMA5A	1.16946	0.00014392	0.001852	Yes	4M vs 6M
ENSECAG00000033355	IDS	1.17132	0.00063119	0.00621035	Yes	4M vs 6M
ENSECAG00000016829	ABTB2	1.17246	0.00012304	0.00162889	Yes	4M vs 6M
ENSECAG00000019492	MGAT5	1.17306	0.00068182	0.00660993	Yes	4M vs 6M
ENSECAG00000014128	TYW5	1.17426	1.82e-07	6.01e-06	Yes	4M vs 6M
ENSECAG00000032453	NA	1.1743	0.00292097	0.0204887	Yes	4M vs 6M
ENSECAG00000012700	JADE3	1.17487	8.14e-05	0.00114901	Yes	4M vs 6M
ENSECAG00000018476	TPX2	1.17527	0.00072314	0.00689415	Yes	4M vs 6M
ENSECAG00000013393	AHR	1.17572	6.56e-08	2.51e-06	Yes	4M vs 6M
ENSECAG00000015942	TRPM6	1.17649	1.6e-06	3.94e-05	Yes	4M vs 6M
ENSECAG00000013505	NA	1.1778	5.5e-06	0.00011091	Yes	4M vs 6M
ENSECAG00000020404	DENND1B	1.17958	0.00082018	0.00759233	Yes	4M vs 6M
ENSECAG00000017265	TCF4	1.17981	6.5e-05	0.0009415	Yes	4M vs 6M
ENSECAG00000012354	LMLN	1.18044	0.00676156	0.0387704	Yes	4M vs 6M
ENSECAG00000000296	LAMC3	1.18278	7.51e-08	2.82e-06	Yes	4M vs 6M
ENSECAG00000017699	DACH1	1.18424	0.00012003	0.00159326	Yes	4M vs 6M
ENSECAG00000023515	SIX4	1.18446	9.5e-06	0.0001783	Yes	4M vs 6M
ENSECAG00000019161	DIAPH3	1.18476	0.00047876	0.0049203	Yes	4M vs 6M
ENSECAG00000016968	ZNF652	1.18637	1.79e-07	5.93e-06	Yes	4M vs 6M
ENSECAG00000009796	FER	1.18866	7.24e-08	2.74e-06	Yes	4M vs 6M
ENSECAG00000024536	NFE2	1.18924	5.49e-05	0.00081482	Yes	4M vs 6M
ENSECAG00000003235	FANCI	1.19009	1.59e-08	7.21e-07	Yes	4M vs 6M
ENSECAG00000018069	ARAP2	1.19048	0.00017765	0.00220555	Yes	4M vs 6M
ENSECAG00000019160	CDYL2	1.19333	0.00102125	0.00901358	Yes	4M vs 6M
ENSECAG00000008979	AQP1	1.19389	0.00034114	0.00372894	Yes	4M vs 6M
ENSECAG00000008098	TCF7	1.19916	0.00014965	0.00191113	Yes	4M vs 6M
ENSECAG00000013913	PCK2	1.19932	1.37e-13	2.19e-11	Yes	4M vs 6M
ENSECAG00000011972	UBR1	1.19988	6.78e-11	5.92e-09	Yes	4M vs 6M
ENSECAG00000010587	ISM1	1.20104	0.00168201	0.01334	Yes	4M vs 6M
ENSECAG00000016360	PDE3A	1.20243	1.58e-06	3.9e-05	Yes	4M vs 6M
ENSECAG00000024479	LCLAT1	1.20378	0.00011289	0.00151482	Yes	4M vs 6M
ENSECAG00000011499	PRDM10	1.20382	0.00521225	0.0321857	Yes	4M vs 6M
ENSECAG00000031861	GPRASP1	1.20383	0.00248848	0.018056	Yes	4M vs 6M
ENSECAG00000024779	SERPINA5	1.20498	2.32e-05	0.00038841	Yes	4M vs 6M
ENSECAG00000035151	ZNF852	1.207	0.00018649	0.00228183	Yes	4M vs 6M
ENSECAG00000023831	E2F1	1.20751	3.83e-05	0.00059587	Yes	4M vs 6M
ENSECAG00000017025	ATRN	1.20786	8.12e-06	0.00015472	Yes	4M vs 6M
ENSECAG00000021621	MOB3B	1.20851	0.00049797	0.00507059	Yes	4M vs 6M
ENSECAG00000012871	UPK1A	1.20926	1.35e-05	0.00024452	Yes	4M vs 6M
ENSECAG00000023659	MIB1	1.20962	2.95e-07	9.28e-06	Yes	4M vs 6M
ENSECAG00000013233	FAT4	1.21585	1.57e-07	5.3e-06	Yes	4M vs 6M
ENSECAG00000013849	ZFP28	1.21613	2.38e-05	0.00039522	Yes	4M vs 6M
ENSECAG00000043788	C8H18orf54	1.21691	7.28e-05	0.00104437	Yes	4M vs 6M
ENSECAG00000016038	LOC102149803	1.2179	0.00225812	0.0167533	Yes	4M vs 6M
ENSECAG00000017520	PLXDC2	1.21826	0.00100275	0.00888653	Yes	4M vs 6M
ENSECAG00000008317	NF1	1.21874	7.56e-09	3.75e-07	Yes	4M vs 6M
ENSECAG00000016162	PCGF5	1.22709	6.94e-07	1.96e-05	Yes	4M vs 6M
ENSECAG00000005000	PPM1K	1.22907	1.43e-06	3.59e-05	Yes	4M vs 6M
ENSECAG00000021666	YES1	1.2294	2.36e-15	5.78e-13	Yes	4M vs 6M
ENSECAG00000009171	NUP210	1.23357	1.46e-07	4.97e-06	Yes	4M vs 6M
ENSECAG00000000800	HS2ST1	1.23725	1.77e-05	0.00030808	Yes	4M vs 6M
ENSECAG00000024039	HFM1	1.23754	9.62e-06	0.00018028	Yes	4M vs 6M
ENSECAG00000023996	DCUN1D4	1.23796	6.77e-06	0.00013203	Yes	4M vs 6M
ENSECAG00000007205	ZBTB33	1.23856	1.21e-06	3.14e-05	Yes	4M vs 6M
ENSECAG00000007762	TRIM59	1.23866	9.64e-05	0.00132624	Yes	4M vs 6M
ENSECAG00000008754	NAA25	1.23907	2.75e-07	8.71e-06	Yes	4M vs 6M
ENSECAG00000010739	ITGA2	1.23948	0.00423649	0.0276337	Yes	4M vs 6M
ENSECAG00000021498	SNX13	1.24003	2.89e-09	1.64e-07	Yes	4M vs 6M
ENSECAG00000017054	ACER2	1.24017	7.67e-06	0.00014698	Yes	4M vs 6M
ENSECAG00000013901	ANKRD12	1.24044	2.65e-09	1.53e-07	Yes	4M vs 6M
ENSECAG00000013139	CACUL1	1.24075	9.5e-05	0.00131008	Yes	4M vs 6M
ENSECAG00000024918	ANGPTL6	1.24079	0.00406175	0.0268051	Yes	4M vs 6M
ENSECAG00000022720	ZNF641	1.24186	0.00186165	0.0144401	Yes	4M vs 6M
ENSECAG00000016652	PPFIBP1	1.24195	2.11e-10	1.55e-08	Yes	4M vs 6M
ENSECAG00000010465	FRMD1	1.24197	0.00106067	0.00930244	Yes	4M vs 6M
ENSECAG00000023066	CD109	1.24283	2.68e-16	8.64e-14	Yes	4M vs 6M
ENSECAG00000010321	FNIP2	1.24343	2.77e-09	1.59e-07	Yes	4M vs 6M
ENSECAG00000029669	ZBTB34	1.24531	1.95e-05	0.00033387	Yes	4M vs 6M
ENSECAG00000008150	TMEM245	1.24533	0.00207423	0.0157351	Yes	4M vs 6M
ENSECAG00000023688	ZNF605	1.24743	1.23e-09	7.65e-08	Yes	4M vs 6M
ENSECAG00000019618	FAR1	1.24788	1.05e-07	3.75e-06	Yes	4M vs 6M
ENSECAG00000023331	KIF20B	1.24879	2.55e-05	0.00041749	Yes	4M vs 6M
ENSECAG00000036787	LOC100067882	1.25092	0.00199645	0.0152288	Yes	4M vs 6M
ENSECAG00000017052	ZNF507	1.25134	8.94e-11	7.53e-09	Yes	4M vs 6M
ENSECAG00000020194	FRS2	1.25194	2.83e-07	8.91e-06	Yes	4M vs 6M
ENSECAG00000014393	CEP135	1.2521	1.38e-08	6.38e-07	Yes	4M vs 6M
ENSECAG00000008483	GXYLT2	1.25307	6.62e-09	3.37e-07	Yes	4M vs 6M
ENSECAG00000009073	ARHGEF39	1.25457	0.00230612	0.0170171	Yes	4M vs 6M
ENSECAG00000019708	PIK3CG	1.2548	0.000138	0.00178644	Yes	4M vs 6M
ENSECAG00000001633	FZD10	1.25693	1.73e-05	0.00030171	Yes	4M vs 6M
ENSECAG00000008356	ZNF577	1.25698	0.00118524	0.0101653	Yes	4M vs 6M
ENSECAG00000022544	KMT2C	1.25747	2.93e-11	2.72e-09	Yes	4M vs 6M
ENSECAG00000013809	DSC1	1.25804	0.00148285	0.0120761	Yes	4M vs 6M
ENSECAG00000016928	DCHS2	1.25862	0.00665479	0.0383757	Yes	4M vs 6M
ENSECAG00000022176	RC3H2	1.25874	2.3e-11	2.22e-09	Yes	4M vs 6M
ENSECAG00000023118	MCC	1.2588	0.00126491	0.0107214	Yes	4M vs 6M
ENSECAG00000015857	DNASE1L3	1.25931	0.00073587	0.00697805	Yes	4M vs 6M
ENSECAG00000011517	BICD1	1.26129	0.00418476	0.0273905	Yes	4M vs 6M
ENSECAG00000015542	OSBPL8	1.26191	1.16e-13	1.89e-11	Yes	4M vs 6M
ENSECAG00000002756	AAK1	1.26227	7.18e-06	0.00013869	Yes	4M vs 6M
ENSECAG00000012671	PRTG	1.26247	0.00213619	0.0160606	Yes	4M vs 6M
ENSECAG00000024512	TNFRSF10B	1.26476	1.56e-08	7.11e-07	Yes	4M vs 6M
ENSECAG00000012163	CEP170	1.26677	2.28e-07	7.35e-06	Yes	4M vs 6M
ENSECAG00000013285	ATR	1.26828	4e-11	3.66e-09	Yes	4M vs 6M
ENSECAG00000000212	DPY19L3	1.26866	5.06e-08	2e-06	Yes	4M vs 6M
ENSECAG00000020274	SLC30A4	1.26897	3.56e-05	0.00055846	Yes	4M vs 6M
ENSECAG00000004120	ABHD18	1.26972	0.00459843	0.0292526	Yes	4M vs 6M
ENSECAG00000011788	CDC45	1.26977	0.00081982	0.00759233	Yes	4M vs 6M
ENSECAG00000010128	SEMA4D	1.27118	7.44e-13	1.02e-10	Yes	4M vs 6M
ENSECAG00000024644	KIF3A	1.27258	2.3e-07	7.4e-06	Yes	4M vs 6M
ENSECAG00000012918	ZNF704	1.27413	0.00374849	0.0250869	Yes	4M vs 6M
ENSECAG00000023672	ARL5A	1.2747	1.26e-06	3.25e-05	Yes	4M vs 6M
ENSECAG00000009128	ADAT1	1.27755	0.00221596	0.0165374	Yes	4M vs 6M
ENSECAG00000006249	AFF3	1.27975	0.00180492	0.0140793	Yes	4M vs 6M
ENSECAG00000014377	CHAF1A	1.28031	2.91e-05	0.00046859	Yes	4M vs 6M
ENSECAG00000020795	DAGLA	1.2812	0.00027467	0.0031333	Yes	4M vs 6M
ENSECAG00000010109	IGF1	1.28154	4.02e-05	0.0006233	Yes	4M vs 6M
ENSECAG00000020071	XIAP	1.28201	4.01e-07	1.23e-05	Yes	4M vs 6M
ENSECAG00000022722	ESPL1	1.28381	1.4e-06	3.54e-05	Yes	4M vs 6M
ENSECAG00000011764	UBE4A	1.28559	1.11e-05	0.00020377	Yes	4M vs 6M
ENSECAG00000019700	TGFBR3	1.28603	0.00022669	0.00266966	Yes	4M vs 6M
ENSECAG00000023572	TOR1AIP2	1.28831	3.3e-06	7.14e-05	Yes	4M vs 6M
ENSECAG00000001308	KBTBD7	1.28831	1.33e-05	0.0002408	Yes	4M vs 6M
ENSECAG00000017483	PSD3	1.28923	1.87e-08	8.36e-07	Yes	4M vs 6M
ENSECAG00000007621	TRIP11	1.28984	8.17e-12	8.61e-10	Yes	4M vs 6M
ENSECAG00000042462	NA	1.28985	0.00483013	0.0304294	Yes	4M vs 6M
ENSECAG00000000891	LATS1	1.29074	4.44e-10	3.01e-08	Yes	4M vs 6M
ENSECAG00000018479	PREX2	1.29074	3e-07	9.42e-06	Yes	4M vs 6M
ENSECAG00000011074	ARFGEF3	1.29226	0.00193598	0.0148647	Yes	4M vs 6M
ENSECAG00000024915	FADS3	1.29375	3.13e-05	0.00049923	Yes	4M vs 6M
ENSECAG00000010821	RACGAP1	1.29416	0.00019927	0.00240044	Yes	4M vs 6M
ENSECAG00000008332	TEAD1	1.29478	6.21e-05	0.00090711	Yes	4M vs 6M
ENSECAG00000042359	NA	1.30085	9.91e-08	3.56e-06	Yes	4M vs 6M
ENSECAG00000019855	LMBRD2	1.30133	3.2e-05	0.0005099	Yes	4M vs 6M
ENSECAG00000020111	IQGAP3	1.30257	0.00358901	0.0241689	Yes	4M vs 6M
ENSECAG00000043449	NA	1.30348	0.00013794	0.00178644	Yes	4M vs 6M
ENSECAG00000021851	DGKE	1.3045	9.58e-08	3.46e-06	Yes	4M vs 6M
ENSECAG00000017921	SUSD1	1.3048	1.55e-08	7.09e-07	Yes	4M vs 6M
ENSECAG00000016784	LOC100147648	1.30831	0.00130244	0.0109766	Yes	4M vs 6M
ENSECAG00000021782	DCK	1.30976	0.00427205	0.0277627	Yes	4M vs 6M
ENSECAG00000005708	ABL2	1.31096	7.92e-07	2.19e-05	Yes	4M vs 6M
ENSECAG00000007173	HMCN1	1.31105	5.95e-10	3.96e-08	Yes	4M vs 6M
ENSECAG00000021452	BUB1B	1.3124	0.00526834	0.0324528	Yes	4M vs 6M
ENSECAG00000010441	CIB2	1.31355	8.61e-07	2.33e-05	Yes	4M vs 6M
ENSECAG00000010419	GPRASP2	1.31583	3.42e-05	0.00054016	Yes	4M vs 6M
ENSECAG00000022763	CCNT2	1.31856	5.56e-14	1.03e-11	Yes	4M vs 6M
ENSECAG00000000767	SLC4A7	1.3192	6.75e-05	0.0009777	Yes	4M vs 6M
ENSECAG00000008158	FKTN	1.32043	9.18e-06	0.00017289	Yes	4M vs 6M
ENSECAG00000012967	PRKAA2	1.32181	0.0007094	0.00681205	Yes	4M vs 6M
ENSECAG00000021363	DEPTOR	1.32438	0.00025151	0.0029129	Yes	4M vs 6M
ENSECAG00000004043	SOCS4	1.32771	3.83e-07	1.18e-05	Yes	4M vs 6M
ENSECAG00000021066	KLHL24	1.32791	6.94e-09	3.5e-07	Yes	4M vs 6M
ENSECAG00000010078	CIT	1.33044	0.00168661	0.0133695	Yes	4M vs 6M
ENSECAG00000018665	NA	1.33046	0.0004202	0.00442414	Yes	4M vs 6M
ENSECAG00000014149	NETO1	1.33167	8.72e-05	0.00122252	Yes	4M vs 6M
ENSECAG00000029999	EPPK1	1.33202	0.00018363	0.00225961	Yes	4M vs 6M
ENSECAG00000006540	ELK4	1.33431	1.56e-08	7.11e-07	Yes	4M vs 6M
ENSECAG00000006301	METTL4	1.33712	2.58e-06	5.8e-05	Yes	4M vs 6M
ENSECAG00000017075	UBXN2B	1.33855	0.00142442	0.0117837	Yes	4M vs 6M
ENSECAG00000018519	FANCD2	1.33891	3.63e-06	7.72e-05	Yes	4M vs 6M
ENSECAG00000021072	KNTC1	1.34051	6.38e-09	3.26e-07	Yes	4M vs 6M
ENSECAG00000022700	MBTD1	1.34149	6.88e-11	5.96e-09	Yes	4M vs 6M
ENSECAG00000005393	ATP11C	1.34264	5.32e-08	2.08e-06	Yes	4M vs 6M
ENSECAG00000010676	NA	1.34577	0.0011218	0.00973127	Yes	4M vs 6M
ENSECAG00000023663	LRP4	1.34708	9.71e-07	2.58e-05	Yes	4M vs 6M
ENSECAG00000023808	ATAD2	1.34717	1.61e-18	8.44e-16	Yes	4M vs 6M
ENSECAG00000041433	NA	1.34876	3.37e-05	0.00053494	Yes	4M vs 6M
ENSECAG00000010212	SLK	1.35109	1.4e-11	1.39e-09	Yes	4M vs 6M
ENSECAG00000008118	DTX4	1.35463	0.00019935	0.00240044	Yes	4M vs 6M
ENSECAG00000002513	ERCC6L	1.35492	0.00171789	0.0135608	Yes	4M vs 6M
ENSECAG00000011391	TET3	1.35583	5.82e-06	0.00011625	Yes	4M vs 6M
ENSECAG00000009472	CLSPN	1.35618	0.0002174	0.00257888	Yes	4M vs 6M
ENSECAG00000026821	WNK3	1.35711	4.48e-05	0.00068346	Yes	4M vs 6M
ENSECAG00000018443	ATAD5	1.36242	2.12e-10	1.55e-08	Yes	4M vs 6M
ENSECAG00000011200	SLF2	1.36334	3.26e-06	7.08e-05	Yes	4M vs 6M
ENSECAG00000024132	FAM169A	1.36453	1.73e-07	5.75e-06	Yes	4M vs 6M
ENSECAG00000007449	PTPN20	1.36529	0.00205426	0.0156071	Yes	4M vs 6M
ENSECAG00000013193	UHRF1	1.36623	9.36e-05	0.00129461	Yes	4M vs 6M
ENSECAG00000023607	DOCK5	1.36644	3.24e-11	3e-09	Yes	4M vs 6M
ENSECAG00000023697	FNDC3A	1.36766	3.19e-08	1.35e-06	Yes	4M vs 6M
ENSECAG00000026969	RIMKLB	1.36796	8.46e-11	7.21e-09	Yes	4M vs 6M
ENSECAG00000008760	RAD54L	1.37167	0.0029662	0.0207293	Yes	4M vs 6M
ENSECAG00000008175	LOC100070683	1.37532	5.72e-05	0.00084478	Yes	4M vs 6M
ENSECAG00000042833	NA	1.3755	0.00506583	0.0315152	Yes	4M vs 6M
ENSECAG00000020411	FOLR3	1.37594	0.00018013	0.00222553	Yes	4M vs 6M
ENSECAG00000014239	PTGER3	1.38141	3.77e-05	0.00058862	Yes	4M vs 6M
ENSECAG00000002943	ZNF286A	1.3832	0.0002405	0.00280253	Yes	4M vs 6M
ENSECAG00000013422	SLC12A2	1.38443	1.77e-08	7.93e-07	Yes	4M vs 6M
ENSECAG00000024465	ERAP2	1.38986	1.22e-06	3.16e-05	Yes	4M vs 6M
ENSECAG00000040676	NA	1.39201	0.00366764	0.0246328	Yes	4M vs 6M
ENSECAG00000002472	NA	1.39244	1.11e-08	5.32e-07	Yes	4M vs 6M
ENSECAG00000011103	ZYG11B	1.39451	1.32e-08	6.17e-07	Yes	4M vs 6M
ENSECAG00000014108	TNFRSF8	1.39592	0.00012968	0.00169745	Yes	4M vs 6M
ENSECAG00000022525	AREG	1.39661	0.00087893	0.00803802	Yes	4M vs 6M
ENSECAG00000002157	KLHL4	1.39835	2.38e-06	5.45e-05	Yes	4M vs 6M
ENSECAG00000012123	NA	1.40011	6.64e-06	0.00013005	Yes	4M vs 6M
ENSECAG00000010043	SATB2	1.40624	1.89e-06	4.49e-05	Yes	4M vs 6M
ENSECAG00000009786	NA	1.40649	0.00011322	0.00151482	Yes	4M vs 6M
ENSECAG00000024837	TFCP2L1	1.40784	0.00102718	0.00905016	Yes	4M vs 6M
ENSECAG00000007008	CDKL5	1.41051	3.71e-07	1.15e-05	Yes	4M vs 6M
ENSECAG00000023754	SHE	1.41125	6.06e-07	1.76e-05	Yes	4M vs 6M
ENSECAG00000006078	AGO2	1.41196	3.05e-10	2.17e-08	Yes	4M vs 6M
ENSECAG00000019335	TLCD4	1.41355	8.52e-11	7.22e-09	Yes	4M vs 6M
ENSECAG00000015256	SPAG9	1.4148	1.37e-10	1.07e-08	Yes	4M vs 6M
ENSECAG00000009799	PFKFB2	1.41502	3.63e-08	1.49e-06	Yes	4M vs 6M
ENSECAG00000021294	SPTLC2	1.41509	4.09e-08	1.65e-06	Yes	4M vs 6M
ENSECAG00000025043	CHD5	1.4155	0.0021112	0.0159437	Yes	4M vs 6M
ENSECAG00000018810	HELLS	1.41721	0.0013257	0.011137	Yes	4M vs 6M
ENSECAG00000039104	ZSCAN12	1.42008	9.15e-05	0.00127222	Yes	4M vs 6M
ENSECAG00000013161	ZNF471	1.42027	0.00074525	0.007036	Yes	4M vs 6M
ENSECAG00000018510	RGS20	1.4203	0.00189901	0.0146476	Yes	4M vs 6M
ENSECAG00000025137	ARHGAP32	1.42035	1.07e-07	3.8e-06	Yes	4M vs 6M
ENSECAG00000008582	GPATCH2L	1.42164	8.25e-07	2.25e-05	Yes	4M vs 6M
ENSECAG00000006869	MAP9	1.42207	0.00336961	0.0229873	Yes	4M vs 6M
ENSECAG00000002379	RFX7	1.42232	9.3e-14	1.6e-11	Yes	4M vs 6M
ENSECAG00000015957	TMED8	1.42858	0.00021149	0.00251863	Yes	4M vs 6M
ENSECAG00000017039	ABCA13	1.429	3.53e-05	0.00055464	Yes	4M vs 6M
ENSECAG00000043501	H2BC19	1.42932	2.27e-06	5.25e-05	Yes	4M vs 6M
ENSECAG00000012011	FBN2	1.43167	0.00048641	0.00496952	Yes	4M vs 6M
ENSECAG00000006544	MGA	1.43323	1.37e-09	8.45e-08	Yes	4M vs 6M
ENSECAG00000006749	ATP13A3	1.44059	1.75e-13	2.69e-11	Yes	4M vs 6M
ENSECAG00000031040	NA	1.44131	0.00051808	0.00525775	Yes	4M vs 6M
ENSECAG00000017894	CKAP2	1.44356	0.00174843	0.0137375	Yes	4M vs 6M
ENSECAG00000004249	FAM117B	1.44452	3.32e-06	7.16e-05	Yes	4M vs 6M
ENSECAG00000012293	EML5	1.4469	0.00143313	0.0118428	Yes	4M vs 6M
ENSECAG00000023598	PDPR	1.44755	4.45e-05	0.00067942	Yes	4M vs 6M
ENSECAG00000019685	TTC3	1.45057	2.44e-11	2.31e-09	Yes	4M vs 6M
ENSECAG00000017444	TAB3	1.45188	2.31e-06	5.32e-05	Yes	4M vs 6M
ENSECAG00000000555	PBRM1	1.45274	6.91e-16	1.98e-13	Yes	4M vs 6M
ENSECAG00000014810	PAN3	1.45347	2.28e-10	1.67e-08	Yes	4M vs 6M
ENSECAG00000009887	COL21A1	1.45547	9.18e-05	0.00127536	Yes	4M vs 6M
ENSECAG00000014497	GABPB2	1.45548	5.33e-05	0.00079223	Yes	4M vs 6M
ENSECAG00000002425	MFAP3L	1.45605	2.36e-06	5.41e-05	Yes	4M vs 6M
ENSECAG00000011276	FAM160B1	1.45925	1.46e-13	2.28e-11	Yes	4M vs 6M
ENSECAG00000030805	NA	1.46392	0.00669947	0.0385214	Yes	4M vs 6M
ENSECAG00000022214	KCNT2	1.46392	0.00018361	0.00225961	Yes	4M vs 6M
ENSECAG00000011969	AFF4	1.46607	2.2e-08	9.62e-07	Yes	4M vs 6M
ENSECAG00000012131	SNAI3	1.47252	0.00101595	0.00897724	Yes	4M vs 6M
ENSECAG00000010238	CECR2	1.47256	1.07e-07	3.8e-06	Yes	4M vs 6M
ENSECAG00000007262	EEA1	1.47276	2.32e-10	1.69e-08	Yes	4M vs 6M
ENSECAG00000003791	NR2C2	1.47429	3.66e-09	2.02e-07	Yes	4M vs 6M
ENSECAG00000000567	NIPA1	1.47697	0.00488254	0.0306233	Yes	4M vs 6M
ENSECAG00000024703	APAF1	1.48183	1.24e-13	2.01e-11	Yes	4M vs 6M
ENSECAG00000006053	GPR182	1.48288	0.00072883	0.00693712	Yes	4M vs 6M
ENSECAG00000000281	SHCBP1	1.48412	0.00013254	0.00172792	Yes	4M vs 6M
ENSECAG00000006518	SLC39A10	1.48466	5.21e-08	2.04e-06	Yes	4M vs 6M
ENSECAG00000020461	BMPR1A	1.48571	4.98e-08	1.97e-06	Yes	4M vs 6M
ENSECAG00000017804	UPB1	1.4861	0.00039337	0.00420528	Yes	4M vs 6M
ENSECAG00000016003	ZNF518A	1.48633	3.58e-11	3.29e-09	Yes	4M vs 6M
ENSECAG00000016557	ZNF793	1.48672	3.43e-05	0.00054016	Yes	4M vs 6M
ENSECAG00000008835	ANKRD44	1.48683	2.49e-07	7.95e-06	Yes	4M vs 6M
ENSECAG00000023403	OTUD4	1.49735	3.52e-10	2.44e-08	Yes	4M vs 6M
ENSECAG00000023329	FAT2	1.5012	1.3e-08	6.11e-07	Yes	4M vs 6M
ENSECAG00000023867	FOXP2	1.50359	0.00695269	0.0395821	Yes	4M vs 6M
ENSECAG00000009199	MAP3K13	1.50372	3.78e-10	2.59e-08	Yes	4M vs 6M
ENSECAG00000041298	LOC111771912	1.50399	1.07e-07	3.8e-06	Yes	4M vs 6M
ENSECAG00000021154	ZNF699	1.50871	0.00025913	0.00298742	Yes	4M vs 6M
ENSECAG00000020612	SLC7A3	1.51058	0.00107435	0.00941107	Yes	4M vs 6M
ENSECAG00000018490	HIVEP3	1.51132	8.79e-07	2.36e-05	Yes	4M vs 6M
ENSECAG00000011762	BTNL9	1.51212	0.00373081	0.0249907	Yes	4M vs 6M
ENSECAG00000006500	ADAMTS5	1.51215	1.29e-05	0.0002338	Yes	4M vs 6M
ENSECAG00000021661	MTR	1.51246	6.81e-06	0.00013271	Yes	4M vs 6M
ENSECAG00000021453	TICRR	1.51377	0.00049684	0.00506248	Yes	4M vs 6M
ENSECAG00000031416	PABPC4L	1.51516	3.12e-05	0.00049803	Yes	4M vs 6M
ENSECAG00000015834	DMD	1.51721	5.98e-13	8.24e-11	Yes	4M vs 6M
ENSECAG00000012008	SH3GL3	1.51891	5.72e-07	1.67e-05	Yes	4M vs 6M
ENSECAG00000000966	KIAA1257	1.51915	0.00100416	0.00889379	Yes	4M vs 6M
ENSECAG00000000307	BACH1	1.51943	1.15e-06	3e-05	Yes	4M vs 6M
ENSECAG00000022376	RAPH1	1.52034	9.71e-16	2.68e-13	Yes	4M vs 6M
ENSECAG00000008927	HIPK2	1.5251	1.41e-07	4.81e-06	Yes	4M vs 6M
ENSECAG00000010127	INSR	1.53082	8.11e-07	2.22e-05	Yes	4M vs 6M
ENSECAG00000020448	UBE2T	1.53111	0.00192285	0.0147932	Yes	4M vs 6M
ENSECAG00000028045	ZNF280B	1.5319	8.47e-06	0.00016105	Yes	4M vs 6M
ENSECAG00000014953	KIF15	1.53249	3.87e-05	0.00060199	Yes	4M vs 6M
ENSECAG00000021377	FAM171B	1.53286	7.31e-16	2.05e-13	Yes	4M vs 6M
ENSECAG00000043270	NA	1.53468	0.00012254	0.00162376	Yes	4M vs 6M
ENSECAG00000014448	ZNF660	1.53496	0.00506627	0.0315152	Yes	4M vs 6M
ENSECAG00000013585	ZBTB37	1.53509	0.00262206	0.018845	Yes	4M vs 6M
ENSECAG00000042214	NA	1.53583	0.00364747	0.0245268	Yes	4M vs 6M
ENSECAG00000020919	HROB	1.53793	0.00432193	0.0279602	Yes	4M vs 6M
ENSECAG00000009515	ATRNL1	1.5387	0.00014386	0.001852	Yes	4M vs 6M
ENSECAG00000024756	DSEL	1.53926	3.57e-06	7.61e-05	Yes	4M vs 6M
ENSECAG00000006890	MAP3K1	1.53964	9.28e-08	3.38e-06	Yes	4M vs 6M
ENSECAG00000035339	NA	1.54022	0.00331073	0.0226263	Yes	4M vs 6M
ENSECAG00000005942	GVQW3	1.54034	0.0003313	0.00364497	Yes	4M vs 6M
ENSECAG00000028168	NA	1.54575	0.00235165	0.0172781	Yes	4M vs 6M
ENSECAG00000011581	LOC100064145	1.54808	4.72e-15	1.07e-12	Yes	4M vs 6M
ENSECAG00000008466	BIRC5	1.54881	0.00283995	0.0200129	Yes	4M vs 6M
ENSECAG00000003236	GTF2A1	1.55124	6.64e-09	3.37e-07	Yes	4M vs 6M
ENSECAG00000020875	RUNX2	1.55294	0.00075285	0.00710263	Yes	4M vs 6M
ENSECAG00000013691	MALT1	1.55315	4.47e-08	1.79e-06	Yes	4M vs 6M
ENSECAG00000014384	AURKB	1.55548	0.0001206	0.00159938	Yes	4M vs 6M
ENSECAG00000022137	DNA2	1.55863	0.00235912	0.0173162	Yes	4M vs 6M
ENSECAG00000013238	FAM83D	1.56291	8.43e-07	2.29e-05	Yes	4M vs 6M
ENSECAG00000017665	TP53INP1	1.5665	6.04e-06	0.00011987	Yes	4M vs 6M
ENSECAG00000017829	KLHL8	1.56917	1.68e-11	1.65e-09	Yes	4M vs 6M
ENSECAG00000023922	E2F2	1.56939	0.00599632	0.0355638	Yes	4M vs 6M
ENSECAG00000015385	RNF150	1.57163	0.00234625	0.0172552	Yes	4M vs 6M
ENSECAG00000036840	ZNF518B	1.5719	1.76e-06	4.23e-05	Yes	4M vs 6M
ENSECAG00000023978	NA	1.57207	1.34e-06	3.4e-05	Yes	4M vs 6M
ENSECAG00000021926	STRN	1.57449	1.51e-10	1.15e-08	Yes	4M vs 6M
ENSECAG00000012867	MIER3	1.57495	1.39e-07	4.75e-06	Yes	4M vs 6M
ENSECAG00000027820	NA	1.57523	0.00555378	0.0337025	Yes	4M vs 6M
ENSECAG00000007470	NCAPG	1.58024	0.00187192	0.0144976	Yes	4M vs 6M
ENSECAG00000005580	TBC1D32	1.58478	6.18e-05	0.00090358	Yes	4M vs 6M
ENSECAG00000008196	GNB4	1.58858	8.62e-07	2.33e-05	Yes	4M vs 6M
ENSECAG00000013826	SLC17A8	1.59098	0.00386676	0.0257762	Yes	4M vs 6M
ENSECAG00000012669	TANC2	1.59325	9.33e-08	3.39e-06	Yes	4M vs 6M
ENSECAG00000019522	KRAS	1.60218	3.19e-09	1.78e-07	Yes	4M vs 6M
ENSECAG00000021505	MAP3K2	1.60243	0.00049115	0.00501122	Yes	4M vs 6M
ENSECAG00000031292	NA	1.60343	0.0028502	0.0200665	Yes	4M vs 6M
ENSECAG00000010371	GAS2L3	1.60349	4.51e-05	0.0006866	Yes	4M vs 6M
ENSECAG00000019007	THRB	1.60469	0.00605523	0.0358307	Yes	4M vs 6M
ENSECAG00000028612	NA	1.60619	1.49e-06	3.72e-05	Yes	4M vs 6M
ENSECAG00000024232	A2ML1	1.60642	1.12e-06	2.92e-05	Yes	4M vs 6M
ENSECAG00000021494	KLHL11	1.60742	3.64e-09	2.01e-07	Yes	4M vs 6M
ENSECAG00000011833	LOC100059683	1.6082	0.00196714	0.0150506	Yes	4M vs 6M
ENSECAG00000008038	TENM4	1.60951	2.45e-06	5.57e-05	Yes	4M vs 6M
ENSECAG00000024060	LRFN5	1.60976	6.25e-07	1.8e-05	Yes	4M vs 6M
ENSECAG00000023599	HPSE	1.61865	0.00013257	0.00172792	Yes	4M vs 6M
ENSECAG00000022271	CEP97	1.61867	2.92e-05	0.00047043	Yes	4M vs 6M
ENSECAG00000008506	HMMR	1.62142	3.92e-05	0.00060829	Yes	4M vs 6M
ENSECAG00000028502	NA	1.62188	0.00020924	0.00250518	Yes	4M vs 6M
ENSECAG00000018200	USP37	1.62299	1.32e-06	3.36e-05	Yes	4M vs 6M
ENSECAG00000024912	FSIP1	1.62378	0.0064985	0.0377017	Yes	4M vs 6M
ENSECAG00000006877	CCDC88A	1.6243	1.3e-12	1.65e-10	Yes	4M vs 6M
ENSECAG00000017826	TMEM26	1.62687	0.00022193	0.00262028	Yes	4M vs 6M
ENSECAG00000020401	NKTR	1.63013	9.36e-13	1.27e-10	Yes	4M vs 6M
ENSECAG00000037921	NA	1.63303	5.3e-06	0.00010745	Yes	4M vs 6M
ENSECAG00000014890	BRCA2	1.63357	3.34e-10	2.35e-08	Yes	4M vs 6M
ENSECAG00000016802	PEG3	1.63473	1.08e-13	1.83e-11	Yes	4M vs 6M
ENSECAG00000022168	PRR14L	1.64036	1.01e-10	8.25e-09	Yes	4M vs 6M
ENSECAG00000008852	ABCA1	1.64249	2.08e-10	1.54e-08	Yes	4M vs 6M
ENSECAG00000022321	PEAK1	1.64294	7.12e-08	2.7e-06	Yes	4M vs 6M
ENSECAG00000000251	NA	1.64661	3.92e-05	0.00060829	Yes	4M vs 6M
ENSECAG00000024495	LYSMD3	1.6498	1.37e-08	6.35e-07	Yes	4M vs 6M
ENSECAG00000012843	PAG1	1.65017	6.54e-10	4.32e-08	Yes	4M vs 6M
ENSECAG00000015122	ACAP2	1.65113	2.49e-15	6e-13	Yes	4M vs 6M
ENSECAG00000017148	FNIP1	1.65302	5.69e-11	5.02e-09	Yes	4M vs 6M
ENSECAG00000022427	UNC13C	1.65595	6.18e-07	1.78e-05	Yes	4M vs 6M
ENSECAG00000013138	RAB27B	1.66207	0.00030451	0.00340709	Yes	4M vs 6M
ENSECAG00000021243	PTBP3	1.66788	1.08e-13	1.83e-11	Yes	4M vs 6M
ENSECAG00000012155	GAN	1.66799	1.74e-05	0.00030253	Yes	4M vs 6M
ENSECAG00000017791	DIP2B	1.67218	2.06e-08	9.1e-07	Yes	4M vs 6M
ENSECAG00000020336	KIF1B	1.67321	1.1e-12	1.44e-10	Yes	4M vs 6M
ENSECAG00000000544	HECW2	1.67402	1.52e-09	9.28e-08	Yes	4M vs 6M
ENSECAG00000000991	PNMA3	1.67773	0.00577204	0.0346872	Yes	4M vs 6M
ENSECAG00000009858	ZBTB41	1.68079	1.49e-08	6.86e-07	Yes	4M vs 6M
ENSECAG00000011253	SECISBP2L	1.68393	6.68e-15	1.47e-12	Yes	4M vs 6M
ENSECAG00000008240	HMBOX1	1.68539	6.86e-06	0.00013338	Yes	4M vs 6M
ENSECAG00000009395	POU2F1	1.68705	0.00136898	0.0114436	Yes	4M vs 6M
ENSECAG00000023498	ZNF41	1.68733	5.99e-05	0.00087844	Yes	4M vs 6M
ENSECAG00000020778	FBLN7	1.68785	0.00027913	0.00317697	Yes	4M vs 6M
ENSECAG00000019061	ADAMTS3	1.69012	8.81e-07	2.37e-05	Yes	4M vs 6M
ENSECAG00000000791	DMTN	1.69214	2.83e-06	6.27e-05	Yes	4M vs 6M
ENSECAG00000016415	MYO9A	1.69522	2.55e-17	1.04e-14	Yes	4M vs 6M
ENSECAG00000000874	ACKR1	1.69642	0.00378737	0.0253137	Yes	4M vs 6M
ENSECAG00000016322	CYP24A1	1.69703	2.53e-05	0.00041616	Yes	4M vs 6M
ENSECAG00000019793	SETBP1	1.69729	1.04e-07	3.71e-06	Yes	4M vs 6M
ENSECAG00000002716	KDM7A	1.69924	2.29e-08	9.93e-07	Yes	4M vs 6M
ENSECAG00000020432	CPD	1.70141	4.22e-12	4.74e-10	Yes	4M vs 6M
ENSECAG00000018074	ZBED9	1.70152	0.00442203	0.028399	Yes	4M vs 6M
ENSECAG00000008985	NBEA	1.70424	1.89e-12	2.26e-10	Yes	4M vs 6M
ENSECAG00000019227	SLC9A7	1.70532	0.00010027	0.00136931	Yes	4M vs 6M
ENSECAG00000036754	NA	1.70774	0.00410841	0.0270177	Yes	4M vs 6M
ENSECAG00000020270	CCNE2	1.70822	0.00107835	0.00944066	Yes	4M vs 6M
ENSECAG00000011726	EIF2AK2	1.70827	1.87e-14	3.74e-12	Yes	4M vs 6M
ENSECAG00000013391	KLF12	1.70967	0.000627	0.0061732	Yes	4M vs 6M
ENSECAG00000019641	CPA1	1.71697	0.00344265	0.0233595	Yes	4M vs 6M
ENSECAG00000024473	MCM10	1.72255	0.00183409	0.0142848	Yes	4M vs 6M
ENSECAG00000014968	JMY	1.72622	1.32e-08	6.17e-07	Yes	4M vs 6M
ENSECAG00000000578	NIN	1.72673	1.06e-14	2.14e-12	Yes	4M vs 6M
ENSECAG00000014314	POLQ	1.7272	0.00094472	0.00847563	Yes	4M vs 6M
ENSECAG00000018383	EDEM3	1.73299	8.23e-09	4.04e-07	Yes	4M vs 6M
ENSECAG00000016707	ATRX	1.73502	1.41e-26	1.94e-23	Yes	4M vs 6M
ENSECAG00000024870	CWH43	1.73724	1.27e-08	5.98e-07	Yes	4M vs 6M
ENSECAG00000043392	NA	1.74307	0.00068613	0.00664577	Yes	4M vs 6M
ENSECAG00000023010	USP45	1.74832	5.15e-07	1.53e-05	Yes	4M vs 6M
ENSECAG00000015379	FGD4	1.74871	9.24e-11	7.75e-09	Yes	4M vs 6M
ENSECAG00000001372	SYN1	1.74971	0.00149908	0.0121756	Yes	4M vs 6M
ENSECAG00000038707	NA	1.75282	0.00174692	0.0137328	Yes	4M vs 6M
ENSECAG00000013978	SOX5	1.75375	4.37e-06	9.07e-05	Yes	4M vs 6M
ENSECAG00000022203	FHL2	1.7561	3.48e-05	0.00054737	Yes	4M vs 6M
ENSECAG00000007095	PLEKHG1	1.7574	2.47e-12	2.93e-10	Yes	4M vs 6M
ENSECAG00000014087	CRYBG3	1.76071	1.74e-19	9.78e-17	Yes	4M vs 6M
ENSECAG00000009872	ROCK2	1.76132	1.91e-26	2.41e-23	Yes	4M vs 6M
ENSECAG00000010182	RGS22	1.76243	0.00108445	0.00948864	Yes	4M vs 6M
ENSECAG00000014017	PRKG1	1.76395	7.87e-10	5.11e-08	Yes	4M vs 6M
ENSECAG00000017686	CLGN	1.76409	0.00105809	0.0092913	Yes	4M vs 6M
ENSECAG00000011655	PCM1	1.76561	3.26e-08	1.37e-06	Yes	4M vs 6M
ENSECAG00000000762	DDI2	1.77092	2.21e-07	7.13e-06	Yes	4M vs 6M
ENSECAG00000027719	LOC100069322	1.77243	9.93e-05	0.00135739	Yes	4M vs 6M
ENSECAG00000008100	CEP350	1.77312	3.25e-10	2.29e-08	Yes	4M vs 6M
ENSECAG00000012990	CALCRL	1.77765	1.65e-06	4.05e-05	Yes	4M vs 6M
ENSECAG00000024318	MYBPC3	1.77848	0.00115473	0.00997132	Yes	4M vs 6M
ENSECAG00000020901	CLCA2	1.77953	0.00223622	0.0166421	Yes	4M vs 6M
ENSECAG00000012000	LOC100059142	1.78187	2.82e-05	0.00045783	Yes	4M vs 6M
ENSECAG00000004773	TET2	1.78189	5.95e-14	1.09e-11	Yes	4M vs 6M
ENSECAG00000017169	ZNF283	1.78234	4.24e-14	8.05e-12	Yes	4M vs 6M
ENSECAG00000008390	FOXN2	1.78789	5.77e-11	5.06e-09	Yes	4M vs 6M
ENSECAG00000012025	ZNF891	1.7882	8.82e-06	0.00016742	Yes	4M vs 6M
ENSECAG00000037460	NA	1.79218	1.72e-11	1.68e-09	Yes	4M vs 6M
ENSECAG00000009576	MMS22L	1.79274	3.19e-06	6.95e-05	Yes	4M vs 6M
ENSECAG00000010818	EGR2	1.79382	5.24e-05	0.00078244	Yes	4M vs 6M
ENSECAG00000009675	N4BP2	1.79397	5.15e-09	2.7e-07	Yes	4M vs 6M
ENSECAG00000019006	ADAMTS18	1.79596	1.51e-09	9.26e-08	Yes	4M vs 6M
ENSECAG00000020616	TMTC3	1.79657	1.33e-26	1.94e-23	Yes	4M vs 6M
ENSECAG00000032639	IKZF2	1.79964	6.6e-07	1.87e-05	Yes	4M vs 6M
ENSECAG00000017895	MED13	1.80297	8.74e-23	6.98e-20	Yes	4M vs 6M
ENSECAG00000012388	GALNT5	1.80476	4.8e-06	9.86e-05	Yes	4M vs 6M
ENSECAG00000008363	SLC4A9	1.80513	5.77e-05	0.00085107	Yes	4M vs 6M
ENSECAG00000010845	RASA2	1.80517	1.91e-07	6.28e-06	Yes	4M vs 6M
ENSECAG00000004018	NA	1.80628	3.42e-08	1.42e-06	Yes	4M vs 6M
ENSECAG00000042569	NA	1.81077	0.00023482	0.00274895	Yes	4M vs 6M
ENSECAG00000010663	SKIL	1.81181	1.79e-18	9.04e-16	Yes	4M vs 6M
ENSECAG00000008626	KLHL28	1.8179	1.87e-09	1.11e-07	Yes	4M vs 6M
ENSECAG00000031755	NA	1.8183	2.45e-06	5.56e-05	Yes	4M vs 6M
ENSECAG00000007129	LRP6	1.81933	9.53e-15	1.97e-12	Yes	4M vs 6M
ENSECAG00000024143	MYO7A	1.82098	0.00074116	0.00700618	Yes	4M vs 6M
ENSECAG00000011551	KLHL31	1.82323	0.00099041	0.00879253	Yes	4M vs 6M
ENSECAG00000004787	NA	1.82475	5.16e-07	1.53e-05	Yes	4M vs 6M
ENSECAG00000008726	NPY	1.82629	0.00200569	0.0152917	Yes	4M vs 6M
ENSECAG00000014321	LYPD6	1.82902	0.0051231	0.0318034	Yes	4M vs 6M
ENSECAG00000017871	RBMS3	1.82948	3.59e-06	7.65e-05	Yes	4M vs 6M
ENSECAG00000023660	RBM15	1.83262	2.08e-06	4.89e-05	Yes	4M vs 6M
ENSECAG00000013509	LCOR	1.83753	1.41e-13	2.22e-11	Yes	4M vs 6M
ENSECAG00000015641	DSCC1	1.83817	5.27e-05	0.00078566	Yes	4M vs 6M
ENSECAG00000034796	NA	1.84016	0.00029832	0.00335764	Yes	4M vs 6M
ENSECAG00000016085	SYCP2	1.84541	2.22e-09	1.3e-07	Yes	4M vs 6M
ENSECAG00000023410	UBN2	1.85363	2.03e-13	3.08e-11	Yes	4M vs 6M
ENSECAG00000033731	ABCC9	1.85575	0.00196458	0.0150387	Yes	4M vs 6M
ENSECAG00000018113	LYZ	1.85656	0.00136157	0.011388	Yes	4M vs 6M
ENSECAG00000015946	KLHL15	1.85991	1.92e-14	3.79e-12	Yes	4M vs 6M
ENSECAG00000014418	GABRP	1.86035	5.29e-05	0.00078835	Yes	4M vs 6M
ENSECAG00000022453	LOC100063851	1.86857	0.00214282	0.0160865	Yes	4M vs 6M
ENSECAG00000008722	CPEB2	1.87046	9.16e-09	4.45e-07	Yes	4M vs 6M
ENSECAG00000002675	ZGRF1	1.87553	5.27e-07	1.56e-05	Yes	4M vs 6M
ENSECAG00000000625	LRCH2	1.87805	1.35e-06	3.42e-05	Yes	4M vs 6M
ENSECAG00000005707	SAMD8	1.87887	3.08e-08	1.31e-06	Yes	4M vs 6M
ENSECAG00000032640	NA	1.87935	0.00014837	0.00189808	Yes	4M vs 6M
ENSECAG00000018803	PGM2L1	1.87972	1.44e-06	3.61e-05	Yes	4M vs 6M
ENSECAG00000016767	ATP7A	1.88337	1.22e-09	7.61e-08	Yes	4M vs 6M
ENSECAG00000038322	LOC111771819	1.88969	3.19e-12	3.7e-10	Yes	4M vs 6M
ENSECAG00000012429	DCDC2	1.88974	3.28e-06	7.1e-05	Yes	4M vs 6M
ENSECAG00000008002	IPMK	1.89471	8.36e-10	5.37e-08	Yes	4M vs 6M
ENSECAG00000020314	ANO1	1.8959	1.14e-07	4e-06	Yes	4M vs 6M
ENSECAG00000023113	SASS6	1.89847	1.91e-06	4.53e-05	Yes	4M vs 6M
ENSECAG00000024558	CENPE	1.90124	1.52e-06	3.78e-05	Yes	4M vs 6M
ENSECAG00000037892	NA	1.90331	4.97e-09	2.62e-07	Yes	4M vs 6M
ENSECAG00000021790	LNPEP	1.90527	9.6e-15	1.97e-12	Yes	4M vs 6M
ENSECAG00000025076	CTTNBP2	1.90662	9.62e-12	1e-09	Yes	4M vs 6M
ENSECAG00000022984	ZFHX3	1.9099	3.05e-13	4.54e-11	Yes	4M vs 6M
ENSECAG00000018199	KCNN3	1.91024	0.00088083	0.00804568	Yes	4M vs 6M
ENSECAG00000023324	SP4	1.91653	1.45e-06	3.64e-05	Yes	4M vs 6M
ENSECAG00000006607	KIF11	1.9188	2.92e-05	0.00047043	Yes	4M vs 6M
ENSECAG00000010885	ASXL2	1.92042	9.93e-20	6.28e-17	Yes	4M vs 6M
ENSECAG00000013923	SMG1	1.92533	1.89e-24	1.91e-21	Yes	4M vs 6M
ENSECAG00000015450	TET1	1.92561	3.83e-07	1.18e-05	Yes	4M vs 6M
ENSECAG00000008072	RSBN1	1.9277	3.75e-08	1.54e-06	Yes	4M vs 6M
ENSECAG00000009864	PTPRD	1.93141	6.52e-14	1.18e-11	Yes	4M vs 6M
ENSECAG00000021628	TTLL10	1.93184	0.00397221	0.0263287	Yes	4M vs 6M
ENSECAG00000012662	SEMA3A	1.93347	2.31e-06	5.33e-05	Yes	4M vs 6M
ENSECAG00000028123	NA	1.9374	3.05e-09	1.71e-07	Yes	4M vs 6M
ENSECAG00000038376	NA	1.93894	1.2e-06	3.11e-05	Yes	4M vs 6M
ENSECAG00000007507	SLC35D3	1.94837	3.74e-06	7.94e-05	Yes	4M vs 6M
ENSECAG00000014734	KPNA5	1.95905	5.15e-06	0.00010477	Yes	4M vs 6M
ENSECAG00000013957	PDE5A	1.95925	8.45e-27	1.42e-23	Yes	4M vs 6M
ENSECAG00000027995	FOXA1	1.95963	0.00086081	0.0079153	Yes	4M vs 6M
ENSECAG00000024125	DPY19L4	1.96835	1.17e-19	6.83e-17	Yes	4M vs 6M
ENSECAG00000022879	KLB	1.96884	0.00185611	0.0144166	Yes	4M vs 6M
ENSECAG00000036105	MKI67	1.97178	7.55e-09	3.75e-07	Yes	4M vs 6M
ENSECAG00000015768	CCNT1	1.97241	7.35e-12	7.8e-10	Yes	4M vs 6M
ENSECAG00000004016	NA	1.9734	9.05e-08	3.31e-06	Yes	4M vs 6M
ENSECAG00000004762	NRIP1	1.97453	4.22e-16	1.26e-13	Yes	4M vs 6M
ENSECAG00000012168	RCOR1	1.97492	8.87e-08	3.27e-06	Yes	4M vs 6M
ENSECAG00000035069	NA	1.97869	2.2e-06	5.13e-05	Yes	4M vs 6M
ENSECAG00000026958	IRAK3	1.98154	3.36e-07	1.05e-05	Yes	4M vs 6M
ENSECAG00000008394	NCOA2	1.98206	1.43e-16	4.81e-14	Yes	4M vs 6M
ENSECAG00000016468	ZBTB25	1.98305	7.41e-06	0.00014262	Yes	4M vs 6M
ENSECAG00000021288	IMPG2	1.98318	8.93e-07	2.39e-05	Yes	4M vs 6M
ENSECAG00000003863	LOC100059263	1.98339	1.47e-09	9.01e-08	Yes	4M vs 6M
ENSECAG00000015959	MYBL1	1.99036	3.29e-08	1.38e-06	Yes	4M vs 6M
ENSECAG00000021803	MFSD4B	1.9923	3.07e-10	2.18e-08	Yes	4M vs 6M
ENSECAG00000014465	NA	2.0018	1.95e-08	8.69e-07	Yes	4M vs 6M
ENSECAG00000028149	NA	2.00215	1.41e-06	3.55e-05	Yes	4M vs 6M
ENSECAG00000008787	CCNB3	2.00731	0.00273967	0.019469	Yes	4M vs 6M
ENSECAG00000014891	NRCAM	2.02349	7.02e-10	4.59e-08	Yes	4M vs 6M
ENSECAG00000013053	TOP2A	2.02454	2.82e-08	1.21e-06	Yes	4M vs 6M
ENSECAG00000000648	LCORL	2.02478	1.44e-12	1.78e-10	Yes	4M vs 6M
ENSECAG00000011563	GXYLT1	2.0274	3.8e-09	2.08e-07	Yes	4M vs 6M
ENSECAG00000022536	REST	2.02877	7.05e-15	1.53e-12	Yes	4M vs 6M
ENSECAG00000042385	NA	2.02883	8.6e-10	5.48e-08	Yes	4M vs 6M
ENSECAG00000042997	NA	2.031	8.79e-05	0.00122633	Yes	4M vs 6M
ENSECAG00000020948	PANK3	2.03149	3.06e-14	5.96e-12	Yes	4M vs 6M
ENSECAG00000032813	NA	2.03688	0.00147437	0.0120264	Yes	4M vs 6M
ENSECAG00000007225	NA	2.03877	5.69e-05	0.00084069	Yes	4M vs 6M
ENSECAG00000023795	MOB1B	2.05612	9.7e-10	6.16e-08	Yes	4M vs 6M
ENSECAG00000020295	GEN1	2.06173	9.94e-08	3.56e-06	Yes	4M vs 6M
ENSECAG00000023741	EGR3	2.06442	0.00086175	0.00791908	Yes	4M vs 6M
ENSECAG00000011402	BDP1	2.06492	4.91e-17	1.91e-14	Yes	4M vs 6M
ENSECAG00000004444	C26H21orf91	2.06661	0.00158393	0.0127015	Yes	4M vs 6M
ENSECAG00000020685	IGF2BP2	2.0855	1.23e-11	1.25e-09	Yes	4M vs 6M
ENSECAG00000023184	PCDH10	2.08558	2.45e-06	5.56e-05	Yes	4M vs 6M
ENSECAG00000011505	CHD9	2.09347	4.86e-30	1.23e-26	Yes	4M vs 6M
ENSECAG00000007743	KMT2A	2.09646	6.02e-17	2.28e-14	Yes	4M vs 6M
ENSECAG00000032605	NA	2.09701	9.94e-07	2.63e-05	Yes	4M vs 6M
ENSECAG00000010326	MIS18A	2.09949	0.00274432	0.0194929	Yes	4M vs 6M
ENSECAG00000023997	DACH2	2.10266	0.0069631	0.0396116	Yes	4M vs 6M
ENSECAG00000015417	RBM11	2.10291	0.00175782	0.0137899	Yes	4M vs 6M
ENSECAG00000020869	FGFR4	2.103	1.36e-12	1.69e-10	Yes	4M vs 6M
ENSECAG00000033864	NA	2.10758	8.03e-07	2.21e-05	Yes	4M vs 6M
ENSECAG00000008191	PPM1E	2.12033	1.33e-05	0.00024002	Yes	4M vs 6M
ENSECAG00000000308	RICTOR	2.12108	4.29e-12	4.78e-10	Yes	4M vs 6M
ENSECAG00000015193	HIPK1	2.12936	7.1e-14	1.25e-11	Yes	4M vs 6M
ENSECAG00000018506	SMAD5	2.13103	9.42e-11	7.81e-09	Yes	4M vs 6M
ENSECAG00000034051	SULT1E1	2.14027	2.01e-05	0.00034259	Yes	4M vs 6M
ENSECAG00000003230	AKAP5	2.15008	0.00499348	0.0312022	Yes	4M vs 6M
ENSECAG00000028798	NA	2.15178	0.00073146	0.00695343	Yes	4M vs 6M
ENSECAG00000024312	RORB	2.18232	1.01e-05	0.00018661	Yes	4M vs 6M
ENSECAG00000010745	CLCN5	2.18236	3.79e-10	2.59e-08	Yes	4M vs 6M
ENSECAG00000035557	NA	2.19466	4.45e-07	1.34e-05	Yes	4M vs 6M
ENSECAG00000034060	NA	2.19639	5.39e-09	2.79e-07	Yes	4M vs 6M
ENSECAG00000034911	CMYA5	2.20344	1.25e-12	1.6e-10	Yes	4M vs 6M
ENSECAG00000037129	LOC100055179	2.20404	0.00048008	0.0049248	Yes	4M vs 6M
ENSECAG00000000462	ZC3H12C	2.21272	9.38e-11	7.81e-09	Yes	4M vs 6M
ENSECAG00000008553	NA	2.21502	0.00096421	0.00859016	Yes	4M vs 6M
ENSECAG00000005641	C7H11orf87	2.21936	0.0004675	0.00481853	Yes	4M vs 6M
ENSECAG00000024559	CREBRF	2.23408	1.24e-11	1.26e-09	Yes	4M vs 6M
ENSECAG00000021050	NA	2.2363	9.16e-06	0.00017279	Yes	4M vs 6M
ENSECAG00000004757	TGFBR1	2.23755	1.86e-15	4.63e-13	Yes	4M vs 6M
ENSECAG00000023363	SLC26A2	2.23886	7.25e-08	2.74e-06	Yes	4M vs 6M
ENSECAG00000042590	NA	2.24546	9.35e-05	0.00129461	Yes	4M vs 6M
ENSECAG00000018650	SMC2	2.25705	1.92e-10	1.43e-08	Yes	4M vs 6M
ENSECAG00000031932	TMEM63C	2.26091	0.00053829	0.00540496	Yes	4M vs 6M
ENSECAG00000021853	PTAR1	2.26496	1.77e-05	0.00030839	Yes	4M vs 6M
ENSECAG00000001167	ARC	2.26922	4e-06	8.41e-05	Yes	4M vs 6M
ENSECAG00000032781	NA	2.27397	0.00021132	0.00251852	Yes	4M vs 6M
ENSECAG00000011929	NR4A3	2.27436	2e-07	6.57e-06	Yes	4M vs 6M
ENSECAG00000006043	PHC3	2.28219	3.96e-15	9.24e-13	Yes	4M vs 6M
ENSECAG00000010773	PLAG1	2.28603	0.00011685	0.00155734	Yes	4M vs 6M
ENSECAG00000033406	NA	2.29652	0.00091776	0.00831297	Yes	4M vs 6M
ENSECAG00000024406	KCP	2.29882	1.23e-08	5.83e-07	Yes	4M vs 6M
ENSECAG00000012601	CEP85L	2.30779	1.44e-10	1.11e-08	Yes	4M vs 6M
ENSECAG00000012784	ZMAT3	2.30894	0.00069003	0.00667669	Yes	4M vs 6M
ENSECAG00000021208	RC3H1	2.33178	4.74e-11	4.25e-09	Yes	4M vs 6M
ENSECAG00000010684	PHIP	2.33835	3.13e-29	5.93e-26	Yes	4M vs 6M
ENSECAG00000039959	ZDBF2	2.3461	1.81e-05	0.00031286	Yes	4M vs 6M
ENSECAG00000009586	C13H16orf89	2.3519	0.00094585	0.00847635	Yes	4M vs 6M
ENSECAG00000024392	BRIP1	2.3559	2.83e-06	6.27e-05	Yes	4M vs 6M
ENSECAG00000020645	ASPM	2.36569	3.52e-10	2.44e-08	Yes	4M vs 6M
ENSECAG00000008936	NA	2.36649	0.00398136	0.0263548	Yes	4M vs 6M
ENSECAG00000014195	NA	2.36689	0.00157429	0.0126444	Yes	4M vs 6M
ENSECAG00000024127	CENPF	2.36786	1.07e-11	1.1e-09	Yes	4M vs 6M
ENSECAG00000007329	IL18R1	2.37587	0.00631034	0.03688	Yes	4M vs 6M
ENSECAG00000019626	TENT5C	2.38474	1.38e-15	3.6e-13	Yes	4M vs 6M
ENSECAG00000007388	ADCYAP1R1	2.38885	1.48e-06	3.69e-05	Yes	4M vs 6M
ENSECAG00000011406	ST8SIA4	2.38923	1.09e-12	1.43e-10	Yes	4M vs 6M
ENSECAG00000027989	NA	2.39191	5.22e-09	2.72e-07	Yes	4M vs 6M
ENSECAG00000008461	DEPDC1	2.39348	4.41e-06	9.14e-05	Yes	4M vs 6M
ENSECAG00000020973	BCAT1	2.412	7.3e-06	0.00014082	Yes	4M vs 6M
ENSECAG00000018066	FSTL4	2.41578	7.6e-07	2.11e-05	Yes	4M vs 6M
ENSECAG00000017000	CAMK2B	2.41993	0.00013366	0.00173922	Yes	4M vs 6M
ENSECAG00000023507	GPR19	2.42145	0.00011058	0.00149264	Yes	4M vs 6M
ENSECAG00000005925	MYBL2	2.42376	3.68e-13	5.37e-11	Yes	4M vs 6M
ENSECAG00000003067	PWWP3B	2.43037	0.0001122	0.00151043	Yes	4M vs 6M
ENSECAG00000003029	CDC25C	2.43647	0.0002758	0.00314382	Yes	4M vs 6M
ENSECAG00000028785	LOC111772031	2.44106	0.00322157	0.0220866	Yes	4M vs 6M
ENSECAG00000019027	ADAM22	2.4475	7.5e-07	2.09e-05	Yes	4M vs 6M
ENSECAG00000003466	LOC100072605	2.45764	6.31e-06	0.00012418	Yes	4M vs 6M
ENSECAG00000011407	STON2	2.45829	9.51e-08	3.44e-06	Yes	4M vs 6M
ENSECAG00000006685	NPFFR2	2.46199	1.69e-12	2.05e-10	Yes	4M vs 6M
ENSECAG00000012212	LRP1B	2.4773	0.00126723	0.010727	Yes	4M vs 6M
ENSECAG00000007183	SEMA3E	2.47925	4.92e-10	3.32e-08	Yes	4M vs 6M
ENSECAG00000003448	CBL	2.47993	8.26e-15	1.74e-12	Yes	4M vs 6M
ENSECAG00000020053	SLC4A4	2.48233	2.79e-11	2.61e-09	Yes	4M vs 6M
ENSECAG00000022278	KNL1	2.49319	4.93e-18	2.34e-15	Yes	4M vs 6M
ENSECAG00000010559	ZKSCAN8	2.50339	4.08e-12	4.65e-10	Yes	4M vs 6M
ENSECAG00000015076	INO80D	2.50935	1.01e-11	1.05e-09	Yes	4M vs 6M
ENSECAG00000013878	ANK1	2.51131	4.6e-13	6.52e-11	Yes	4M vs 6M
ENSECAG00000007108	STEAP2	2.52159	4.84e-20	3.34e-17	Yes	4M vs 6M
ENSECAG00000043394	NA	2.52854	0.0015177	0.012294	Yes	4M vs 6M
ENSECAG00000024922	GLB1L2	2.53829	5.27e-09	2.74e-07	Yes	4M vs 6M
ENSECAG00000014120	MTMR9	2.54708	5.47e-12	5.93e-10	Yes	4M vs 6M
ENSECAG00000000922	ASIC2	2.58509	0.00413189	0.0271029	Yes	4M vs 6M
ENSECAG00000023573	ATAD2B	2.60676	4.52e-20	3.27e-17	Yes	4M vs 6M
ENSECAG00000005880	RIMKLA	2.60689	8.74e-05	0.00122267	Yes	4M vs 6M
ENSECAG00000001988	FAT3	2.61703	9.93e-08	3.56e-06	Yes	4M vs 6M
ENSECAG00000015651	ARSF	2.62051	0.00209425	0.0158316	Yes	4M vs 6M
ENSECAG00000013414	LOC100064952	2.62348	5.45e-07	1.61e-05	Yes	4M vs 6M
ENSECAG00000000010	LRRC58	2.6256	5.01e-16	1.46e-13	Yes	4M vs 6M
ENSECAG00000008541	MTX3	2.62684	2.19e-08	9.62e-07	Yes	4M vs 6M
ENSECAG00000021577	VWDE	2.62844	2.06e-05	0.00034887	Yes	4M vs 6M
ENSECAG00000010064	OLFM3	2.65778	7.66e-06	0.00014698	Yes	4M vs 6M
ENSECAG00000004843	MDM4	2.65843	2.48e-10	1.79e-08	Yes	4M vs 6M
ENSECAG00000000152	KITLG	2.67349	1.12e-19	6.79e-17	Yes	4M vs 6M
ENSECAG00000043388	NA	2.6882	0.00090141	0.00821395	Yes	4M vs 6M
ENSECAG00000024549	USF3	2.68971	1.85e-12	2.23e-10	Yes	4M vs 6M
ENSECAG00000023334	STRIP2	2.6902	1.19e-12	1.53e-10	Yes	4M vs 6M
ENSECAG00000024034	TTBK2	2.70281	2.95e-15	6.98e-13	Yes	4M vs 6M
ENSECAG00000036801	ABCC9	2.70559	3.27e-16	1.03e-13	Yes	4M vs 6M
ENSECAG00000038734	NA	2.70887	0.00091048	0.00826897	Yes	4M vs 6M
ENSECAG00000033604	SLC7A4	2.71827	9.34e-05	0.00129382	Yes	4M vs 6M
ENSECAG00000028771	CLGN	2.75159	2.8e-05	0.00045505	Yes	4M vs 6M
ENSECAG00000035420	NA	2.77793	7.02e-06	0.00013613	Yes	4M vs 6M
ENSECAG00000020208	LIFR	2.78574	9.42e-17	3.48e-14	Yes	4M vs 6M
ENSECAG00000016856	SLC7A2	2.78825	2.24e-26	2.62e-23	Yes	4M vs 6M
ENSECAG00000037206	FAM43B	2.79253	0.00339752	0.0231173	Yes	4M vs 6M
ENSECAG00000038392	NA	2.80569	7.97e-08	2.98e-06	Yes	4M vs 6M
ENSECAG00000010266	NFAT5	2.8162	1.33e-17	5.76e-15	Yes	4M vs 6M
ENSECAG00000022611	ZFHX4	2.8179	5.52e-13	7.69e-11	Yes	4M vs 6M
ENSECAG00000034207	NA	2.81811	1.44e-06	3.61e-05	Yes	4M vs 6M
ENSECAG00000017518	COL25A1	2.85987	0.00178209	0.013937	Yes	4M vs 6M
ENSECAG00000010811	HHLA2	2.87651	0.00264063	0.018953	Yes	4M vs 6M
ENSECAG00000030195	NA	2.87929	2.08e-06	4.89e-05	Yes	4M vs 6M
ENSECAG00000010191	PYGO1	2.89904	5.1e-07	1.52e-05	Yes	4M vs 6M
ENSECAG00000004819	DNAH11	2.93009	0.00475285	0.0300209	Yes	4M vs 6M
ENSECAG00000008749	VTCN1	2.93161	0.00584511	0.0349968	Yes	4M vs 6M
ENSECAG00000009894	LYG2	2.9542	7.92e-05	0.00112401	Yes	4M vs 6M
ENSECAG00000011893	CNTNAP4	3.00316	0.00164299	0.0130921	Yes	4M vs 6M
ENSECAG00000015323	NA	3.00735	0.00539401	0.0330015	Yes	4M vs 6M
ENSECAG00000021397	NA	3.01258	1.58e-10	1.2e-08	Yes	4M vs 6M
ENSECAG00000031647	NA	3.02287	2.47e-06	5.61e-05	Yes	4M vs 6M
ENSECAG00000041829	LOC100065605	3.02687	0.00060522	0.00599374	Yes	4M vs 6M
ENSECAG00000037269	NA	3.06782	0.00594006	0.0353699	Yes	4M vs 6M
ENSECAG00000025044	ADCY1	3.07004	8.26e-07	2.25e-05	Yes	4M vs 6M
ENSECAG00000016477	HAPLN1	3.0832	6.61e-12	7.06e-10	Yes	4M vs 6M
ENSECAG00000015359	SCN1A	3.09887	3.14e-23	2.65e-20	Yes	4M vs 6M
ENSECAG00000021374	TCF23	3.11595	0.0013971	0.0116147	Yes	4M vs 6M
ENSECAG00000009553	CADM3	3.14008	1.78e-16	5.87e-14	Yes	4M vs 6M
ENSECAG00000009284	TRHDE	3.15022	0.00556895	0.0337563	Yes	4M vs 6M
ENSECAG00000005666	ZBED6	3.26415	4.03e-18	1.97e-15	Yes	4M vs 6M
ENSECAG00000005193	NA	3.28031	0.00135401	0.0113435	Yes	4M vs 6M
ENSECAG00000015766	SNCA	3.31126	5.07e-06	0.00010361	Yes	4M vs 6M
ENSECAG00000021315	EPHA7	3.31683	2.76e-09	1.59e-07	Yes	4M vs 6M
ENSECAG00000017885	CNTNAP5	3.34137	9.68e-05	0.00132742	Yes	4M vs 6M
ENSECAG00000000310	DGKB	3.36447	1.78e-05	0.00030903	Yes	4M vs 6M
ENSECAG00000035763	NA	3.38521	0.00502105	0.031298	Yes	4M vs 6M
ENSECAG00000004874	EPM2AIP1	3.39325	1.28e-15	3.4e-13	Yes	4M vs 6M
ENSECAG00000033624	LOC100064076	3.40205	0.00312304	0.0215181	Yes	4M vs 6M
ENSECAG00000034915	TNNI1	3.48332	6.71e-06	0.00013104	Yes	4M vs 6M
ENSECAG00000011425	HEMGN	3.49018	1.44e-15	3.71e-13	Yes	4M vs 6M
ENSECAG00000038008	LOC111767897	3.51597	0.00014179	0.00183241	Yes	4M vs 6M
ENSECAG00000022873	ATP8A1	3.57281	6.16e-24	5.5e-21	Yes	4M vs 6M
ENSECAG00000014143	CCK	3.58593	1.27e-06	3.28e-05	Yes	4M vs 6M
ENSECAG00000000552	TRIM58	3.60147	1.36e-08	6.33e-07	Yes	4M vs 6M
ENSECAG00000009195	ARL5B	3.69157	1.76e-08	7.9e-07	Yes	4M vs 6M
ENSECAG00000036100	LOC100050034	3.71399	0.00496535	0.0310913	Yes	4M vs 6M
ENSECAG00000017620	GRIA2	3.74249	1.95e-19	1.06e-16	Yes	4M vs 6M
ENSECAG00000011719	MMRN1	3.79788	0.00343241	0.0233109	Yes	4M vs 6M
ENSECAG00000010525	KEL	3.84284	8.36e-18	3.84e-15	Yes	4M vs 6M
ENSECAG00000022399	FABP7	3.88237	0.00584162	0.0349897	Yes	4M vs 6M
ENSECAG00000041955	LOC111771934	3.94349	0.00224042	0.0166544	Yes	4M vs 6M
ENSECAG00000013202	PLIN1	4.0104	1.13e-10	9.01e-09	Yes	4M vs 6M
ENSECAG00000005498	TMEM74	4.02385	4.83e-08	1.92e-06	Yes	4M vs 6M
ENSECAG00000009916	GRIA4	4.03627	0.00278323	0.0197415	Yes	4M vs 6M
ENSECAG00000028849	SLC36A1	4.076	0.00011909	0.00158219	Yes	4M vs 6M
ENSECAG00000009963	CHODL	4.13105	0.00221063	0.0165145	Yes	4M vs 6M
ENSECAG00000017939	C8orf34	4.13802	0.00192374	0.0147932	Yes	4M vs 6M
ENSECAG00000008838	CNTNAP2	4.18247	5.88e-06	0.00011705	Yes	4M vs 6M
ENSECAG00000021618	DNAH8	4.18479	2e-05	0.00034024	Yes	4M vs 6M
ENSECAG00000017321	PCDH17	4.27433	1.76e-32	6.66e-29	Yes	4M vs 6M
ENSECAG00000012264	TMCC2	4.27805	2.6e-24	2.46e-21	Yes	4M vs 6M
ENSECAG00000025099	TUBB1	4.38559	5.47e-07	1.61e-05	Yes	4M vs 6M
ENSECAG00000015609	DGKK	4.42139	0.00152536	0.0123362	Yes	4M vs 6M
ENSECAG00000029629	SMKR1	4.45272	0.00273519	0.0194463	Yes	4M vs 6M
ENSECAG00000000924	GABRA2	4.49688	0.00187609	0.0145127	Yes	4M vs 6M
ENSECAG00000018134	STMN2	4.81262	0.00700273	0.0397774	Yes	4M vs 6M
ENSECAG00000021008	BEND4	4.83931	0.00252061	0.018263	Yes	4M vs 6M
ENSECAG00000040681	NA	4.87687	7.25e-05	0.00104011	Yes	4M vs 6M
ENSECAG00000010117	S100A9	5.00335	8.69e-05	0.00121897	Yes	4M vs 6M
ENSECAG00000016421	RETN	5.02525	0.00540209	0.033022	Yes	4M vs 6M
ENSECAG00000016046	eCATH-2	5.06003	0.00019844	0.0023952	Yes	4M vs 6M
ENSECAG00000019046	MFSD2B	5.09057	0.00018569	0.00227561	Yes	4M vs 6M
ENSECAG00000032464	LOC100061707	5.09415	5.07e-09	2.66e-07	Yes	4M vs 6M
ENSECAG00000023439	TRPC5	5.09958	1.4e-05	0.00025082	Yes	4M vs 6M
ENSECAG00000013102	ERMAP	5.17775	4.32e-12	4.78e-10	Yes	4M vs 6M
ENSECAG00000011730	ARR3	5.24996	0.00037143	0.00400232	Yes	4M vs 6M
ENSECAG00000000068	ALAS2	5.29659	8.44e-30	1.83e-26	Yes	4M vs 6M
ENSECAG00000028528	NA	5.34123	0.00038955	0.00417394	Yes	4M vs 6M
ENSECAG00000024485	HHIP	5.38786	0.00264302	0.018953	Yes	4M vs 6M
ENSECAG00000024808	CHL1	5.48852	0.00354533	0.0239172	Yes	4M vs 6M
ENSECAG00000013817	CYP1A1	5.56717	7.24e-05	0.00104011	Yes	4M vs 6M
ENSECAG00000019427	ASIC4	5.59957	0.00083056	0.00768367	Yes	4M vs 6M
ENSECAG00000014625	SCN7A	5.64988	0.00012837	0.00168186	Yes	4M vs 6M
ENSECAG00000040368	LOC100061639	5.68337	8.25e-07	2.25e-05	Yes	4M vs 6M
ENSECAG00000010495	CIDEB	5.75797	0.00043451	0.00455894	Yes	4M vs 6M
ENSECAG00000036760	LOC100051420	5.76236	0.00135674	0.0113538	Yes	4M vs 6M
ENSECAG00000024514	GYPA	6.01169	9.78e-06	0.00018223	Yes	4M vs 6M
ENSECAG00000021886	SPTA1	6.13865	4.45e-13	6.37e-11	Yes	4M vs 6M
ENSECAG00000041775	NA	6.18044	0.00010812	0.00146591	Yes	4M vs 6M
ENSECAG00000023047	ZNF804B	6.1956	2.33e-05	0.00038905	Yes	4M vs 6M
ENSECAG00000038473	NA	6.57982	0.00020207	0.00242932	Yes	4M vs 6M
ENSECAG00000022419	EPB42	7.70694	4.25e-09	2.29e-07	Yes	4M vs 6M
ENSECAG00000012957	RHAG	7.98341	6.27e-10	4.15e-08	Yes	4M vs 6M
ENSECAG00000001467	TRIM10	8.56979	5.12e-12	5.59e-10	Yes	4M vs 6M
ENSECAG00000032728	HBA	9.17097	3.38e-106	1.71e-102	Yes	4M vs 6M
ENSECAG00000005732	NA	9.20485	0.0047083	0.0298015	Yes	4M vs 6M
ENSECAG00000031859	HBA2	9.57024	8.44e-109	6.4e-105	Yes	4M vs 6M
ENSECAG00000010020	LOC100068926	10.2418	4.17e-136	6.32e-132	Yes	4M vs 6M
ENSECAG00000000527	SLC4A1	10.321	2.74e-17	1.09e-14	Yes	4M vs 6M
ENSECAG00000013767	IGFN1	-10.2082	3.55e-06	7.58e-05	Yes	4M vs 10M
ENSECAG00000028173	NA	-8.82935	3.35e-07	1.04e-05	Yes	4M vs 10M
ENSECAG00000018067	ITGBL1	-8.19415	1.9e-09	1.13e-07	Yes	4M vs 10M
ENSECAG00000005186	NA	-7.68034	3.03e-05	0.00048601	Yes	4M vs 10M
ENSECAG00000011948	VEGFD	-6.63397	4.5e-06	9.31e-05	Yes	4M vs 10M
ENSECAG00000015152	SERPINA6	-6.5309	1.57e-07	5.3e-06	Yes	4M vs 10M
ENSECAG00000019665	THBS4	-6.28418	2.52e-13	3.79e-11	Yes	4M vs 10M
ENSECAG00000039058	KRT85	-5.81411	0.00070085	0.0067599	Yes	4M vs 10M
ENSECAG00000023854	CRLF1	-5.77149	0.00016235	0.00204409	Yes	4M vs 10M
ENSECAG00000008333	MSC	-5.58945	9.48e-05	0.00130897	Yes	4M vs 10M
ENSECAG00000030119	NA	-5.51377	0.00060751	0.00600463	Yes	4M vs 10M
ENSECAG00000023496	IRX3	-5.43922	9.88e-05	0.00135294	Yes	4M vs 10M
ENSECAG00000021630	LGSN	-5.34473	6.68e-09	3.38e-07	Yes	4M vs 10M
ENSECAG00000024183	SERPINB11	-5.32772	0.0001613	0.00203389	Yes	4M vs 10M
ENSECAG00000024955	ZFYVE28	-5.29392	0.00011298	0.00151482	Yes	4M vs 10M
ENSECAG00000003655	NA	-5.25914	0.00011432	0.00152687	Yes	4M vs 10M
ENSECAG00000017128	PRPH2	-5.25554	5.56e-06	0.00011182	Yes	4M vs 10M
ENSECAG00000032427	KLK10	-5.13241	1.47e-07	4.97e-06	Yes	4M vs 10M
ENSECAG00000035440	CDSN	-5.1099	0.00432734	0.0279618	Yes	4M vs 10M
ENSECAG00000020648	PRG4	-5.03147	3.49e-16	1.06e-13	Yes	4M vs 10M
ENSECAG00000014302	NA	-5.02958	0.00513658	0.0318481	Yes	4M vs 10M
ENSECAG00000026864	CNBD1	-4.7474	0.00143493	0.0118513	Yes	4M vs 10M
ENSECAG00000017399	IVL	-4.72154	0.00154701	0.0124847	Yes	4M vs 10M
ENSECAG00000032391	LOC100059418	-4.6785	6.47e-05	0.00093905	Yes	4M vs 10M
ENSECAG00000026963	PTPRR	-4.59229	0.0013725	0.0114667	Yes	4M vs 10M
ENSECAG00000010926	ELMOD1	-4.5726	0.00054073	0.00542589	Yes	4M vs 10M
ENSECAG00000009736	LOC100058496	-4.56894	0.00175097	0.0137503	Yes	4M vs 10M
ENSECAG00000008190	ADTRP	-4.56444	6.94e-14	1.24e-11	Yes	4M vs 10M
ENSECAG00000010049	TMEM252	-4.3453	3.42e-16	1.06e-13	Yes	4M vs 10M
ENSECAG00000021674	ALDH8A1	-4.28528	0.00492918	0.0308903	Yes	4M vs 10M
ENSECAG00000010626	SLC47A2	-4.27123	4.32e-06	9.01e-05	Yes	4M vs 10M
ENSECAG00000037272	VSTM2L	-4.207	1.8e-05	0.00031208	Yes	4M vs 10M
ENSECAG00000018594	LCT	-4.18415	7.97e-31	2.42e-27	Yes	4M vs 10M
ENSECAG00000036703	SPINK9	-4.18297	0.00046629	0.00481592	Yes	4M vs 10M
ENSECAG00000011669	TNN	-4.1419	0.00020956	0.00250518	Yes	4M vs 10M
ENSECAG00000021544	FAIM2	-4.08966	1.05e-06	2.74e-05	Yes	4M vs 10M
ENSECAG00000023174	FHL5	-4.07059	7.14e-06	0.00013826	Yes	4M vs 10M
ENSECAG00000007484	MALRD1	-4.04948	5.85e-08	2.27e-06	Yes	4M vs 10M
ENSECAG00000023528	ATP2B2	-3.92123	1.39e-08	6.41e-07	Yes	4M vs 10M
ENSECAG00000016321	LRCOL1	-3.83742	0.00040809	0.00433033	Yes	4M vs 10M
ENSECAG00000012789	AQP9	-3.81966	3.75e-13	5.41e-11	Yes	4M vs 10M
ENSECAG00000024853	RSPO2	-3.80593	1.04e-15	2.82e-13	Yes	4M vs 10M
ENSECAG00000017592	MYOM2	-3.79073	0.00033374	0.00366923	Yes	4M vs 10M
ENSECAG00000001371	ZBED2	-3.69907	8.07e-06	0.00015393	Yes	4M vs 10M
ENSECAG00000016196	PIGR	-3.67915	5.04e-05	0.00075608	Yes	4M vs 10M
ENSECAG00000000339	LOC100060539	-3.67309	3.02e-06	6.66e-05	Yes	4M vs 10M
ENSECAG00000015848	HHIPL2	-3.63628	1.1e-07	3.88e-06	Yes	4M vs 10M
ENSECAG00000016720	OBSCN	-3.60461	0.00075324	0.00710263	Yes	4M vs 10M
ENSECAG00000024553	FRMPD3	-3.57104	0.00029602	0.00333918	Yes	4M vs 10M
ENSECAG00000024288	SLC27A2	-3.56629	8.86e-09	4.33e-07	Yes	4M vs 10M
ENSECAG00000027949	LOC100064020	-3.56393	1.01e-09	6.39e-08	Yes	4M vs 10M
ENSECAG00000009969	CDH16	-3.51191	2.64e-07	8.39e-06	Yes	4M vs 10M
ENSECAG00000033575	MUC5B	-3.47168	0.00013548	0.00176134	Yes	4M vs 10M
ENSECAG00000019243	HSD11B1	-3.44975	1.84e-15	4.63e-13	Yes	4M vs 10M
ENSECAG00000017181	PTGS2	-3.43562	2.91e-08	1.25e-06	Yes	4M vs 10M
ENSECAG00000019249	PRKCG	-3.41279	0.00067992	0.00660025	Yes	4M vs 10M
ENSECAG00000037198	LOC100057331	-3.40988	3.98e-06	8.4e-05	Yes	4M vs 10M
ENSECAG00000022890	NEFL	-3.40975	0.00177113	0.0138788	Yes	4M vs 10M
ENSECAG00000014101	SLC12A3	-3.34103	6.74e-07	1.91e-05	Yes	4M vs 10M
ENSECAG00000032146	SLC22A11	-3.32193	4.99e-05	0.00075106	Yes	4M vs 10M
ENSECAG00000024358	ZBTB16	-3.31082	7.29e-07	2.05e-05	Yes	4M vs 10M
ENSECAG00000019508	COL8A1	-3.29035	3.9e-10	2.65e-08	Yes	4M vs 10M
ENSECAG00000014790	LOC102148620	-3.28788	7.25e-05	0.00104011	Yes	4M vs 10M
ENSECAG00000024027	CAPN13	-3.27086	1.73e-05	0.00030227	Yes	4M vs 10M
ENSECAG00000028980	RERGL	-3.26409	3.2e-05	0.0005099	Yes	4M vs 10M
ENSECAG00000024641	WNT2	-3.25336	3.23e-05	0.00051336	Yes	4M vs 10M
ENSECAG00000021663	SMOC1	-3.24295	0.00696766	0.0396227	Yes	4M vs 10M
ENSECAG00000007909	COL17A1	-3.23335	7.85e-10	5.11e-08	Yes	4M vs 10M
ENSECAG00000043619	TMEM213	-3.21697	0.00154658	0.0124847	Yes	4M vs 10M
ENSECAG00000018939	SDCBP2	-3.21444	2.75e-06	6.13e-05	Yes	4M vs 10M
ENSECAG00000035037	LOC111771715	-3.2133	7.21e-20	4.75e-17	Yes	4M vs 10M
ENSECAG00000022370	NEFM	-3.20409	8.95e-09	4.36e-07	Yes	4M vs 10M
ENSECAG00000022107	SLC16A4	-3.19146	2.56e-07	8.17e-06	Yes	4M vs 10M
ENSECAG00000010233	WDR25	-3.19028	1.22e-09	7.61e-08	Yes	4M vs 10M
ENSECAG00000024011	ADGRF4	-3.1592	2.38e-11	2.29e-09	Yes	4M vs 10M
ENSECAG00000022980	ENTPD8	-3.14809	1.93e-05	0.00033097	Yes	4M vs 10M
ENSECAG00000030224	CRABP1	-3.12278	1.22e-17	5.44e-15	Yes	4M vs 10M
ENSECAG00000012922	KLHL14	-3.10241	3.88e-09	2.11e-07	Yes	4M vs 10M
ENSECAG00000008221	S100A4	-3.06817	0.00022499	0.00265235	Yes	4M vs 10M
ENSECAG00000012921	ALPK2	-3.06314	0.00237496	0.0173988	Yes	4M vs 10M
ENSECAG00000008259	MASP1	-3.05542	4.75e-22	3.6e-19	Yes	4M vs 10M
ENSECAG00000009445	CCDC154	-3.01662	0.00432126	0.0279602	Yes	4M vs 10M
ENSECAG00000017623	S100G	-2.97278	0.0001614	0.00203389	Yes	4M vs 10M
ENSECAG00000004258	IL17RB	-2.9685	3.63e-09	2.01e-07	Yes	4M vs 10M
ENSECAG00000008085	OTOA	-2.9504	0.00093356	0.00839708	Yes	4M vs 10M
ENSECAG00000023645	FABP4	-2.93918	4.19e-06	8.76e-05	Yes	4M vs 10M
ENSECAG00000023039	CCN3	-2.92189	1.59e-07	5.35e-06	Yes	4M vs 10M
ENSECAG00000012520	SRD5A1	-2.91578	4.89e-14	9.17e-12	Yes	4M vs 10M
ENSECAG00000000774	LOC102149380	-2.90851	6.36e-07	1.82e-05	Yes	4M vs 10M
ENSECAG00000015023	FAM184A	-2.90737	0.00070836	0.0068107	Yes	4M vs 10M
ENSECAG00000009407	ALDH3A1	-2.89776	1.33e-10	1.04e-08	Yes	4M vs 10M
ENSECAG00000000207	ACTA1	-2.89489	1e-05	0.00018573	Yes	4M vs 10M
ENSECAG00000002141	NA	-2.8821	0.00045053	0.00468499	Yes	4M vs 10M
ENSECAG00000011724	ADCY10	-2.86842	0.00280066	0.0198188	Yes	4M vs 10M
ENSECAG00000014414	SPI2	-2.83982	0.00011657	0.00155548	Yes	4M vs 10M
ENSECAG00000013651	TRIM29	-2.83573	1.35e-11	1.35e-09	Yes	4M vs 10M
ENSECAG00000010833	MELTF	-2.83064	0.00064884	0.0063675	Yes	4M vs 10M
ENSECAG00000000794	EMB	-2.8227	2.22e-05	0.00037103	Yes	4M vs 10M
ENSECAG00000014566	CCN5	-2.78576	8.13e-08	3.03e-06	Yes	4M vs 10M
ENSECAG00000009142	Eqca-DQA3	-2.78384	4.68e-09	2.49e-07	Yes	4M vs 10M
ENSECAG00000010858	ANKRD37	-2.77989	0.00092539	0.00835215	Yes	4M vs 10M
ENSECAG00000012152	CHRDL1	-2.76883	3.15e-12	3.68e-10	Yes	4M vs 10M
ENSECAG00000038107	LRG1	-2.76855	0.00015463	0.00196656	Yes	4M vs 10M
ENSECAG00000004556	BCL6	-2.76497	1.93e-17	8.12e-15	Yes	4M vs 10M
ENSECAG00000024882	NA	-2.74509	0.00351609	0.0237622	Yes	4M vs 10M
ENSECAG00000017315	SLC15A2	-2.74258	1.28e-05	0.00023269	Yes	4M vs 10M
ENSECAG00000015198	CPM	-2.7226	4.81e-13	6.76e-11	Yes	4M vs 10M
ENSECAG00000017844	OXTR	-2.71815	4.55e-06	9.37e-05	Yes	4M vs 10M
ENSECAG00000020957	LCN2	-2.71764	3.67e-13	5.37e-11	Yes	4M vs 10M
ENSECAG00000000681	LOC102147639	-2.71267	1.36e-05	0.00024507	Yes	4M vs 10M
ENSECAG00000015083	EAF2	-2.71106	0.00046188	0.00478008	Yes	4M vs 10M
ENSECAG00000000862	HS3ST6	-2.70979	0.0011147	0.00969181	Yes	4M vs 10M
ENSECAG00000009914	SLC7A9	-2.70496	4.46e-05	0.00068123	Yes	4M vs 10M
ENSECAG00000037578	ELFN1	-2.6987	7.49e-05	0.00107062	Yes	4M vs 10M
ENSECAG00000039055	LCN15	-2.69652	2.48e-11	2.34e-09	Yes	4M vs 10M
ENSECAG00000015010	LOC100147344	-2.69294	0.00133239	0.0111786	Yes	4M vs 10M
ENSECAG00000004403	CLDN14	-2.68419	0.00409447	0.0269507	Yes	4M vs 10M
ENSECAG00000014287	OMD	-2.67768	1.61e-05	0.00028604	Yes	4M vs 10M
ENSECAG00000012061	CES2	-2.66223	0.00029579	0.00333918	Yes	4M vs 10M
ENSECAG00000009139	CFTR	-2.65826	1.39e-16	4.79e-14	Yes	4M vs 10M
ENSECAG00000024692	ATP13A5	-2.65611	5.17e-05	0.00077246	Yes	4M vs 10M
ENSECAG00000004135	AMPH	-2.63126	0.00022158	0.00261817	Yes	4M vs 10M
ENSECAG00000008566	CTSE	-2.62621	6.35e-05	0.00092523	Yes	4M vs 10M
ENSECAG00000014588	CAMK1G	-2.60765	2e-08	8.86e-07	Yes	4M vs 10M
ENSECAG00000000758	CAPN11	-2.60719	2.51e-10	1.81e-08	Yes	4M vs 10M
ENSECAG00000021499	LTF	-2.58294	6.92e-11	5.96e-09	Yes	4M vs 10M
ENSECAG00000014519	ETV7	-2.57069	0.00178874	0.0139747	Yes	4M vs 10M
ENSECAG00000013728	MFSD2A	-2.56871	4.02e-08	1.63e-06	Yes	4M vs 10M
ENSECAG00000015235	LOC106782425	-2.56356	0.00380651	0.025408	Yes	4M vs 10M
ENSECAG00000021087	SLC23A1	-2.54994	0.00171012	0.0135084	Yes	4M vs 10M
ENSECAG00000016482	IL6	-2.52758	1.53e-09	9.3e-08	Yes	4M vs 10M
ENSECAG00000028670	DPPA3	-2.52258	3.89e-06	8.23e-05	Yes	4M vs 10M
ENSECAG00000021565	TAT	-2.51965	1.29e-25	1.4e-22	Yes	4M vs 10M
ENSECAG00000004582	KSR2	-2.51486	0.00688552	0.0392733	Yes	4M vs 10M
ENSECAG00000020082	KCNN2	-2.50635	4.5e-11	4.09e-09	Yes	4M vs 10M
ENSECAG00000012860	BAAT	-2.50314	0.00012585	0.00165658	Yes	4M vs 10M
ENSECAG00000024806	GPR176	-2.48461	3.45e-12	3.97e-10	Yes	4M vs 10M
ENSECAG00000009701	SLC44A4	-2.48241	5.52e-07	1.62e-05	Yes	4M vs 10M
ENSECAG00000021448	PADI1	-2.47487	2.21e-06	5.15e-05	Yes	4M vs 10M
ENSECAG00000022629	SLC1A7	-2.47096	0.0030597	0.0211682	Yes	4M vs 10M
ENSECAG00000009752	APOA1	-2.46083	1.91e-09	1.13e-07	Yes	4M vs 10M
ENSECAG00000032952	PRR33	-2.45027	0.00030775	0.00343832	Yes	4M vs 10M
ENSECAG00000021922	NA	-2.44716	0.00130715	0.0109995	Yes	4M vs 10M
ENSECAG00000015341	KMO	-2.44683	7.9e-05	0.00112362	Yes	4M vs 10M
ENSECAG00000008728	NR1I2	-2.43868	1.57e-06	3.89e-05	Yes	4M vs 10M
ENSECAG00000034235	NA	-2.39643	0.00104772	0.00922044	Yes	4M vs 10M
ENSECAG00000034028	SPINK7	-2.39465	0.00078523	0.00734493	Yes	4M vs 10M
ENSECAG00000006267	NR1D1	-2.37678	8e-07	2.2e-05	Yes	4M vs 10M
ENSECAG00000006313	LOC102149178	-2.36432	0.00504057	0.0313939	Yes	4M vs 10M
ENSECAG00000007686	RP1	-2.36134	0.00114497	0.0098926	Yes	4M vs 10M
ENSECAG00000006082	LOC100146563	-2.35875	0.00071008	0.00681422	Yes	4M vs 10M
ENSECAG00000022156	SLC44A5	-2.34043	0.00150723	0.0122352	Yes	4M vs 10M
ENSECAG00000011051	TMPRSS6	-2.33697	4.23e-05	0.00065285	Yes	4M vs 10M
ENSECAG00000042862	LOC100052229	-2.33234	0.00121125	0.01033	Yes	4M vs 10M
ENSECAG00000004969	GPR68	-2.33166	3.49e-08	1.44e-06	Yes	4M vs 10M
ENSECAG00000023819	TMPRSS11E	-2.32465	0.00041585	0.00439057	Yes	4M vs 10M
ENSECAG00000036192	CHGA	-2.32427	0.00118889	0.0101909	Yes	4M vs 10M
ENSECAG00000018779	KIAA1549L	-2.32091	0.00185483	0.0144166	Yes	4M vs 10M
ENSECAG00000012112	ALOX15B	-2.31433	0.00247661	0.0179871	Yes	4M vs 10M
ENSECAG00000010953	TNIP3	-2.31349	4.18e-05	0.00064604	Yes	4M vs 10M
ENSECAG00000000787	ADAMTS16	-2.29311	0.00032486	0.00358979	Yes	4M vs 10M
ENSECAG00000018207	RMND1	-2.28316	0.00359719	0.0242132	Yes	4M vs 10M
ENSECAG00000024631	CPXM2	-2.27353	3.4e-08	1.41e-06	Yes	4M vs 10M
ENSECAG00000018573	SLC3A1	-2.26982	8.74e-08	3.23e-06	Yes	4M vs 10M
ENSECAG00000020709	RNF186	-2.26976	0.00129913	0.0109624	Yes	4M vs 10M
ENSECAG00000010707	DNAJC5G	-2.26786	0.00197772	0.0151163	Yes	4M vs 10M
ENSECAG00000015934	MAMDC2	-2.25926	0.00041411	0.0043814	Yes	4M vs 10M
ENSECAG00000014489	CNN1	-2.24912	5.64e-10	3.77e-08	Yes	4M vs 10M
ENSECAG00000010939	ANGPTL1	-2.24455	1.19e-07	4.16e-06	Yes	4M vs 10M
ENSECAG00000010672	PLXDC1	-2.24041	9.18e-07	2.45e-05	Yes	4M vs 10M
ENSECAG00000019300	CARD9	-2.23991	1.26e-10	9.94e-09	Yes	4M vs 10M
ENSECAG00000039036	SCGB1A1	-2.23011	0.00102306	0.00901909	Yes	4M vs 10M
ENSECAG00000011790	FAP	-2.20893	1.66e-06	4.07e-05	Yes	4M vs 10M
ENSECAG00000023566	DHRS9	-2.20794	2.04e-05	0.00034621	Yes	4M vs 10M
ENSECAG00000015952	BDNF	-2.19418	1.33e-07	4.59e-06	Yes	4M vs 10M
ENSECAG00000019352	LOC100060505	-2.19276	0.00525411	0.0323915	Yes	4M vs 10M
ENSECAG00000010232	LOC100064510	-2.17847	0.00040103	0.0042668	Yes	4M vs 10M
ENSECAG00000019767	LOC100053989	-2.16924	2.39e-05	0.00039745	Yes	4M vs 10M
ENSECAG00000038638	NA	-2.14899	0.00522173	0.032218	Yes	4M vs 10M
ENSECAG00000035548	LOC102147390	-2.14768	1.31e-06	3.35e-05	Yes	4M vs 10M
ENSECAG00000013354	B4GALNT2	-2.14348	1.59e-08	7.21e-07	Yes	4M vs 10M
ENSECAG00000013932	LYPD6B	-2.1412	0.006789	0.0388983	Yes	4M vs 10M
ENSECAG00000018853	ACTG2	-2.14041	2.45e-08	1.06e-06	Yes	4M vs 10M
ENSECAG00000036997	LOC100630807	-2.13759	0.00017765	0.00220555	Yes	4M vs 10M
ENSECAG00000014358	RERG	-2.13754	3.72e-06	7.91e-05	Yes	4M vs 10M
ENSECAG00000036844	LOC100629521	-2.13083	0.00563888	0.0340892	Yes	4M vs 10M
ENSECAG00000021520	SLC44A3	-2.12289	6.16e-07	1.78e-05	Yes	4M vs 10M
ENSECAG00000018703	SDR9C7	-2.10524	0.00033971	0.00371599	Yes	4M vs 10M
ENSECAG00000015854	HNF1B	-2.10491	1.62e-06	4e-05	Yes	4M vs 10M
ENSECAG00000021552	RBM20	-2.10394	0.00184073	0.0143292	Yes	4M vs 10M
ENSECAG00000021856	PADI2	-2.093	0.0004464	0.00465478	Yes	4M vs 10M
ENSECAG00000017152	RNF17	-2.09104	0.00596635	0.0354569	Yes	4M vs 10M
ENSECAG00000031302	LOC100146955	-2.08631	0.00228273	0.0168944	Yes	4M vs 10M
ENSECAG00000011498	SFRP4	-2.08325	0.00034435	0.0037613	Yes	4M vs 10M
ENSECAG00000012113	ACP5	-2.07211	0.00295886	0.0206926	Yes	4M vs 10M
ENSECAG00000015140	LIPG	-2.05409	5.71e-07	1.67e-05	Yes	4M vs 10M
ENSECAG00000015692	SERTAD4	-2.04875	2.37e-07	7.6e-06	Yes	4M vs 10M
ENSECAG00000039616	SEC14L3	-2.04744	0.00578373	0.034739	Yes	4M vs 10M
ENSECAG00000014951	LOC100147151	-2.03982	0.00604861	0.0358243	Yes	4M vs 10M
ENSECAG00000026887	TSPAN8	-2.03807	2.12e-05	0.00035794	Yes	4M vs 10M
ENSECAG00000018315	LOC100057251	-2.0291	0.00019215	0.00233406	Yes	4M vs 10M
ENSECAG00000009483	PRLR	-2.02182	1.11e-05	0.0002038	Yes	4M vs 10M
ENSECAG00000004698	PTGR1	-2.00122	9.97e-07	2.63e-05	Yes	4M vs 10M
ENSECAG00000022912	LOC100056283	-2.00044	1.14e-09	7.19e-08	Yes	4M vs 10M
ENSECAG00000019992	PIP5K1B	-1.99383	1.07e-05	0.00019734	Yes	4M vs 10M
ENSECAG00000023860	TGM3	-1.97282	2.54e-06	5.74e-05	Yes	4M vs 10M
ENSECAG00000012652	CHDH	-1.96763	0.00020535	0.00246291	Yes	4M vs 10M
ENSECAG00000029317	LOC100071928	-1.96604	0.00278491	0.0197442	Yes	4M vs 10M
ENSECAG00000009244	PAX8	-1.96574	8.15e-05	0.00114901	Yes	4M vs 10M
ENSECAG00000023782	SLC16A13	-1.95244	1.03e-16	3.7e-14	Yes	4M vs 10M
ENSECAG00000032835	LOC100069464	-1.94064	9.98e-07	2.63e-05	Yes	4M vs 10M
ENSECAG00000021518	LOC100064221	-1.93723	7.3e-08	2.75e-06	Yes	4M vs 10M
ENSECAG00000007539	TRPM1	-1.92792	2.36e-05	0.00039356	Yes	4M vs 10M
ENSECAG00000016679	GALNT15	-1.9167	0.00067995	0.00660025	Yes	4M vs 10M
ENSECAG00000022513	NPAS1	-1.91592	0.00035328	0.00383672	Yes	4M vs 10M
ENSECAG00000013893	SCARA5	-1.91269	8.18e-09	4.04e-07	Yes	4M vs 10M
ENSECAG00000035279	IGFBP2	-1.90779	0.00156885	0.0126258	Yes	4M vs 10M
ENSECAG00000022037	SOX9	-1.90664	0.00026682	0.00306445	Yes	4M vs 10M
ENSECAG00000003602	SLC26A7	-1.90623	2.39e-05	0.00039686	Yes	4M vs 10M
ENSECAG00000021174	ACKR4	-1.90251	2.72e-05	0.00044355	Yes	4M vs 10M
ENSECAG00000012477	SCGB3A2	-1.88087	0.0016255	0.0129937	Yes	4M vs 10M
ENSECAG00000000179	SCN1B	-1.88012	0.00071993	0.00688077	Yes	4M vs 10M
ENSECAG00000016852	CPT1A	-1.87903	1.68e-10	1.27e-08	Yes	4M vs 10M
ENSECAG00000030400	NA	-1.87477	0.00052226	0.00527896	Yes	4M vs 10M
ENSECAG00000043404	SMIM22	-1.8632	0.00093334	0.00839708	Yes	4M vs 10M
ENSECAG00000005685	RDH10	-1.85696	1.2e-16	4.25e-14	Yes	4M vs 10M
ENSECAG00000006058	FUT1	-1.85607	0.00198644	0.0151677	Yes	4M vs 10M
ENSECAG00000034419	RBP4	-1.84272	1.53e-06	3.8e-05	Yes	4M vs 10M
ENSECAG00000019485	PPP4R4	-1.83525	0.00070448	0.00678546	Yes	4M vs 10M
ENSECAG00000034476	PPP1R14C	-1.83384	0.00012687	0.00166509	Yes	4M vs 10M
ENSECAG00000007798	ME3	-1.8285	3.05e-08	1.3e-06	Yes	4M vs 10M
ENSECAG00000018603	SLC46A2	-1.82069	2.19e-07	7.09e-06	Yes	4M vs 10M
ENSECAG00000017185	ZBP1	-1.80565	0.00015891	0.00201077	Yes	4M vs 10M
ENSECAG00000000133	TMEM59L	-1.80382	0.00061028	0.00602812	Yes	4M vs 10M
ENSECAG00000021749	LOC100146156	-1.79581	0.00066262	0.00647342	Yes	4M vs 10M
ENSECAG00000014030	NA	-1.79255	6e-09	3.08e-07	Yes	4M vs 10M
ENSECAG00000021905	HK2	-1.78718	1.02e-10	8.3e-09	Yes	4M vs 10M
ENSECAG00000010967	MMP19	-1.7857	0.00536077	0.032862	Yes	4M vs 10M
ENSECAG00000032026	LY6G6C	-1.78452	0.00187365	0.0145036	Yes	4M vs 10M
ENSECAG00000022697	TRABD2B	-1.78289	1.39e-07	4.75e-06	Yes	4M vs 10M
ENSECAG00000033567	MFAP5	-1.78269	0.00044922	0.00467461	Yes	4M vs 10M
ENSECAG00000035193	TRIM16	-1.78157	0.0003	0.00336403	Yes	4M vs 10M
ENSECAG00000017015	MYH11	-1.77644	7.51e-08	2.82e-06	Yes	4M vs 10M
ENSECAG00000032976	LOC100630385	-1.77607	2.72e-12	3.2e-10	Yes	4M vs 10M
ENSECAG00000018904	NOXA1	-1.77345	5.2e-08	2.04e-06	Yes	4M vs 10M
ENSECAG00000016648	IL5	-1.77076	0.00694508	0.0395536	Yes	4M vs 10M
ENSECAG00000032595	PDPN	-1.76601	5.36e-06	0.0001085	Yes	4M vs 10M
ENSECAG00000013832	DES	-1.73887	7.59e-11	6.5e-09	Yes	4M vs 10M
ENSECAG00000021634	SLC29A4	-1.73755	7.97e-07	2.2e-05	Yes	4M vs 10M
ENSECAG00000017175	REM1	-1.73652	0.00015223	0.00194087	Yes	4M vs 10M
ENSECAG00000006763	GPBAR1	-1.73119	0.00011254	0.00151236	Yes	4M vs 10M
ENSECAG00000010840	LIPA	-1.73102	5.59e-06	0.00011225	Yes	4M vs 10M
ENSECAG00000006646	MUC1	-1.72766	2.12e-07	6.88e-06	Yes	4M vs 10M
ENSECAG00000039785	APOC3	-1.72752	0.00160485	0.0128422	Yes	4M vs 10M
ENSECAG00000000918	RORC	-1.72386	0.00085916	0.00790973	Yes	4M vs 10M
ENSECAG00000023797	KCNH2	-1.71233	0.00154336	0.0124685	Yes	4M vs 10M
ENSECAG00000016962	APOBR	-1.70468	0.00119698	0.0102381	Yes	4M vs 10M
ENSECAG00000020162	PRR5L	-1.69923	7.94e-05	0.00112558	Yes	4M vs 10M
ENSECAG00000019343	ALDH1A1	-1.68753	8.5e-08	3.16e-06	Yes	4M vs 10M
ENSECAG00000000500	IFI6	-1.68579	1.39e-05	0.00025075	Yes	4M vs 10M
ENSECAG00000030502	C28H12orf75	-1.68302	0.00012769	0.00167444	Yes	4M vs 10M
ENSECAG00000014585	PLAC8A	-1.67716	6.12e-06	0.00012115	Yes	4M vs 10M
ENSECAG00000024872	SMTNL2	-1.67584	3.59e-05	0.00056153	Yes	4M vs 10M
ENSECAG00000018311	CBX6	-1.67152	6.11e-05	0.00089512	Yes	4M vs 10M
ENSECAG00000023443	MAB21L4	-1.66339	0.00591133	0.0352819	Yes	4M vs 10M
ENSECAG00000000752	EHF	-1.6631	0.00299843	0.0209038	Yes	4M vs 10M
ENSECAG00000007668	LOC100063866	-1.64689	0.00143878	0.0118654	Yes	4M vs 10M
ENSECAG00000008193	UPP1	-1.64434	0.00036561	0.00395084	Yes	4M vs 10M
ENSECAG00000016983	ANKRD1	-1.63897	5.15e-06	0.00010477	Yes	4M vs 10M
ENSECAG00000000538	ZNF385B	-1.63807	1.71e-06	4.16e-05	Yes	4M vs 10M
ENSECAG00000011908	ACCSL	-1.63545	6.47e-05	0.00093905	Yes	4M vs 10M
ENSECAG00000005563	PRSS23	-1.63417	1.12e-07	3.93e-06	Yes	4M vs 10M
ENSECAG00000012660	DRA	-1.63008	7.41e-07	2.07e-05	Yes	4M vs 10M
ENSECAG00000008503	CD74	-1.62172	9.34e-09	4.51e-07	Yes	4M vs 10M
ENSECAG00000016576	C1QTNF12	-1.61499	0.00011877	0.00157932	Yes	4M vs 10M
ENSECAG00000019334	SLC24A3	-1.60965	0.0002999	0.00336403	Yes	4M vs 10M
ENSECAG00000021169	ANKRD6	-1.60818	0.00337683	0.0230262	Yes	4M vs 10M
ENSECAG00000014155	SMOC2	-1.60603	0.00020432	0.00245248	Yes	4M vs 10M
ENSECAG00000008562	NA	-1.6033	4.3e-07	1.31e-05	Yes	4M vs 10M
ENSECAG00000005738	ELOVL2	-1.60265	0.00155425	0.0125298	Yes	4M vs 10M
ENSECAG00000007305	TC2N	-1.60151	0.00086525	0.00793263	Yes	4M vs 10M
ENSECAG00000010747	SH3BGR	-1.59502	5.86e-06	0.00011692	Yes	4M vs 10M
ENSECAG00000011618	EDN1	-1.59178	6.04e-08	2.33e-06	Yes	4M vs 10M
ENSECAG00000015840	PODN	-1.5841	2.42e-09	1.41e-07	Yes	4M vs 10M
ENSECAG00000005697	HTR1D	-1.58163	0.00112142	0.00973127	Yes	4M vs 10M
ENSECAG00000011668	SLC30A3	-1.5801	0.0003233	0.00358034	Yes	4M vs 10M
ENSECAG00000010997	PLA2G2A	-1.57735	0.00603698	0.0357785	Yes	4M vs 10M
ENSECAG00000033029	LOC100630879	-1.57571	3.05e-06	6.7e-05	Yes	4M vs 10M
ENSECAG00000000903	RASGRF2	-1.57346	4.82e-06	9.88e-05	Yes	4M vs 10M
ENSECAG00000015034	PLAC8B	-1.57171	0.00427243	0.0277627	Yes	4M vs 10M
ENSECAG00000010185	IFIT2	-1.56534	0.00045482	0.00472317	Yes	4M vs 10M
ENSECAG00000022072	DRB	-1.56077	5.2e-07	1.54e-05	Yes	4M vs 10M
ENSECAG00000000658	GPNMB	-1.55313	0.0058192	0.0349106	Yes	4M vs 10M
ENSECAG00000019345	HSPB8	-1.54997	0.00018734	0.00228299	Yes	4M vs 10M
ENSECAG00000022414	LOC100072585	-1.54907	0.006934	0.0395053	Yes	4M vs 10M
ENSECAG00000022015	ALOX12	-1.54479	2.95e-05	0.00047481	Yes	4M vs 10M
ENSECAG00000007403	SNX24	-1.53906	3.71e-08	1.52e-06	Yes	4M vs 10M
ENSECAG00000014305	CACNA2D3	-1.5368	0.00213193	0.0160595	Yes	4M vs 10M
ENSECAG00000016786	JPH2	-1.53368	0.00270461	0.0192674	Yes	4M vs 10M
ENSECAG00000005150	GJB3	-1.524	0.00293719	0.0205929	Yes	4M vs 10M
ENSECAG00000006511	MCHR1	-1.51883	0.0028346	0.0199938	Yes	4M vs 10M
ENSECAG00000035238	IFITM5	-1.51526	0.00044397	0.0046327	Yes	4M vs 10M
ENSECAG00000022305	TSPAN1	-1.51494	1.34e-07	4.62e-06	Yes	4M vs 10M
ENSECAG00000042304	NA	-1.51395	2.62e-06	5.88e-05	Yes	4M vs 10M
ENSECAG00000006591	ATG9B	-1.50821	0.00036105	0.0039127	Yes	4M vs 10M
ENSECAG00000021591	B4GALNT1	-1.50736	5.01e-05	0.00075254	Yes	4M vs 10M
ENSECAG00000016608	PLA2G10	-1.50052	3.24e-05	0.00051401	Yes	4M vs 10M
ENSECAG00000018503	PARP3	-1.49546	0.00029907	0.00336107	Yes	4M vs 10M
ENSECAG00000014009	TPM2	-1.49326	1.03e-08	4.93e-07	Yes	4M vs 10M
ENSECAG00000008545	ECM1	-1.49294	4.06e-06	8.52e-05	Yes	4M vs 10M
ENSECAG00000015240	PROM2	-1.4897	3.34e-06	7.2e-05	Yes	4M vs 10M
ENSECAG00000018486	NA	-1.48513	0.00032469	0.00358979	Yes	4M vs 10M
ENSECAG00000000512	LBH	-1.48455	1.43e-10	1.1e-08	Yes	4M vs 10M
ENSECAG00000024619	S100A14	-1.48294	3.16e-06	6.9e-05	Yes	4M vs 10M
ENSECAG00000009558	SLC16A12	-1.47561	0.0015612	0.0125725	Yes	4M vs 10M
ENSECAG00000008347	defb3	-1.47282	0.00024884	0.00288418	Yes	4M vs 10M
ENSECAG00000014702	MEDAG	-1.46795	0.00047527	0.00488867	Yes	4M vs 10M
ENSECAG00000024719	SLC2A3	-1.46199	1.66e-09	1e-07	Yes	4M vs 10M
ENSECAG00000011744	SBSPON	-1.46012	0.00032425	0.00358825	Yes	4M vs 10M
ENSECAG00000020619	MSX1	-1.45238	2.54e-05	0.00041647	Yes	4M vs 10M
ENSECAG00000021583	LMOD1	-1.44813	1.66e-05	0.00029313	Yes	4M vs 10M
ENSECAG00000000942	ACKR3	-1.43924	4.26e-05	0.00065619	Yes	4M vs 10M
ENSECAG00000005379	HPGD	-1.439	3.38e-06	7.26e-05	Yes	4M vs 10M
ENSECAG00000042198	GPX2	-1.43489	1.64e-05	0.00028884	Yes	4M vs 10M
ENSECAG00000024617	ANO2	-1.43159	0.00076289	0.0071721	Yes	4M vs 10M
ENSECAG00000020485	PCOLCE2	-1.4246	8.04e-05	0.00113817	Yes	4M vs 10M
ENSECAG00000016586	NUCB2	-1.41873	2.83e-10	2.02e-08	Yes	4M vs 10M
ENSECAG00000024335	P2RY11	-1.41338	0.00434711	0.0280299	Yes	4M vs 10M
ENSECAG00000018261	RGS4	-1.41293	0.00044062	0.0046041	Yes	4M vs 10M
ENSECAG00000022258	SDSL	-1.41279	3.45e-06	7.38e-05	Yes	4M vs 10M
ENSECAG00000013883	ICAM1	-1.40998	1.31e-06	3.35e-05	Yes	4M vs 10M
ENSECAG00000017147	CCDC9B	-1.40967	9.91e-05	0.00135571	Yes	4M vs 10M
ENSECAG00000024259	NA	-1.39798	0.00023894	0.00278641	Yes	4M vs 10M
ENSECAG00000004372	SLC22A3	-1.39763	2.94e-06	6.51e-05	Yes	4M vs 10M
ENSECAG00000004286	BICDL1	-1.39683	0.00025735	0.00296917	Yes	4M vs 10M
ENSECAG00000009135	FAM107A	-1.39423	0.00684033	0.0391038	Yes	4M vs 10M
ENSECAG00000009136	PRXL2A	-1.38854	2.29e-05	0.00038344	Yes	4M vs 10M
ENSECAG00000043778	NA	-1.38752	0.00024281	0.0028229	Yes	4M vs 10M
ENSECAG00000019565	DLX5	-1.3873	1.27e-06	3.27e-05	Yes	4M vs 10M
ENSECAG00000010153	IFIT3	-1.3858	3.33e-05	0.00052782	Yes	4M vs 10M
ENSECAG00000015421	BAAT	-1.38484	2.71e-07	8.6e-06	Yes	4M vs 10M
ENSECAG00000013131	PECR	-1.38223	0.00618023	0.0363931	Yes	4M vs 10M
ENSECAG00000036671	CCL27	-1.37959	0.00399205	0.026414	Yes	4M vs 10M
ENSECAG00000020714	HSD17B14	-1.3787	1.14e-05	0.00020979	Yes	4M vs 10M
ENSECAG00000003776	ENPP2	-1.37857	4.74e-05	0.00071496	Yes	4M vs 10M
ENSECAG00000005240	GJB4	-1.37777	9.8e-07	2.6e-05	Yes	4M vs 10M
ENSECAG00000022900	RAP1GAP	-1.37665	0.00133028	0.0111693	Yes	4M vs 10M
ENSECAG00000013106	ESM1	-1.36999	0.00223978	0.0166544	Yes	4M vs 10M
ENSECAG00000011154	CHRD	-1.36533	2.17e-05	0.00036559	Yes	4M vs 10M
ENSECAG00000001688	PCSK6	-1.35919	1.71e-05	0.00030015	Yes	4M vs 10M
ENSECAG00000013482	SERPINA3	-1.35228	8.35e-05	0.00117525	Yes	4M vs 10M
ENSECAG00000009443	MAP3K21	-1.35215	6.89e-07	1.95e-05	Yes	4M vs 10M
ENSECAG00000023023	OSGIN1	-1.35005	0.00270496	0.0192674	Yes	4M vs 10M
ENSECAG00000012858	RASL11A	-1.34908	6.29e-07	1.8e-05	Yes	4M vs 10M
ENSECAG00000036631	NA	-1.34637	0.00140359	0.0116436	Yes	4M vs 10M
ENSECAG00000037149	LOC100054688	-1.34148	3.38e-08	1.41e-06	Yes	4M vs 10M
ENSECAG00000018147	AOX1	-1.33668	2.18e-05	0.00036591	Yes	4M vs 10M
ENSECAG00000020204	TMEM176B	-1.32751	1.68e-09	1.01e-07	Yes	4M vs 10M
ENSECAG00000015180	NEXN	-1.32608	0.0008765	0.00802065	Yes	4M vs 10M
ENSECAG00000015145	ACTA2	-1.32573	8.97e-07	2.4e-05	Yes	4M vs 10M
ENSECAG00000013156	LAD1	-1.32555	0.00019263	0.00233753	Yes	4M vs 10M
ENSECAG00000022320	MGST3	-1.31873	5.51e-05	0.00081715	Yes	4M vs 10M
ENSECAG00000010755	DNLZ	-1.31779	3.02e-06	6.66e-05	Yes	4M vs 10M
ENSECAG00000014259	TIMP1	-1.31709	0.00143899	0.0118654	Yes	4M vs 10M
ENSECAG00000014993	SCNN1B	-1.31595	5.07e-05	0.0007595	Yes	4M vs 10M
ENSECAG00000018756	GPLD1	-1.31095	8.94e-05	0.00124635	Yes	4M vs 10M
ENSECAG00000041480	ENHO	-1.30268	0.00022972	0.00269548	Yes	4M vs 10M
ENSECAG00000018272	LAP3	-1.30154	1.89e-06	4.49e-05	Yes	4M vs 10M
ENSECAG00000018390	FFAR4	-1.30013	7.21e-05	0.00103924	Yes	4M vs 10M
ENSECAG00000000897	ITGAE	-1.29991	0.00093964	0.00843563	Yes	4M vs 10M
ENSECAG00000000487	SYNM	-1.29801	1.73e-05	0.00030204	Yes	4M vs 10M
ENSECAG00000022263	STC2	-1.29795	0.00065645	0.00642146	Yes	4M vs 10M
ENSECAG00000020251	ETV1	-1.2946	0.00081647	0.00757412	Yes	4M vs 10M
ENSECAG00000006302	SLC25A29	-1.29143	0.00045741	0.00474355	Yes	4M vs 10M
ENSECAG00000021903	LAMC2	-1.28957	0.00024275	0.0028229	Yes	4M vs 10M
ENSECAG00000004408	GPR1	-1.287	2.82e-05	0.00045783	Yes	4M vs 10M
ENSECAG00000000982	CHST2	-1.28004	2.5e-06	5.65e-05	Yes	4M vs 10M
ENSECAG00000020003	QRICH2	-1.2781	0.00351088	0.0237375	Yes	4M vs 10M
ENSECAG00000018178	EPDR1	-1.27266	0.00105822	0.0092913	Yes	4M vs 10M
ENSECAG00000019633	IGFBP6	-1.27198	3.72e-05	0.000582	Yes	4M vs 10M
ENSECAG00000009485	GPT2	-1.27042	1e-06	2.64e-05	Yes	4M vs 10M
ENSECAG00000016896	VWA5B1	-1.26848	0.00126717	0.010727	Yes	4M vs 10M
ENSECAG00000038714	LAIR1	-1.2653	0.00488009	0.0306206	Yes	4M vs 10M
ENSECAG00000010447	EFEMP1	-1.2633	7.76e-06	0.00014849	Yes	4M vs 10M
ENSECAG00000021277	LAMA3	-1.26286	1.13e-10	9.01e-09	Yes	4M vs 10M
ENSECAG00000017774	TMEM184A	-1.25155	0.00356617	0.0240257	Yes	4M vs 10M
ENSECAG00000017433	TNC	-1.24788	0.00021664	0.00257193	Yes	4M vs 10M
ENSECAG00000018284	IDNK	-1.24632	0.00041	0.00434694	Yes	4M vs 10M
ENSECAG00000038616	LOC100051903	-1.24591	4.91e-09	2.6e-07	Yes	4M vs 10M
ENSECAG00000039673	LOC100054641	-1.24436	1.85e-07	6.07e-06	Yes	4M vs 10M
ENSECAG00000024467	SH3RF2	-1.24	2.48e-05	0.00040911	Yes	4M vs 10M
ENSECAG00000007545	MYL9	-1.23696	7.25e-06	0.00014001	Yes	4M vs 10M
ENSECAG00000037538	NA	-1.23183	0.00339322	0.0231068	Yes	4M vs 10M
ENSECAG00000024338	RWDD2A	-1.22097	0.0024708	0.0179621	Yes	4M vs 10M
ENSECAG00000033152	LOC100059994	-1.21444	3.78e-06	8.02e-05	Yes	4M vs 10M
ENSECAG00000020866	SCCPDH	-1.21357	4.89e-08	1.94e-06	Yes	4M vs 10M
ENSECAG00000012877	SMPD1	-1.21224	4.74e-06	9.75e-05	Yes	4M vs 10M
ENSECAG00000024428	PROCR	-1.21215	0.00121874	0.0103764	Yes	4M vs 10M
ENSECAG00000015050	CTH	-1.21214	0.00501375	0.0312654	Yes	4M vs 10M
ENSECAG00000020544	GLIS3	-1.20671	0.00428956	0.027851	Yes	4M vs 10M
ENSECAG00000023397	C1QTNF1	-1.20416	0.00039844	0.00424521	Yes	4M vs 10M
ENSECAG00000001667	DEPDC7	-1.19502	0.00581431	0.034895	Yes	4M vs 10M
ENSECAG00000000239	FNDC1	-1.19474	0.00041315	0.00437424	Yes	4M vs 10M
ENSECAG00000018406	CXCL16	-1.19283	2.6e-06	5.85e-05	Yes	4M vs 10M
ENSECAG00000023408	SMPDL3A	-1.18927	1.37e-09	8.45e-08	Yes	4M vs 10M
ENSECAG00000020881	CTSC	-1.18907	9.68e-06	0.00018115	Yes	4M vs 10M
ENSECAG00000018887	PSMB8	-1.18781	2.28e-06	5.27e-05	Yes	4M vs 10M
ENSECAG00000001312	GPR146	-1.18345	0.0010886	0.00951944	Yes	4M vs 10M
ENSECAG00000009744	IRF7	-1.17509	0.0003491	0.00380499	Yes	4M vs 10M
ENSECAG00000017701	CELSR2	-1.17482	0.00214478	0.0160933	Yes	4M vs 10M
ENSECAG00000012449	CRACR2B	-1.17025	3.29e-07	1.03e-05	Yes	4M vs 10M
ENSECAG00000011982	CISD3	-1.17009	0.00564794	0.0341125	Yes	4M vs 10M
ENSECAG00000016534	ARG2	-1.16606	0.0028946	0.0203319	Yes	4M vs 10M
ENSECAG00000021500	HCFC1R1	-1.16297	0.00029715	0.00334694	Yes	4M vs 10M
ENSECAG00000021368	FGGY	-1.16248	0.00015446	0.00196604	Yes	4M vs 10M
ENSECAG00000008340	AIG1	-1.16188	1.09e-06	2.85e-05	Yes	4M vs 10M
ENSECAG00000014645	OASL	-1.16069	0.00611745	0.0361425	Yes	4M vs 10M
ENSECAG00000012730	ASL	-1.15423	7.29e-07	2.05e-05	Yes	4M vs 10M
ENSECAG00000026842	ACER3	-1.15104	6.97e-05	0.00100823	Yes	4M vs 10M
ENSECAG00000007149	ADCY7	-1.15046	1.67e-07	5.59e-06	Yes	4M vs 10M
ENSECAG00000001326	FZD1	-1.14889	0.00397575	0.0263406	Yes	4M vs 10M
ENSECAG00000018531	GEM	-1.14889	2.43e-05	0.00040218	Yes	4M vs 10M
ENSECAG00000036603	NA	-1.14505	0.00203928	0.0155087	Yes	4M vs 10M
ENSECAG00000012750	SLC6A6	-1.14487	0.00088605	0.00807882	Yes	4M vs 10M
ENSECAG00000024812	NA	-1.14079	0.00305162	0.0211508	Yes	4M vs 10M
ENSECAG00000016098	LOC100058633	-1.14072	0.00203098	0.0154535	Yes	4M vs 10M
ENSECAG00000000619	LOC111771447	-1.14005	0.00295116	0.0206622	Yes	4M vs 10M
ENSECAG00000024761	NOS2	-1.13763	0.00016875	0.0021159	Yes	4M vs 10M
ENSECAG00000024531	ADM	-1.13695	7.11e-05	0.00102594	Yes	4M vs 10M
ENSECAG00000005083	IL1RAP	-1.1359	0.00170688	0.0134949	Yes	4M vs 10M
ENSECAG00000020713	CLDN8	-1.13538	2.19e-06	5.11e-05	Yes	4M vs 10M
ENSECAG00000007681	NA	-1.13408	0.0016924	0.0133991	Yes	4M vs 10M
ENSECAG00000016154	LAYN	-1.13378	0.00512593	0.031808	Yes	4M vs 10M
ENSECAG00000008763	LYPD3	-1.13345	0.00312959	0.0215501	Yes	4M vs 10M
ENSECAG00000012172	PFKFB3	-1.13335	9.71e-07	2.58e-05	Yes	4M vs 10M
ENSECAG00000010267	CD44	-1.13314	6.27e-05	0.00091416	Yes	4M vs 10M
ENSECAG00000001324	ISG15	-1.13302	5.07e-05	0.0007595	Yes	4M vs 10M
ENSECAG00000022239	ANKRD22	-1.13193	0.00285951	0.0201133	Yes	4M vs 10M
ENSECAG00000008386	NQO2	-1.12696	0.00037818	0.00406644	Yes	4M vs 10M
ENSECAG00000020060	TMEM205	-1.12301	1.79e-06	4.29e-05	Yes	4M vs 10M
ENSECAG00000018419	ANXA3	-1.12061	2.5e-06	5.65e-05	Yes	4M vs 10M
ENSECAG00000009783	NRIP3	-1.11991	0.00619256	0.0363931	Yes	4M vs 10M
ENSECAG00000016394	IL1R1	-1.11907	1.73e-06	4.2e-05	Yes	4M vs 10M
ENSECAG00000023890	PRRX2	-1.11118	0.00078433	0.00734108	Yes	4M vs 10M
ENSECAG00000008426	PAPSS2	-1.11106	4.2e-06	8.77e-05	Yes	4M vs 10M
ENSECAG00000018161	C1QTNF5	-1.11007	0.0004673	0.00481853	Yes	4M vs 10M
ENSECAG00000018533	SALL4	-1.10866	0.00151538	0.0122817	Yes	4M vs 10M
ENSECAG00000010004	PRUNE2	-1.10689	1.66e-06	4.06e-05	Yes	4M vs 10M
ENSECAG00000023317	NOL3	-1.10511	0.00618189	0.0363931	Yes	4M vs 10M
ENSECAG00000011422	DHRS7	-1.10482	4.78e-07	1.43e-05	Yes	4M vs 10M
ENSECAG00000012755	TSPAN4	-1.10264	1.84e-05	0.00031747	Yes	4M vs 10M
ENSECAG00000009027	METTL27	-1.1023	0.00282512	0.0199547	Yes	4M vs 10M
ENSECAG00000018686	PPA1	-1.10174	0.0005135	0.00521824	Yes	4M vs 10M
ENSECAG00000019861	CCDC80	-1.10026	0.00411514	0.0270398	Yes	4M vs 10M
ENSECAG00000007899	OVOL2	-1.09738	0.00376691	0.0251991	Yes	4M vs 10M
ENSECAG00000020816	PDLIM1	-1.09623	6.38e-08	2.45e-06	Yes	4M vs 10M
ENSECAG00000005306	RAB7B	-1.09421	0.00028932	0.00327382	Yes	4M vs 10M
ENSECAG00000007907	ALDH3B1	-1.09371	4.22e-07	1.29e-05	Yes	4M vs 10M
ENSECAG00000015261	IL18	-1.09319	0.00226288	0.0167802	Yes	4M vs 10M
ENSECAG00000020216	KRT7	-1.08976	0.00012589	0.00165658	Yes	4M vs 10M
ENSECAG00000009966	THY1	-1.08321	0.00046741	0.00481853	Yes	4M vs 10M
ENSECAG00000017451	FAM110A	-1.07979	0.00549414	0.0334231	Yes	4M vs 10M
ENSECAG00000013582	DHRS3	-1.07964	8.58e-07	2.33e-05	Yes	4M vs 10M
ENSECAG00000005228	PHGDH	-1.07859	0.00130339	0.0109766	Yes	4M vs 10M
ENSECAG00000019637	LGALS12	-1.07739	0.00258318	0.0186445	Yes	4M vs 10M
ENSECAG00000009634	IL17RC	-1.07737	4.6e-08	1.84e-06	Yes	4M vs 10M
ENSECAG00000011423	HSD17B1	-1.07292	0.00018781	0.00228682	Yes	4M vs 10M
ENSECAG00000006802	KCNAB1	-1.07287	0.00642273	0.0373641	Yes	4M vs 10M
ENSECAG00000018560	MYOF	-1.07237	0.00026475	0.00304296	Yes	4M vs 10M
ENSECAG00000008826	SQOR	-1.06894	2.17e-07	7.04e-06	Yes	4M vs 10M
ENSECAG00000013700	PIR	-1.06885	0.00426194	0.0277622	Yes	4M vs 10M
ENSECAG00000018131	CTNNAL1	-1.0687	4.31e-15	9.9e-13	Yes	4M vs 10M
ENSECAG00000023637	ADAM33	-1.06691	0.00018461	0.0022679	Yes	4M vs 10M
ENSECAG00000013362	CRYM	-1.06613	0.00049563	0.00505355	Yes	4M vs 10M
ENSECAG00000023657	FAM20A	-1.05683	0.00023884	0.00278641	Yes	4M vs 10M
ENSECAG00000020325	C1QC	-1.05584	7.03e-06	0.00013613	Yes	4M vs 10M
ENSECAG00000007644	PKM	-1.055	1e-07	3.58e-06	Yes	4M vs 10M
ENSECAG00000001514	NA	-1.05403	3.93e-08	1.6e-06	Yes	4M vs 10M
ENSECAG00000021466	SIDT2	-1.04917	5.6e-06	0.00011225	Yes	4M vs 10M
ENSECAG00000008944	CSRP1	-1.04894	2.08e-07	6.78e-06	Yes	4M vs 10M
ENSECAG00000021589	TMEM176A	-1.04836	1.99e-05	0.00034024	Yes	4M vs 10M
ENSECAG00000024981	HFE	-1.04526	0.00052165	0.00527896	Yes	4M vs 10M
ENSECAG00000024788	CORO1A	-1.04294	0.00058848	0.00585081	Yes	4M vs 10M
ENSECAG00000009250	RAMP1	-1.04182	5.17e-05	0.00077246	Yes	4M vs 10M
ENSECAG00000017609	WFDC2	-1.0411	0.00103232	0.00909019	Yes	4M vs 10M
ENSECAG00000019737	CYP27A1	-1.03973	3.24e-06	7.05e-05	Yes	4M vs 10M
ENSECAG00000019398	TFPI2	-1.03787	0.0007234	0.00689415	Yes	4M vs 10M
ENSECAG00000002988	PSTPIP1	-1.03641	0.00645043	0.0374965	Yes	4M vs 10M
ENSECAG00000016708	HSF4	-1.03608	0.00208008	0.0157638	Yes	4M vs 10M
ENSECAG00000024925	KLF9	-1.03476	0.00027631	0.0031473	Yes	4M vs 10M
ENSECAG00000017496	TM7SF3	-1.03358	0.00039939	0.00425234	Yes	4M vs 10M
ENSECAG00000015206	SYNE3	-1.0308	0.00130201	0.0109766	Yes	4M vs 10M
ENSECAG00000018028	TLR2	-1.02931	9.52e-07	2.54e-05	Yes	4M vs 10M
ENSECAG00000000014	GAS6	-1.02879	6.72e-10	4.41e-08	Yes	4M vs 10M
ENSECAG00000020137	LAPTM4B	-1.02431	0.00015855	0.00200793	Yes	4M vs 10M
ENSECAG00000008041	LDLRAD4	-1.02238	0.00111402	0.00969144	Yes	4M vs 10M
ENSECAG00000014787	RCAN1	-1.02221	0.00014709	0.00188485	Yes	4M vs 10M
ENSECAG00000022404	TRPV6	-1.02128	1.75e-06	4.23e-05	Yes	4M vs 10M
ENSECAG00000005265	NAAA	-1.01873	9.61e-05	0.00132343	Yes	4M vs 10M
ENSECAG00000011145	PTGER4	-1.01633	0.00033551	0.00368065	Yes	4M vs 10M
ENSECAG00000022555	KLC3	-1.0159	0.00222	0.0165512	Yes	4M vs 10M
ENSECAG00000000910	LOC100050637	-1.01484	0.00069859	0.00674664	Yes	4M vs 10M
ENSECAG00000021092	KLF15	-1.01433	0.00338844	0.0230846	Yes	4M vs 10M
ENSECAG00000035385	CD14	-1.01062	3.38e-05	0.00053534	Yes	4M vs 10M
ENSECAG00000010227	LGMN	-1.00877	0.00321851	0.0220856	Yes	4M vs 10M
ENSECAG00000040740	BASP1	-1.00743	1.19e-07	4.15e-06	Yes	4M vs 10M
ENSECAG00000011349	SDR42E1	-1.0068	0.00326752	0.0223661	Yes	4M vs 10M
ENSECAG00000012826	CDO1	-1.00323	0.00094521	0.00847563	Yes	4M vs 10M
ENSECAG00000036310	C11orf96	-1.00315	1.13e-05	0.00020751	Yes	4M vs 10M
ENSECAG00000008441	ADORA2B	-1.00001	7.74e-07	2.15e-05	Yes	4M vs 10M
ENSECAG00000018917	RIPPLY3	1.00137	0.00041907	0.00441537	Yes	4M vs 10M
ENSECAG00000024214	FANCA	1.0014	5.83e-08	2.27e-06	Yes	4M vs 10M
ENSECAG00000018373	FAM234B	1.00205	9.72e-06	0.00018139	Yes	4M vs 10M
ENSECAG00000022702	ARHGEF12	1.00231	3.25e-06	7.06e-05	Yes	4M vs 10M
ENSECAG00000009552	KAT6A	1.00245	4.23e-05	0.00065285	Yes	4M vs 10M
ENSECAG00000015739	TOPBP1	1.00267	1.11e-10	8.96e-09	Yes	4M vs 10M
ENSECAG00000011774	APCDD1	1.00269	0.00113943	0.0098504	Yes	4M vs 10M
ENSECAG00000000446	DZIP3	1.00467	2.89e-09	1.64e-07	Yes	4M vs 10M
ENSECAG00000010581	TRAK2	1.00572	1.71e-07	5.69e-06	Yes	4M vs 10M
ENSECAG00000024754	DCP1A	1.00599	9.97e-06	0.00018533	Yes	4M vs 10M
ENSECAG00000010500	ITGA4	1.0091	0.00044685	0.00465628	Yes	4M vs 10M
ENSECAG00000011111	FMNL2	1.00943	3.85e-07	1.19e-05	Yes	4M vs 10M
ENSECAG00000013188	CDCA2	1.01046	0.00118071	0.0101379	Yes	4M vs 10M
ENSECAG00000012986	BTBD7	1.01332	3.48e-06	7.45e-05	Yes	4M vs 10M
ENSECAG00000007423	ZKSCAN2	1.01347	0.00487801	0.0306203	Yes	4M vs 10M
ENSECAG00000008249	TBL1XR1	1.01364	3.31e-08	1.39e-06	Yes	4M vs 10M
ENSECAG00000017119	PIGV	1.01561	0.00583276	0.0349524	Yes	4M vs 10M
ENSECAG00000022541	ZNF25	1.01564	4.15e-12	4.7e-10	Yes	4M vs 10M
ENSECAG00000006857	DCAF10	1.01616	6.48e-06	0.00012725	Yes	4M vs 10M
ENSECAG00000022502	REV3L	1.01781	2.22e-06	5.17e-05	Yes	4M vs 10M
ENSECAG00000012679	RIF1	1.01876	6.1e-07	1.77e-05	Yes	4M vs 10M
ENSECAG00000021263	SLC41A2	1.01878	0.00309031	0.0213605	Yes	4M vs 10M
ENSECAG00000022407	SLIT2	1.01878	9.17e-06	0.00017279	Yes	4M vs 10M
ENSECAG00000002267	EPG5	1.01908	1.72e-05	0.00030035	Yes	4M vs 10M
ENSECAG00000003237	GCC2	1.02009	1.79e-06	4.29e-05	Yes	4M vs 10M
ENSECAG00000019681	MAN1A2	1.02121	6.21e-05	0.00090711	Yes	4M vs 10M
ENSECAG00000007410	EML4	1.02195	1.53e-13	2.37e-11	Yes	4M vs 10M
ENSECAG00000018037	CD2AP	1.0233	1.06e-08	5.06e-07	Yes	4M vs 10M
ENSECAG00000013771	PDE4D	1.02393	0.0009742	0.00865372	Yes	4M vs 10M
ENSECAG00000005128	ZNF30	1.02441	0.00057163	0.0057095	Yes	4M vs 10M
ENSECAG00000020049	NBEAL1	1.02801	4.28e-05	0.00065786	Yes	4M vs 10M
ENSECAG00000007124	SHPRH	1.02886	3.98e-09	2.15e-07	Yes	4M vs 10M
ENSECAG00000021224	PLCB1	1.02902	0.00609809	0.0360422	Yes	4M vs 10M
ENSECAG00000017406	HDAC4	1.02968	0.00085465	0.00787669	Yes	4M vs 10M
ENSECAG00000021930	PUM2	1.03034	3.89e-09	2.11e-07	Yes	4M vs 10M
ENSECAG00000031378	PLCH2	1.03094	6.35e-07	1.81e-05	Yes	4M vs 10M
ENSECAG00000019794	OTUD3	1.03294	0.00211799	0.0159712	Yes	4M vs 10M
ENSECAG00000018900	GABPA	1.0335	1.05e-06	2.75e-05	Yes	4M vs 10M
ENSECAG00000008623	SPRED1	1.03432	7.51e-06	0.00014439	Yes	4M vs 10M
ENSECAG00000019862	PAICS	1.03442	5.3e-11	4.73e-09	Yes	4M vs 10M
ENSECAG00000024845	PI16	1.03581	0.00144005	0.0118656	Yes	4M vs 10M
ENSECAG00000009952	EGFR	1.03635	3.86e-07	1.19e-05	Yes	4M vs 10M
ENSECAG00000014498	SLC38A2	1.03636	8.95e-08	3.3e-06	Yes	4M vs 10M
ENSECAG00000034739	ADORA2A	1.03646	0.00305749	0.0211682	Yes	4M vs 10M
ENSECAG00000010373	ANKIB1	1.03757	4.95e-07	1.48e-05	Yes	4M vs 10M
ENSECAG00000000295	MRE11	1.03896	5.15e-06	0.00010477	Yes	4M vs 10M
ENSECAG00000020746	DMTF1	1.03927	3.84e-08	1.57e-06	Yes	4M vs 10M
ENSECAG00000011512	LOC100059326	1.03966	1.29e-06	3.31e-05	Yes	4M vs 10M
ENSECAG00000012810	TNKS2	1.04154	5.35e-10	3.59e-08	Yes	4M vs 10M
ENSECAG00000019312	PDS5B	1.04157	5.6e-07	1.64e-05	Yes	4M vs 10M
ENSECAG00000026945	HES1	1.04195	0.00071116	0.00682034	Yes	4M vs 10M
ENSECAG00000016632	PPIP5K2	1.043	1.99e-08	8.84e-07	Yes	4M vs 10M
ENSECAG00000020304	HIPK3	1.04303	1.78e-10	1.33e-08	Yes	4M vs 10M
ENSECAG00000010991	CBLL1	1.04765	0.00039359	0.00420528	Yes	4M vs 10M
ENSECAG00000001155	SPG11	1.04926	1.67e-08	7.53e-07	Yes	4M vs 10M
ENSECAG00000033328	NA	1.04928	0.00079921	0.00745277	Yes	4M vs 10M
ENSECAG00000007156	EP400	1.04953	1.97e-06	4.65e-05	Yes	4M vs 10M
ENSECAG00000006983	RAPGEF2	1.05046	4.33e-08	1.74e-06	Yes	4M vs 10M
ENSECAG00000020504	THADA	1.0508	1.5e-06	3.75e-05	Yes	4M vs 10M
ENSECAG00000018114	CEP295	1.05087	1.11e-12	1.44e-10	Yes	4M vs 10M
ENSECAG00000021529	EZH2	1.05102	9.32e-05	0.00129283	Yes	4M vs 10M
ENSECAG00000008819	TASOR2	1.05124	7.79e-15	1.66e-12	Yes	4M vs 10M
ENSECAG00000017385	ZC3HAV1L	1.05305	0.00048317	0.00494983	Yes	4M vs 10M
ENSECAG00000014313	DCLK2	1.05316	0.00156949	0.0126258	Yes	4M vs 10M
ENSECAG00000024916	PKN2	1.05604	1.2e-07	4.18e-06	Yes	4M vs 10M
ENSECAG00000005293	ZNF654	1.05672	9.27e-06	0.00017419	Yes	4M vs 10M
ENSECAG00000010473	ERCC4	1.05776	0.00040683	0.0043254	Yes	4M vs 10M
ENSECAG00000024316	RBL1	1.05908	0.00015938	0.00201505	Yes	4M vs 10M
ENSECAG00000024602	RNF111	1.06354	3.72e-10	2.57e-08	Yes	4M vs 10M
ENSECAG00000012277	ZNF10	1.06423	0.00612918	0.0361836	Yes	4M vs 10M
ENSECAG00000008071	FAM102B	1.0644	0.00056631	0.00566014	Yes	4M vs 10M
ENSECAG00000010400	CLN5	1.06568	8.36e-05	0.00117525	Yes	4M vs 10M
ENSECAG00000020698	MELK	1.06581	0.00543882	0.0331797	Yes	4M vs 10M
ENSECAG00000020410	FREM2	1.06663	0.00117222	0.0100821	Yes	4M vs 10M
ENSECAG00000006987	IKZF5	1.06803	3.51e-05	0.00055127	Yes	4M vs 10M
ENSECAG00000021324	NR6A1	1.06814	0.00033726	0.00369452	Yes	4M vs 10M
ENSECAG00000014536	KIF23	1.06858	0.00193835	0.0148678	Yes	4M vs 10M
ENSECAG00000018698	LRIG2	1.06907	6e-12	6.46e-10	Yes	4M vs 10M
ENSECAG00000003722	ZFP62	1.06971	2.73e-09	1.58e-07	Yes	4M vs 10M
ENSECAG00000000934	PCNX1	1.07074	1e-12	1.35e-10	Yes	4M vs 10M
ENSECAG00000021075	FGD6	1.07098	8.38e-07	2.28e-05	Yes	4M vs 10M
ENSECAG00000006365	TAF1	1.07122	1.39e-10	1.08e-08	Yes	4M vs 10M
ENSECAG00000014705	NA	1.07311	0.00030503	0.00341045	Yes	4M vs 10M
ENSECAG00000021430	PIKFYVE	1.07386	1.46e-07	4.97e-06	Yes	4M vs 10M
ENSECAG00000016383	USP53	1.07494	0.00013672	0.00177285	Yes	4M vs 10M
ENSECAG00000010522	BACH2	1.07557	0.00531154	0.0325998	Yes	4M vs 10M
ENSECAG00000011109	ADGRF5	1.07642	0.00011321	0.00151482	Yes	4M vs 10M
ENSECAG00000021182	TNFSF4	1.07754	0.00483805	0.0304324	Yes	4M vs 10M
ENSECAG00000015842	ANKRD55	1.08029	0.00145638	0.0119254	Yes	4M vs 10M
ENSECAG00000001653	POLE	1.08184	1.79e-06	4.29e-05	Yes	4M vs 10M
ENSECAG00000009697	CFAP54	1.08304	2.14e-05	0.0003609	Yes	4M vs 10M
ENSECAG00000009456	NEDD4	1.08407	0.00012978	0.00169745	Yes	4M vs 10M
ENSECAG00000021440	TBC1D8B	1.08697	3.36e-10	2.35e-08	Yes	4M vs 10M
ENSECAG00000036387	KLHL42	1.08768	6.2e-06	0.00012228	Yes	4M vs 10M
ENSECAG00000017793	NGFR	1.0877	0.0001334	0.0017373	Yes	4M vs 10M
ENSECAG00000021145	GSDME	1.08776	0.00536865	0.0328971	Yes	4M vs 10M
ENSECAG00000034811	NA	1.08838	0.00016704	0.00209969	Yes	4M vs 10M
ENSECAG00000020198	NOTUM	1.09157	2.22e-06	5.17e-05	Yes	4M vs 10M
ENSECAG00000017780	TRPM7	1.09169	1.01e-10	8.25e-09	Yes	4M vs 10M
ENSECAG00000022499	SEMA4G	1.09221	1.65e-05	0.0002915	Yes	4M vs 10M
ENSECAG00000021076	MBNL3	1.09232	2.66e-05	0.00043447	Yes	4M vs 10M
ENSECAG00000000298	DENND4C	1.0928	4.7e-12	5.17e-10	Yes	4M vs 10M
ENSECAG00000011462	SRGAP1	1.09286	4.05e-05	0.00062709	Yes	4M vs 10M
ENSECAG00000019980	PGAP1	1.09297	3.01e-05	0.00048384	Yes	4M vs 10M
ENSECAG00000022893	MAN2A1	1.09423	5.86e-09	3.02e-07	Yes	4M vs 10M
ENSECAG00000038326	NA	1.09447	0.004963	0.0310894	Yes	4M vs 10M
ENSECAG00000010824	LTN1	1.09658	1.63e-08	7.35e-07	Yes	4M vs 10M
[truncated: 1,505 more rows]
